# Supplementary material for: Identification and exploration of novel M2 macrophage-related biomarkers in the development of acute myocardial infarction
Source: Front Cardiovasc Med. 2022 Nov 10;9:974353. doi: 10.3389/fcvm.2022.974353 (PMC9685672; doi:10.3389/fcvm.2022.974353)
Supplement: Supplementary file 3 [file Table_3.XLSX]

## Sheet: Sheet1
gene_id	GSM1620759	GSM1620760	GSM1620761	GSM1620762	GSM1620763	GSM1620764	GSM1620765	GSM1620766	GSM1620767	GSM1620768	GSM1620769	GSM1620770	GSM1620771	GSM1620772	GSM1620773	GSM1620774	GSM1620775	GSM1620776	GSM1620777	GSM1620778	GSM1620779	GSM1620780	GSM1620781	GSM1620782	GSM1620783	GSM1620784	GSM1620785	GSM1620786	GSM1620787	GSM1620788	GSM1620789	GSM1620790	GSM1620791	GSM1620792	GSM1620793	GSM1620794	GSM1620795	GSM1620796	GSM1620797	GSM1620798	GSM1620799	GSM1620800	GSM1620801	GSM1620802	GSM1620803	GSM1620804	GSM1448335	GSM1448338	GSM1448342
ZZZ3	9.23899	9.42914	8.98709	9.23243	9.27907	9.33039	9.3216	9.34389	9.46948	9.26781	9.36865	9.3233	9.21425	9.13772	9.21262	9.37711	9.21187	9.48048	9.45009	9.36949	9.38883	9.38672	9.40951	9.44793	9.31211	9.48316	9.68286	9.53468	9.52284	9.33609	9.41551	9.46948	9.53845	9.38715	9.43124	9.41337	9.43289	9.73604	9.48003	9.34267	9.4982	9.23421	9.32871	9.25265	9.40538	9.32035	9.00301	9.2504	8.9241
ZYX	10.7626	10.4634	10.7173	10.7185	10.6439	10.6643	10.3179	10.5938	10.2845	10.429	10.9239	10.4771	10.7464	10.484	10.7572	10.3613	10.6445	10.5527	10.3155	10.2613	10.4006	10.2845	10.276	10.4481	10.4308	10.2967	9.94959	10.3691	10.3484	10.5613	10.2401	10.1062	10.83	11.0365	10.8662	11.1358	10.9643	11.0101	11.0101	11.0049	10.7519	11.0807	10.7397	11.0947	10.9454	10.8353	11.1209	11.237	11.2859
ZXDB	8.47645	8.28795	8.19713	8.23582	8.25375	8.29849	8.24211	8.27925	8.67516	8.54528	8.77387	8.36977	8.26714	8.10091	8.61001	8.41345	8.24903	8.66295	8.5368	8.28258	8.35805	8.40561	8.39905	8.19769	8.47431	8.54305	8.51927	8.69642	8.35147	8.37851	8.65215	8.739	8.33703	8.34246	8.32593	8.85463	8.33275	8.4059	8.37249	8.28196	8.28348	8.34811	8.46698	8.31587	8.36039	7.97066	8.41528	8.61388	8.27275
ZWILCH	7.76581	7.77402	7.9038	7.84045	7.75783	7.72744	7.94326	7.71615	7.98365	7.97349	7.71808	7.91843	7.40922	7.68264	7.92362	7.84289	7.74502	7.89922	7.70631	8.09505	7.8793	7.68759	7.82525	7.95747	7.63651	7.55826	7.88041	7.74723	7.9689	7.82525	7.8604	8.14225	7.79531	7.58635	7.72558	7.57555	7.83118	7.57307	7.67321	7.88013	7.82219	7.5388	7.76833	7.68541	7.76521	7.80013	7.14089	7.60795	7.44235
ZW10	7.10259	7.39125	7.34085	7.22437	7.26023	7.05853	7.50651	7.2356	7.18254	7.49807	7.15131	7.34354	7.18945	7.18764	7.19892	7.36584	7.37363	7.42764	7.36637	7.52315	7.41778	7.22678	7.31752	7.3677	7.44476	7.07514	7.47648	7.17569	7.39806	7.24613	7.25562	7.09335	7.37605	7.251	7.27582	7.43173	7.35765	7.27341	7.31241	7.42929	7.31161	7.26349	7.32297	7.3807	7.25723	7.39262	6.85424	6.6923	6.97019
ZSWIM8	7.9476	7.76112	7.92479	8.01635	7.72166	7.75512	7.89812	7.81112	7.86252	7.83342	7.92651	7.83881	8.1215	8.12221	7.9623	7.76966	7.75323	7.66197	7.60739	7.73423	7.43253	7.46913	7.46065	7.47466	7.61339	7.55799	7.73697	7.58635	7.71534	7.79274	7.5893	7.73924	8.05136	8.15776	8.15306	8.46515	8.11638	8.15662	8.1248	8.45537	8.15482	7.87375	8.0754	8.1187	8.27686	8.17797	8.38903	8.40818	8.20841
ZSWIM6	11.2938	11.3125	11.445	11.5011	11.4017	11.2994	11.445	11.3111	11.2172	11.3531	11.4917	11.3396	11.205	11.3531	10.7767	11.1841	11.2752	11.1573	11.0889	11.0477	11.0867	11.0786	11.1128	11.0534	11.1045	11.1596	10.851	11.1707	11.0745	11.3477	10.9323	11.1148	11.151	11.2914	11.2223	11.1617	11.5383	11.3727	11.2689	11.2486	10.9305	11.2677	11.2499	11.4074	11.1685	11.1887	11.54	11.1865	11.5625
ZSWIM4	7.12761	7.20414	7.24749	7.16692	7.14892	6.96267	7.06617	7.11552	7.20971	7.18436	7.14463	7.01945	7.36448	7.1038	7.09761	7.14676	7.07514	7.17569	7.22732	7.11364	7.11155	7.20004	7.09657	7.09048	6.95233	7.27609	7.07501	7.37473	6.92477	7.20568	7.11237	7.03688	7.19644	7.3899	7.2321	7.26665	7.18843	7.18735	7.26349	7.15931	7.24802	7.36824	7.23534	7.30128	7.20835	7.12263	7.42736	7.38002	7.27962
ZSWIM3	6.68023	6.55105	6.91113	6.72314	6.54702	6.5432	6.91138	6.61202	6.53103	6.73534	6.83583	6.5949	6.71194	6.54347	6.27566	6.62419	6.73107	6.50314	6.44809	6.59737	6.2616	6.76567	6.27178	6.68855	6.61173	6.26926	6.31993	6.33141	6.58033	6.3348	6.1559	6.27069	6.92689	6.75788	7.16773	6.98288	6.92012	6.80474	7.02581	7.05239	6.85017	6.88596	6.6733	6.88078	7.06645	7.11685	6.69711	6.58491	7.08381
ZSCAN5B	5.09894	5.11901	5.16067	5.23991	4.93541	5.07227	5.16234	5.08541	4.75571	4.99047	5.00329	4.65865	5.14696	5.38462	5.23493	5.13877	5.31083	5.22864	5.40844	5.29864	4.54832	5.06696	5.26752	5.32633	4.74039	5.05397	5.35809	5.3068	5.45246	5.57985	5.36097	5.01042	5.1939	5.4181	5.25298	5.39396	5.03797	4.71111	5.4696	5.23375	5.03927	5.14783	4.86211	4.85549	5.56868	5.15552	5.57514	5.38604	5.35445
ZSCAN32	6.88485	6.71933	6.7896	6.96912	6.93208	6.8694	6.97557	6.86658	6.85971	7.10114	6.91003	7.12444	6.97529	7.11472	6.86425	6.68909	7.154	6.90948	6.8391	6.72978	6.87505	6.86383	6.7641	6.78455	6.98373	6.64728	6.56203	6.69066	6.80861	6.54648	6.48171	6.59216	7.14115	6.89285	7.08201	6.93516	6.96202	7.12537	6.93236	7.20918	7.16536	6.79285	7.24393	7.05562	7.22169	7.21169	6.76056	7.01105	6.92315
ZSCAN30	5.69558	6.05455	5.99128	6.1453	5.95578	5.94308	6.24577	6.1251	6.51575	6.14385	6.2027	5.99723	6.07641	5.85825	6.12657	6.23035	6.39292	6.44973	6.27913	6.11114	6.02027	6.44565	6.17379	6.01211	6.07876	6.08289	6.59381	6.05771	5.97989	6.19868	5.91939	6.12369	6.4664	6.12481	6.27742	6.13956	6.34215	6.32303	6.36382	6.30366	6.6376	5.91819	6.41487	6.4423	6.3354	6.38604	5.63655	5.93702	6.12144
ZSCAN20	6.07176	6.20698	6.49293	6.46989	6.11254	6.22866	6.50206	6.44862	6.28225	6.41432	6.40334	6.40189	6.2323	6.49901	6.15797	6.4462	6.32064	6.29692	6.41209	6.1504	6.2376	6.27178	6.14214	6.11114	6.12427	5.91209	6.14982	6.28949	6.08437	6.06199	6.2001	5.86816	6.34913	6.16327	6.32949	6.1251	6.35209	6.19783	6.27426	6.3494	6.35363	6.26502	6.18614	6.17036	6.41769	6.35074	6.22164	6.14925	6.3741
ZSCAN16	7.21603	7.75137	7.46696	7.7525	8.05751	7.66226	7.60929	7.34112	7.63761	7.69112	7.81578	7.66142	7.30648	7.21078	7.49506	7.73263	7.68066	7.84711	7.69554	8.06232	7.65316	7.66966	7.64628	7.65478	7.93184	7.78802	7.92961	7.9472	7.96861	8.03144	8.12569	8.40921	8.00507	7.83456	7.71889	7.83034	8.04645	7.84913	7.8905	7.98393	7.8645	7.67956	7.70078	7.70687	8.08922	7.83738	7.09309	7.46146	7.46337
ZSCAN10	6.45867	6.73985	6.45275	6.55662	6.41597	6.45055	6.34913	6.4568	6.60928	6.16557	6.40276	6.28476	6.72952	6.63357	6.35348	6.54401	6.39698	6.23848	6.55164	6.5125	6.35265	6.51276	6.40855	6.39048	6.63547	6.45247	6.47663	6.49238	6.35678	6.51028	6.45412	6.41654	6.49543	6.38461	6.4157	6.41932	6.26445	6.3546	6.43396	6.39644	6.24632	6.53811	6.39237	6.36494	6.45194	6.35181	6.85776	6.52094	6.71417
ZSCAN1	7.01644	7.25425	7.18307	7.05928	7.06645	7.03288	7.07584	6.97775	7.0398	7.08329	7.2074	7.11129	7.15238	7.15347	7.012	7.09733	7.13348	6.98504	7.09361	6.80288	7.11539	7.19376	7.21872	7.04437	7.1377	7.25562	7.05	7.11762	7.2969	7.20208	7.29552	7.16955	7.04602	7.16141	7.04244	7.11129	7.08201	7.03584	6.99808	6.99343	6.93767	7.25998	7.04521	6.85071	7.12472	6.85451	7.33298	7.34382	7.39178
ZRANB3	6.66953	6.74742	6.71154	6.98425	6.86026	6.84017	7.2206	6.71962	7.15749	7.10205	7.2718	7.25535	6.65562	6.79312	6.94011	6.78935	6.889	7.04221	6.48362	7.11659	7.00292	6.88431	6.81611	6.96887	6.78829	6.81464	7.23589	6.99505	6.8868	7.00723	6.88515	7.11104	7.09443	6.92341	7.2113	6.67358	7.14703	7.26637	6.87183	7.09709	7.23697	6.80474	6.97611	7.15724	7.05308	7.14171	6.57982	6.72577	6.51223
ZRANB2	9.8323	10.1034	9.6891	10.0101	10.1939	10.1785	10.1704	10.073	10.363	10.158	10.1228	10.2479	9.98584	9.9385	10.4721	10.3534	10.1587	10.3752	10.6729	10.5871	10.5827	10.5795	10.5272	10.521	10.5527	10.4786	10.7711	10.6343	10.5077	10.3717	10.7344	10.7018	10.2975	10.0835	10.1509	9.92958	10.0904	10.0119	10.0326	9.99058	10.2369	10.2707	9.98521	10.0307	10.0044	10.1624	9.8357	10.0125	9.84239
ZRANB1	9.11957	9.26863	9.14808	9.32077	9.41634	9.23145	9.4774	9.32475	9.72257	9.62313	9.46013	9.38924	9.22639	9.29324	9.20846	9.55688	9.27025	9.23666	9.39137	9.6906	9.50218	9.48228	9.33975	9.6632	9.72203	9.42051	9.79639	9.3216	9.10155	9.67968	9.27986	9.84854	9.24807	9.3452	9.49457	9.30269	9.24882	9.24375	9.09564	9.34477	9.39223	9.33852	9.37037	9.41511	9.29324	9.08945	9.27701	9.12648	9.32497
ZP3	7.06674	7.08329	7.05322	7.23155	7.22678	7.16878	7.55175	7.12444	6.92741	7.62173	7.33026	7.14415	6.94933	6.63016	6.86747	7.17223	7.17569	7.13928	7.14663	7.49807	7.008	7.067	7.19268	7.08486	7.20971	6.85612	7.05777	7.04762	7.04917	7.46668	6.79584	6.62771	7.54175	7.1038	7.09788	7.36743	7.14598	7.14063	7.38504	7.19758	7.20674	7.08039	7.49891	7.32539	7.45928	7.13215	7.73097	6.967	6.96644
ZNRF4	6.13211	5.98046	6.26272	6.03593	5.94215	6.09015	5.54147	5.94372	5.88399	5.99394	5.85379	6.03565	5.98858	5.77391	6.01594	5.88383	6.00971	5.74801	5.80602	5.83182	5.83739	6.1223	6.02116	5.90033	5.93763	5.92794	6.08437	6.32443	6.08084	6.19928	6.02652	5.95425	5.81306	6.23905	5.97834	6.02409	5.91025	6.10028	5.96901	6.1407	6.11224	6.03762	5.95219	6.11114	6.02027	5.91635	5.91179	6.07876	5.97683
ZNRF3	6.03234	6.05713	6.07466	5.91118	6.10515	6.03792	5.98889	5.96631	6.02711	6.1453	5.84211	6.07438	5.98732	5.99218	6.07554	6.03505	6.16383	6.02889	6.28389	5.93643	6.01387	6.15472	5.99097	6.21791	6.03535	6.00767	6.26815	6.09887	5.999	6.09594	5.9309	5.86556	5.99633	6.05165	5.94404	6.0838	5.96844	6.05515	5.98227	6.01998	6.25875	6.23536	6.16585	6.32303	6.1504	6.18126	6.03121	6.08554	5.92974
ZNRF2P1	8.39144	8.36039	8.33397	8.11816	8.32654	8.43229	7.97318	8.34452	8.09124	7.77788	7.79502	7.75029	8.25879	8.01138	8.38482	8.23353	8.05634	8.18592	8.32036	8.13315	8.44147	8.44782	8.37911	8.35028	8.37188	8.56618	8.5512	8.57093	8.42756	8.38467	8.74353	8.69842	7.90572	8.27362	8.09387	8.31648	8.08866	7.98016	8.12221	8.0025	7.89382	8.51649	7.98963	7.95235	7.88374	7.88013	8.55757	8.71327	8.58137
ZNRF2	9.75729	9.58811	9.61448	9.54806	9.64415	9.6948	9.65423	9.66667	9.39007	9.39462	9.25935	9.5096	9.51075	9.5728	9.90433	9.61691	9.56202	9.75879	9.82456	9.73655	9.57465	9.81199	9.81362	9.74333	9.79745	9.95658	9.77804	9.98901	9.82728	9.75621	9.82074	9.98153	9.57191	9.7247	9.57704	9.6028	9.53937	9.48094	9.52327	9.55321	9.54669	9.76623	9.41844	9.38337	9.50266	9.48228	9.60611	9.64565	9.5952
ZNRF1	7.07964	7.02878	6.84017	7.10865	7.01782	7.10031	7.11079	7.02661	6.97233	7.00266	7.21791	7.08943	7.1638	7.0318	7.02025	6.94557	6.98681	6.95668	6.94502	6.78789	6.85531	7.00668	6.81691	6.86328	7.0955	6.98805	6.81099	6.90233	6.91301	6.98044	7.10731	6.91985	7.06968	7.30128	7.0417	7.17276	7.1208	7.18572	7.05348	7.12867	7.09023	7.15591	7.03876	7.17248	6.94177	6.9556	7.40763	7.33081	7.0791
ZNHIT6	8.22509	8.41408	8.21223	8.28704	8.28105	8.12221	8.63402	8.26501	8.60809	8.44205	8.33425	8.42637	7.98509	8.05575	8.38903	8.70574	8.55627	8.75204	8.74128	8.90451	8.84822	8.88662	8.5894	8.87311	8.74421	8.6849	9.04837	9.10339	8.88595	8.68787	8.77785	9.05627	8.5443	8.20187	8.28136	8.16074	8.32801	8.53812	8.22239	8.15719	8.471	8.42205	8.38302	8.29849	8.43287	8.49062	7.53491	8.0022	8.09036
ZNHIT2	6.95071	7.07473	7.0456	7.00958	7.09682	6.83369	6.77993	6.76886	6.87809	6.95778	6.92741	6.77413	7.08304	6.89937	7.09788	6.98288	6.79338	6.93767	6.97315	6.83842	7.0304	7.07804	6.89825	6.8991	6.86658	7.06811	6.80723	6.98261	7.0816	6.92287	6.95449	6.9002	6.80231	7.02025	6.97775	7.16406	6.92341	6.91494	7.23263	7.0292	6.95864	7.28254	7.09309	6.95915	7.05641	6.88873	7.1369	7.24044	7.23966
ZNHIT1	6.73508	6.45167	6.56718	6.88023	6.74254	6.84094	6.70088	6.80888	6.48747	6.5149	6.73716	6.55274	6.55443	6.44889	6.5313	6.4434	6.43284	6.4091	6.39263	6.77912	6.36522	6.36689	6.65239	6.63948	6.61362	6.387	6.32443	6.33168	6.46005	6.39375	6.29862	6.31569	6.6033	6.43981	6.34072	6.49158	6.52588	6.54104	6.46989	6.47593	6.61636	6.46585	6.67088	6.65265	6.37765	6.53647	6.61309	6.64139	6.71443
ZNF93	10.0851	10.166	9.71746	10.2259	10.3752	10.2638	10.3649	10.0904	10.7464	10.4664	10.1977	10.4898	10.217	10.0268	10.339	10.6063	10.3803	10.6582	10.5292	10.5297	10.5408	10.7995	10.4683	10.7383	10.7586	10.4403	10.9976	10.8111	10.6499	10.7894	10.9222	10.693	10.6594	10.391	10.6904	10.8024	10.5408	10.3335	10.6992	10.4673	10.608	10.3864	10.2377	10.6121	10.8323	10.8262	9.91257	10.6189	10.3812
ZNF92	7.74447	7.77156	7.76666	7.59504	7.9245	7.79869	7.84234	7.77047	7.92594	7.78942	7.59586	7.58824	7.41102	7.3119	8.12104	8.02417	7.9038	8.27863	8.20038	8.35545	7.93748	8.2424	8.31858	8.40803	8.39832	8.12991	8.67582	8.42667	8.27717	8.33915	8.4812	8.87296	7.96804	7.85352	8.17414	8.53843	8.13052	7.79584	8.10439	7.77595	7.9509	7.94667	7.65643	7.66911	7.81333	7.94974	7.41695	7.8477	7.70189
ZNF91	9.30845	9.62984	9.05876	9.7519	9.82509	9.48717	9.93793	9.4933	9.81308	9.64415	9.32497	9.461	9.62313	9.26015	10.2139	10.2266	9.73553	9.9208	10.4596	9.99945	9.97606	10.103	9.99672	10.1158	10.1376	10.1361	10.3927	10.2043	10.0972	10.0972	10.3971	10.5702	10.0568	9.69216	10.1054	10.0835	9.91085	9.74121	9.95427	9.97549	10.1488	9.59565	9.67221	9.65729	9.96148	10.1537	9.41885	9.64515	9.24215
ZNF90	9.37832	9.59141	9.15301	9.64515	9.77209	9.61052	9.61003	9.76207	9.50131	9.04483	9.45901	8.89938	9.60957	9.16849	9.28143	9.32826	9.22874	9.24845	9.5853	9.3905	9.35222	9.67968	9.46364	9.54025	9.70608	9.31211	9.11659	9.16768	9.11659	9.17642	9.19677	8.99846	9.56722	9.49373	9.18211	9.5031	9.22162	9.29366	9.46633	8.95352	9.10635	9.82456	9.1692	9.19795	9.02835	8.94739	9.39695	9.5398	9.16242
ZNF880	6.58655	6.85479	6.91058	6.78035	6.85944	6.67167	6.85231	6.68584	7.05239	6.84745	6.76672	6.72474	6.16242	6.22894	6.61309	6.79416	6.89554	7.07445	6.97098	7.04297	6.94933	6.9875	6.87343	6.95395	7.0189	6.86718	7.15429	6.81878	6.92108	6.66148	7.17248	7.11604	6.89966	6.84855	6.93683	6.92477	7.02796	6.73823	6.96753	6.68664	7.28445	6.96054	6.88986	6.99177	7.04945	7.00561	6.57659	6.62637	6.59737
ZNF879	6.42848	6.80342	6.55633	6.91329	6.64889	6.73849	6.72686	6.59462	7.1959	6.97748	7.21421	7.1465	6.34322	6.90318	6.75443	6.95588	6.96108	7.08542	6.8805	6.93698	7.12709	7.20221	6.80122	6.62608	7.20996	6.71224	6.70115	7.18764	6.99314	6.79667	7.02961	6.72098	6.89152	6.86	6.6535	6.63547	6.8491	6.96375	6.84615	6.81585	6.82464	6.82088	6.55385	6.61349	7.18708	7.07393	6.41307	6.50146	6.73157
ZNF876P	5.74124	6.5149	6.24913	7.13477	7.24019	6.28137	6.44284	5.70137	6.81559	6.53157	6.7364	6.73267	5.50653	6.13184	6.5533	6.35487	6.64362	7.21289	6.76248	6.99071	6.37438	6.73031	6.63468	6.56744	6.22721	6.1407	7.05903	6.35872	6.85531	6.9084	7.43934	7.16195	6.21126	5.8292	6.84069	6.59056	6.43927	6.11431	5.88024	6.24757	7.10191	6.28588	6.4157	6.38824	6.38963	6.72367	6.12115	5.97323	6.2038
ZNF865	8.22026	7.82749	7.75002	7.95776	7.8645	7.60238	7.56727	7.77322	7.84342	7.80314	8.02942	7.93348	8.31495	8.27955	8.07248	7.58716	7.52618	7.75425	7.68619	7.65917	7.55609	7.61201	7.60929	7.8004	7.72307	7.38365	7.60833	7.76693	7.77486	7.77499	7.45022	7.64385	7.85183	8.41988	8.02767	8.4104	8.19053	8.16309	8.19599	8.39625	8.14752	8.0829	8.28227	8.17188	8.33671	7.96804	8.21867	8.44264	8.13022
ZNF860	6.36802	6.7466	6.04261	5.93914	6.09101	6.21791	6.848	6.4102	7.26508	6.95999	6.19099	6.75308	6.1203	6.52886	5.88148	7.06419	6.50639	7.28445	6.76193	6.54373	6.76672	6.93129	6.16123	7.43063	7.48636	5.88085	7.2445	6.98016	6.24801	6.61335	6.43762	6.67958	7.68178	6.43954	6.88654	6.49102	6.67946	6.83775	7.05426	6.34913	7.15456	6.71744	6.90948	6.80642	7.47074	7.90714	5.22407	6.37325	5.54663
ZNF852	7.12342	7.42244	7.42736	7.79584	7.78856	7.61174	7.77075	7.62439	8.08246	7.82553	7.84425	7.76857	7.76302	7.87178	7.80149	7.9409	7.79107	7.79107	7.80675	7.96434	8.15868	7.75279	7.88153	7.79667	7.61544	7.8144	8.01343	7.9976	7.74365	7.87958	7.8944	8.03341	7.99328	7.59009	7.79038	7.33026	7.81885	7.66114	7.72938	7.6507	7.92217	7.85157	7.72307	7.74447	7.71929	7.75137	7.55175	6.90512	7.72637
ZNF850	7.51677	7.49235	7.30513	7.5502	7.56646	7.57526	7.65289	7.34299	7.62413	7.51568	7.50271	7.77953	7.47564	7.46444	7.31346	7.72773	7.46584	7.59225	7.63456	7.49835	7.67848	7.72966	7.5412	7.59172	7.56286	7.34382	7.87485	7.87903	7.61671	7.63257	7.74392	7.50096	7.89582	7.44697	7.59753	7.63021	7.59252	7.38017	7.59065	7.63428	7.59225	7.47869	7.50707	7.50792	7.50134	7.71506	7.33164	7.52124	7.39454
ZNF85	7.21818	7.1097	7.23314	7.29524	7.33565	7.25048	7.47183	7.30483	7.53959	7.37579	7.45049	7.36328	7.11129	7.05903	7.38124	7.55636	7.52697	7.57693	7.54134	7.70631	7.57914	8.05457	7.44724	7.7434	7.66556	7.26637	7.97037	7.60265	7.70216	7.52151	7.7178	7.84206	7.4524	7.35011	7.43119	7.59805	7.44355	7.21522	7.76807	7.41089	7.488	7.52151	7.35175	7.5502	7.51873	7.65452	7.10436	7.18409	7.18176
ZNF846	5.38921	5.9519	5.88054	5.83476	5.83197	6.13847	6.52202	5.9355	6.26502	6.14626	5.85155	6.34717	5.43971	5.67991	6.07918	6.22692	6.25058	6.33227	6.25875	5.99993	6.15126	6.19154	5.81018	6.65967	5.97111	6.18184	6.54702	6.04475	6.40582	6.14385	6.02263	6.00319	6.568	5.46615	6.88298	5.9115	6.33197	6.37023	6.46773	6.38133	6.63598	5.87033	5.80889	6.05105	6.03354	6.52314	5.73211	5.18458	5.79703
ZNF845	7.80149	8.54689	8.53311	8.27467	8.28496	8.23624	8.51587	8.16629	8.13526	8.33008	7.87092	8.03228	7.76707	7.79024	7.9472	8.45967	8.24007	8.25555	8.5776	8.34752	8.46975	8.59902	8.25195	8.60905	8.67417	8.15691	8.56071	8.17914	8.37188	8.05575	8.4059	8.76582	8.64471	8.12018	8.52678	8.72235	8.43837	8.46759	8.32036	8.35176	8.27452	8.17531	8.09212	8.13083	8.24451	8.57343	7.52833	7.3542	8.10585
ZNF843	6.76567	6.48747	6.74467	6.50531	6.50612	6.63357	6.46083	6.5454	6.3565	6.67515	6.42224	6.39618	6.50314	6.77967	6.76699	6.60084	6.70363	6.69014	6.6551	6.59807	6.70142	6.67567	6.43676	6.59765	6.56123	6.65043	6.6066	6.64592	6.63785	6.66256	6.705	6.5343	6.60276	6.75735	6.75815	6.79773	6.55054	6.66847	6.53264	6.63303	6.69027	6.58278	6.5785	6.41684	6.63331	6.7922	6.69763	6.87888	6.81073
ZNF841	8.03886	8.46211	8.36763	8.51403	8.55974	8.37701	8.39322	8.42845	8.71094	8.78124	8.29849	8.5472	8.39948	8.26953	8.64018	8.91351	8.75072	8.75826	8.91689	8.95416	8.8583	8.79193	8.89262	8.93294	8.75692	8.77888	9.12276	8.94187	8.76684	8.5015	8.92684	8.78564	8.67615	8.35893	8.49809	8.12844	8.53497	8.27599	8.67172	8.69233	8.77283	8.54998	8.4236	8.57281	8.59165	8.71654	8.04614	8.25406	8.49344
ZNF84	7.57085	7.82049	7.3604	7.69554	7.7137	7.74005	7.66938	7.82553	7.90093	7.84371	7.59212	7.6782	7.5869	7.68178	7.64542	7.91929	7.70494	7.97318	7.89023	7.94524	8.10998	8.00162	7.834	8.07307	7.96949	7.77651	8.08635	8.17649	8.06112	7.87903	8.01403	7.95605	8.30833	8.01023	8.22147	7.7678	8.0022	8.03431	8.13611	8.04445	8.12018	7.73783	7.92202	8.07654	8.0042	8.1051	7.26065	7.70687	7.48935
ZNF837	7.4054	7.42083	7.13215	7.14262	7.37124	7.34571	7.1377	7.35392	7.30513	7.20674	7.23505	7.16406	7.63035	7.34461	7.33408	7.32297	7.27609	7.43119	7.45626	7.34766	7.47426	7.2782	7.41867	7.41613	7.43469	7.39644	7.32671	7.54342	7.34738	7.41251	7.32941	7.36716	7.30317	7.50082	7.17845	7.37459	7.22785	7.33352	7.29883	7.43796	7.21953	7.53825	7.2105	7.26051	7.40021	7.1324	7.72196	7.68038	7.59339
ZNF836	8.09915	8.40531	7.9461	8.26475	8.0875	8.2221	8.35389	8.1551	8.38302	8.39307	7.93947	8.07045	8.11581	8.1551	8.20279	8.44871	8.52205	8.43347	8.39948	8.31069	8.59068	8.71785	8.44114	8.57155	8.53218	8.38032	8.82087	8.56679	8.44147	8.16424	8.59135	8.48043	8.43166	8.20988	8.39053	8.25641	8.33185	8.17589	8.32095	8.34332	8.51369	8.32067	8.05691	8.07101	8.31375	8.39053	7.95319	7.95206	8.17708
ZNF831	7.48202	7.3542	7.22034	7.57334	7.64307	7.51624	7.76112	7.77351	8.02618	7.65866	7.58523	7.79474	7.98045	8.05964	7.87599	7.81927	7.56534	7.86054	7.88971	7.59805	7.60486	7.66281	7.39235	7.34189	7.54205	7.6379	7.86475	7.71014	7.63651	7.80368	7.70216	7.85409	7.73179	7.67377	7.90714	8.39473	7.82246	7.56753	7.91222	8.16927	8.07338	7.60323	7.92158	7.70161	7.92274	7.79957	7.52066	7.77625	7.37904
ZNF830	7.89288	7.91558	7.98853	8.09446	7.84624	7.9689	8.13655	7.80806	8.28853	8.13965	8.09592	8.0968	7.96288	8.02417	8.26211	7.97462	7.86223	8.04127	8.07248	8.35058	8.08321	7.91758	8.30772	8.00864	8.08664	8.09182	8.30112	8.10408	8.13671	7.74669	8.12309	8.27072	7.87655	7.62682	7.93379	7.63116	7.82694	7.89327	7.99673	7.94148	8.02316	7.84248	7.91901	7.92734	7.82049	7.92304	7.66582	7.42437	7.7475
ZNF83	8.18882	8.17999	7.98073	7.8922	8.24722	8.39114	8.47615	7.77129	8.6376	8.47645	7.70793	8.50031	8.3128	7.8176	8.38225	8.63794	8.47725	8.90349	8.64146	8.75495	8.84787	8.87894	9.04338	8.17332	8.57187	8.79093	8.46091	8.37821	7.95319	8.40042	8.73509	8.8583	7.94381	7.76536	8.37793	8.29574	8.1736	7.87402	8.08463	8.11462	8.44447	8.60584	8.27863	8.21703	8.27012	8.25285	7.71701	6.92012	7.74915
ZNF829	6.46139	6.29004	6.24858	6.50314	6.52273	6.4091	6.59462	6.36938	6.46139	6.61502	6.15297	6.71278	6.32503	6.13583	6.5718	6.75628	6.31789	6.68292	6.60249	6.84315	6.60112	6.69979	6.36857	6.69119	6.87426	6.36439	6.95864	6.99288	6.65376	6.67677	6.85395	6.79694	6.8531	6.32387	6.65402	6.61983	6.75419	6.2027	6.77558	6.58923	6.68988	6.359	6.52536	6.61269	7.07989	6.78427	6.2576	6.46252	6.86164
ZNF826P	5.76502	6.26258	5.76266	5.9349	6.27859	5.81696	6.18956	6.19957	6.33881	6.24384	5.97957	5.90405	5.71683	5.53887	5.94983	7.04271	5.98301	6.62447	5.99394	6.17897	5.92309	6.35403	6.23258	5.97683	6.49876	5.93734	6.38048	6.37994	6.2576	6.10431	6.38048	5.80197	6.21216	5.9255	6.4434	6.69335	6.25192	6.1559	6.50262	6.88846	6.87235	6.49766	6.3267	6.1453	6.09682	6.69203	5.41019	5.33822	6.03474
ZNF823	5.91939	6.09682	5.60406	5.95607	6.21386	6.29032	6.47268	5.81662	6.11167	6.4448	5.89814	6.11431	5.82147	5.95365	6.16298	6.25989	6.11804	6.47806	6.09101	6.50366	6.58977	6.25677	6.29293	6.56148	6.23313	6.16042	6.24356	6.16527	6.13328	5.9093	5.99811	5.91179	6.70227	6.04025	6.49683	6.2576	6.27151	6.25479	6.52481	6.24132	6.60634	5.98672	6.64189	6.41796	6.49862	6.70948	5.78497	5.83639	5.7733
ZNF814	7.47967	7.97377	8.0505	7.86252	8.40073	7.5542	8.26623	8.0039	7.87122	8.01486	7.80647	7.48718	6.36077	7.04352	7.96978	8.09418	8.10524	8.82395	8.48564	8.41438	8.36101	8.91351	8.47493	8.39596	8.70073	8.30439	8.77484	8.49062	8.29544	8.39473	8.31858	8.33128	8.61874	8.24451	8.46849	7.83712	8.58518	8.02911	8.28433	8.19198	8.3667	8.13498	7.8922	8.55182	8.24096	8.57506	7.40243	7.57029	7.83935
ZNF813	6.2441	6.7103	6.52176	6.31937	6.82246	6.74146	7.05348	6.58977	6.95724	6.92741	6.31318	6.586	6.13876	6.60739	6.43066	6.85803	6.94177	6.88569	6.9726	6.77048	6.7466	6.91748	6.78988	7.15875	6.71686	6.45494	7.10003	6.83693	7.02987	6.31569	6.84207	6.91735	7.09099	6.30508	6.93264	6.77289	6.92396	6.9029	6.87452	6.61807	6.95834	6.57068	6.89992	6.94423	6.69242	7.2105	6.45599	5.98978	6.82704
ZNF808	10.4243	10.5816	10.4272	10.7545	10.5221	10.4472	10.4998	10.1835	10.919	10.6841	10.5057	10.6109	10.3954	10.1727	10.4491	10.636	10.5345	10.5324	10.7132	10.3936	10.6017	10.5871	10.6223	10.5521	10.6402	10.7451	10.7499	10.5324	10.7633	10.6402	10.9356	10.6717	10.4132	10.2895	10.4988	10.3097	10.3883	10.1137	10.3484	10.4299	10.7185	10.516	10.451	10.2808	10.5739	10.3691	10.3432	10.2369	10.3398
ZNF805	7.89354	7.9796	7.93432	7.7302	7.83228	7.81578	8.11054	7.98451	7.83962	8.08116	7.83881	8.01845	7.80368	7.98963	8.22662	8.15452	8.22147	8.43623	8.26108	8.26714	8.10379	8.03714	8.08434	8.32565	7.9999	8.17188	8.48136	8.05964	8.12991	8.04877	8.23203	8.64732	8.03945	7.80537	8.06348	8.0233	7.99046	7.99469	7.99314	7.94434	7.95971	7.95747	8.04445	7.92128	7.84941	8.14511	7.52646	7.38124	8.02074
ZNF804B	4.52279	4.56251	4.67051	4.73928	4.59654	4.59719	4.59654	4.55114	4.29628	4.59445	4.64601	4.76847	4.61016	4.37769	4.47166	4.48245	4.53311	4.5834	4.38939	4.2793	4.38257	4.6649	4.46871	4.54619	4.56887	4.38344	4.50308	4.4738	4.38013	4.47675	4.46948	4.57851	4.70464	4.52949	4.41493	4.65298	4.72396	4.52206	4.4543	4.53458	4.32632	4.45649	4.58611	4.6798	4.67359	4.232	4.84447	4.61278	4.72623
ZNF804A	6.05684	6.01474	6.29459	6.17751	6.06282	6.23397	6.03652	6.26474	5.80418	6.27069	6.67815	6.37463	6.11661	6.46279	6.04112	6.11886	6.45167	6.34421	6.27069	6.07758	6.07349	6.04025	6.13757	6.24713	6.32276	6.11114	5.91242	6.20727	6.11516	6.3816	5.94737	6.08873	6.00229	6.40855	6.12059	6.55358	6.24943	6.26359	6.16269	6.1958	6.21762	6.30929	6.42822	6.43873	6.00169	6.24241	6.41266	6.01503	6.54157
ZNF800	9.60043	9.71991	9.57846	9.59895	9.5653	9.70608	9.75243	9.57704	9.76516	9.72622	9.87118	9.51966	9.61448	9.60662	9.74502	9.67019	9.60473	9.68752	9.64022	9.5695	9.71227	9.74827	9.58948	9.60139	9.82074	9.68545	9.78124	9.72203	9.72523	9.82399	9.91546	9.85863	9.75034	9.73043	9.85304	9.97302	9.69321	9.75621	9.75462	9.73244	9.83735	9.69321	9.66667	9.67968	9.88375	9.65679	9.76567	9.93547	9.78073
ZNF80	6.1847	6.3354	6.7017	5.97622	6.46222	6.03936	6.516	6.2196	6.36133	7.30399	6.26071	6.16298	6.38405	6.09447	6.50668	6.6033	6.57929	6.41181	6.24187	6.39563	6.82088	6.30956	6.71744	7.4128	7.02961	6.4462	6.65696	6.71468	6.96132	6.90205	6.8972	6.5354	6.32727	6.1254	6.30983	6.26673	6.20436	6.24438	6.64564	6.5763	6.34602	6.05742	6.13583	6.52808	6.61713	6.5196	6.03908	6.39889	6.2992
ZNF799	7.54477	7.58382	7.48359	7.6457	7.8763	7.84711	7.71534	7.5388	8.01543	7.93976	7.37174	7.98596	7.57167	7.60846	7.72938	7.7562	7.95518	7.83962	8.22449	7.88489	7.75728	7.81718	7.88262	7.72558	8.01486	7.75954	7.88153	7.87036	7.82075	7.5909	7.79187	7.42684	8.04472	7.79941	7.85265	7.59504	7.60101	7.99554	7.41197	7.32777	7.95349	7.37605	7.93125	7.86209	7.62925	7.97905	7.54175	6.92067	7.09074
ZNF791	9.03425	8.96571	9.09753	8.96642	8.94498	8.95079	9.12276	8.85463	9.25652	9.13695	8.97394	9.21463	9.39266	9.16508	9.57235	9.73704	9.36865	9.41124	9.45796	9.51428	9.41593	9.55083	9.44155	9.57654	9.56298	9.55551	9.7133	9.72622	9.55688	9.55321	9.73809	9.7133	9.71432	9.34267	9.57372	9.20262	9.36151	9.39484	9.38755	9.48451	9.62408	9.43845	9.5314	9.53706	9.64675	9.6226	9.05839	9.0392	8.92716
ZNF790	6.32753	6.32836	6.41516	6.61445	6.39537	6.33141	6.34631	6.56447	6.70337	6.87914	6.47751	6.85282	6.33908	6.32949	6.21588	6.63279	6.74767	6.68988	6.7226	6.65562	6.87643	6.77179	6.44862	6.75469	6.72659	6.43873	6.89638	6.57929	6.6217	6.15934	6.59056	6.34215	6.65293	6.22364	6.37936	6.31817	6.3565	6.189	6.45976	6.40161	6.87505	6.14214	6.42932	6.71523	6.47579	6.62691	5.83323	6.06028	6.3205
ZNF79	7.73046	7.7002	7.82749	7.8631	7.56098	7.65208	7.94434	7.89754	7.8125	7.88402	7.84653	7.9822	7.8628	8.03686	7.85409	7.91304	7.82836	7.77651	7.72111	7.75398	7.7093	7.89467	7.61843	7.72225	7.78997	7.52912	7.61814	7.62707	7.8337	7.63953	7.7044	7.86642	7.8645	7.8125	7.86394	7.87545	7.96861	7.86613	7.9094	8.05428	8.04586	7.89555	8.01786	7.92304	7.99554	7.9825	7.79416	7.9279	7.92479
ZNF787	7.70259	7.74888	7.79502	7.64464	7.70743	7.7916	7.48202	7.78304	7.61558	7.52697	7.65478	7.65452	7.87064	7.78668	7.82246	7.61758	7.63145	7.81029	7.74021	7.65643	7.6596	7.72773	7.72882	7.48499	7.65236	7.85439	7.70329	7.55785	7.57361	7.71701	7.78062	7.63316	7.58797	7.78815	7.68977	7.78116	7.5649	7.7144	7.6428	7.5502	7.63872	7.75701	7.54012	7.66168	7.57307	7.46778	7.9718	7.98393	7.9816
ZNF785	7.9913	8.04877	7.72692	8.0875	7.84289	7.99243	7.87458	7.90744	7.96259	8.25315	7.86252	7.80975	8.00709	8.06057	7.95635	7.93659	7.92537	7.72084	7.9363	7.6603	7.66688	7.97051	7.80451	7.91672	8.0505	7.77215	7.95031	8.06759	8.00019	7.90628	7.64036	7.57806	8.2233	8.18799	8.08722	7.74228	8.12718	7.94667	8.14662	8.11314	7.95747	8.12451	8.19568	8.21822	8.32067	8.28795	8.3821	8.34392	8.26864
ZNF784	8.48908	8.25375	8.24664	8.30803	8.23188	8.36486	8.16337	8.26356	7.97674	7.94002	8.10292	8.08492	8.32154	8.17914	8.26065	8.30024	8.21164	8.22421	8.24839	8.24451	8.10644	8.5074	8.30803	8.23443	8.33425	8.45506	8.09592	8.45237	8.18355	8.28646	8.29906	8.24664	8.13556	8.24037	8.14633	8.06492	8.16688	8.25729	8.1003	8.14838	8.03243	8.30348	8.21794	8.19097	8.24544	8.06549	8.51432	8.54658	8.43898
ZNF782	7.9623	8.1003	7.89754	8.11695	7.8818	8.14199	8.33425	8.10495	8.17474	8.29365	8.22662	8.06959	7.87903	8.11929	8.16018	8.44901	8.16773	8.6496	8.47162	8.52425	8.54493	8.51369	8.38017	8.20157	8.52646	8.29303	8.74	8.52835	8.41132	8.44114	8.43654	8.21194	8.5623	8.21073	8.51403	8.04906	8.34936	8.45082	8.5515	8.36426	8.22694	8.41861	8.02384	8.18946	8.28646	8.32185	7.88855	7.86475	8.04934
ZNF781	4.66175	4.49362	4.55893	5.07449	5.082	5.03529	5.05482	4.9617	5.9261	5.61372	4.80089	5.10071	4.79926	4.30855	4.84181	5.01317	5.13251	5.21441	5.52734	5.44011	5.30005	5.29197	5.28198	5.13332	4.95417	4.42041	5.33	5.01594	4.61414	4.75571	4.99777	4.52732	5.19644	4.82086	5.73992	5.20767	5.26398	4.97055	5.22577	5.01737	5.4023	5.03927	5.10645	5.35291	5.52887	5.34514	4.17178	4.15572	4.39778
ZNF780B	8.38903	9.09021	8.27805	8.59837	8.80003	8.69151	8.88243	8.57885	8.95725	8.73443	8.28975	8.69579	8.37431	8.36916	8.04528	8.94912	8.72851	8.81298	9.23742	8.84754	9.10229	9.34229	9.01614	9.10741	8.90415	8.79394	9.13772	8.95201	9.07671	8.65737	9.10414	8.58618	9.00025	8.64569	9.08295	8.54123	8.92613	8.60487	8.78428	8.57065	8.58393	8.72984	8.4774	8.72917	8.67908	8.90072	8.31343	8.11111	8.31189
ZNF780A	7.47128	8.38751	7.67022	7.77953	8.10792	7.81139	7.86111	7.50541	7.73395	7.7675	7.58303	7.68786	7.46725	7.8829	7.10272	7.96663	7.8012	7.66002	7.92391	7.81197	8.33098	7.93098	7.7353	7.90515	7.87347	7.83527	8.13873	7.80149	8.15719	7.55175	7.5942	7.38964	7.7694	7.37336	7.78997	7.85468	7.71672	7.74642	7.66582	7.62762	7.64932	7.7581	7.42059	7.54967	7.68178	7.94694	7.18409	6.87862	7.62628
ZNF777	7.39506	7.12407	7.42033	7.33352	7.3604	7.28634	7.53076	7.39178	7.50582	7.41197	7.32646	7.55746	7.36932	7.3823	7.459	7.18357	7.34299	7.2782	7.2303	7.31319	7.08887	7.2548	7.2453	7.08329	7.08943	6.94851	7.27288	7.35712	7.19428	6.94933	7.13321	7.44343	7.53491	7.46094	7.70603	7.76721	7.60461	7.54694	7.41979	8.01543	7.67903	7.28686	7.52646	7.61229	7.66254	7.64988	7.53298	7.71861	7.56449
ZNF771	6.04544	6.14385	6.1981	6.13359	6.18585	6.12342	6.09161	6.12369	6.20638	6.28053	6.23805	6.06918	6.24384	6.20352	6.12002	6.16269	6.10686	5.839	6.07817	5.99783	6.13211	6.12805	6.32443	6.11254	6.23962	6.18499	6.0442	6.08289	5.99188	6.00588	6.18268	6.18672	6.02862	5.97048	6.16557	6.10459	5.99309	6.25875	6.05601	6.12315	6.08408	5.91878	6.29948	6.0864	6.42042	5.91999	6.26585	6.44756	6.14558
ZNF770	7.86138	8.04704	7.91529	7.62925	8.01403	7.8144	8.47005	8.12784	8.2716	8.19361	7.78246	8.09036	7.76607	7.86475	8.07307	8.12366	7.87122	8.34936	8.13727	8.14721	8.27362	8.02853	8.21587	8.13556	8.09505	8.05995	8.26065	8.25165	8.11844	8.01107	8.13727	8.14428	7.94832	7.8026	7.86726	7.53574	7.83175	7.83935	7.64932	7.53298	8.04557	7.97644	7.99299	7.94493	7.7137	8.03571	7.9242	7.0702	7.45708
ZNF767P	9.11108	9.35222	8.88662	9.24922	9.13244	9.26177	9.4372	9.26762	9.72829	9.45578	9.48003	9.42094	9.5518	9.24771	9.50379	9.62984	9.42955	9.55366	9.39353	9.58295	9.50534	9.6289	9.34307	9.35902	9.36318	9.3254	9.6206	9.60564	9.66716	9.55872	9.61835	9.46457	9.57418	9.54025	9.62556	9.26262	9.4854	9.51877	9.63181	9.56249	9.59331	9.48404	9.48907	9.54163	9.67968	9.56629	9.31739	9.34971	9.41167
ZNF766	8.0213	8.10733	8.07423	8.03172	8.18266	8.14881	8.39053	8.07683	8.32536	8.33425	8.22907	8.33305	8.19827	8.22757	8.11024	8.32654	8.28942	8.3116	8.03341	8.29906	8.26864	8.21254	8.33946	8.24605	8.16567	8.21254	8.41254	8.37701	8.23203	8.21102	8.47554	8.56442	8.09095	7.84234	8.24451	7.67765	8.1364	7.98822	8.10278	8.00365	8.37188	8.07276	8.1616	8.1927	8.12718	8.24332	7.73951	7.59669	7.78218
ZNF761	7.03742	7.21687	7.19053	7.03014	7.33809	7.15429	7.3766	7.432	7.10785	7.40216	7.09894	7.07665	6.95261	6.90948	7.05185	7.37685	7.28445	7.67296	7.33728	7.29715	7.17332	7.29198	7.0189	7.2467	7.35501	6.84233	7.34488	7.12208	7.31914	7.12815	7.08065	7.22275	7.27235	6.94933	7.46172	7.17489	7.10917	7.19561	7.16485	7.12949	7.319	7.01337	7.14905	7.22247	7.1263	7.36205	6.71334	6.48198	7.30728
ZNF75D	6.8816	7.18081	7.20971	7.12789	7.21169	7.13822	7.6485	7.19215	7.2356	7.36529	7.09815	6.98044	6.73079	7.28686	7.18331	7.48065	7.40434	7.37904	7.21765	7.23802	7.36448	7.36959	7.275	7.37095	7.34516	7.12367	7.27098	7.40625	7.4098	7.2206	7.43362	6.91776	7.34488	6.96808	7.33513	7.11104	7.09179	7.25453	7.17171	7.19838	7.35603	7.04894	7.28282	7.36095	7.11185	7.43657	6.889	6.55482	7.13294
ZNF75A	8.34361	8.41163	8.5312	8.20251	8.55821	8.3821	8.80586	8.47955	8.72331	8.30772	8.20515	8.53497	8.15883	8.33397	8.40073	8.6768	8.633	8.66858	8.64374	8.61843	8.30955	8.61354	8.55627	8.57569	8.39743	8.27628	8.63499	8.61388	8.34097	8.33796	8.09446	8.48972	8.74128	8.32304	8.58326	8.44567	8.54998	8.49587	8.52019	8.43806	8.78826	8.4065	8.39024	8.65182	8.89938	8.75009	8.08434	8.4059	8.06871
ZNF750	5.75898	5.91379	5.84654	5.90961	6.03414	5.75194	5.64493	5.69558	5.88148	5.64493	5.64939	5.81889	5.74395	5.92183	5.69112	5.87033	5.96422	5.96359	5.65259	5.79771	6.02681	5.81696	5.85477	5.66058	5.83226	5.98017	5.46065	5.50834	5.55875	5.90067	5.85218	5.74936	5.52734	5.83838	5.63687	5.60204	5.51947	5.45624	5.66957	5.62486	5.6837	5.91665	5.79281	5.79839	5.40864	5.78497	5.80602	5.7433	5.90993
ZNF747	7.8829	7.81112	7.72196	7.65973	7.65478	7.83626	7.69662	7.70574	7.79638	7.3956	7.54778	7.49943	7.8337	7.76358	7.67738	7.83569	7.59116	7.58523	7.74447	7.67683	7.71179	7.83118	7.78473	7.77625	7.86782	7.76384	7.78829	7.62359	7.7367	7.82303	7.84127	7.77075	7.83328	8.01343	7.63709	7.86026	7.80066	7.76059	7.83062	7.78748	7.66966	7.76274	7.75512	7.88631	7.89248	7.54424	8.13671	8.28433	8.05811
ZNF746	9.5578	9.4058	9.35988	9.46279	9.26985	9.43124	9.34267	9.39394	9.36995	9.32666	9.35056	9.45401	9.65224	9.7133	9.69112	9.46523	9.46696	9.28633	9.46412	9.26138	9.26661	9.29531	9.40029	9.38	9.34563	9.54897	9.26902	9.52501	9.38588	9.24487	9.23742	9.31555	9.37586	9.65171	9.47432	9.50446	9.48451	9.41551	9.54486	9.67174	9.62791	9.50446	9.51608	9.55826	9.62313	9.49457	9.86373	9.6115	9.75462
ZNF738	7.83738	7.99673	7.63596	7.85718	7.93432	7.9718	8.05545	7.85132	8.27362	8.00104	8.1853	8.08952	7.62439	7.81029	8.1082	8.23713	8.05936	8.36426	8.21852	8.28584	8.41709	8.48972	8.15363	8.46879	8.32067	8.24451	8.4402	8.35718	8.28105	8.5531	8.59902	8.63234	8.03743	7.8226	8.18085	8.04934	7.91362	7.86168	8.19421	7.75194	8.09858	8.01959	7.83118	7.94524	7.95971	8.20038	7.83175	7.97407	7.80726
ZNF732	4.4329	4.61343	4.49938	4.48208	4.74498	4.51999	4.75742	4.6575	4.57102	4.40494	4.32803	4.3866	4.17471	4.58745	4.5717	4.60749	4.62404	4.82655	4.79494	4.83747	4.60005	4.9257	4.60203	4.74039	4.75129	4.58128	4.80842	4.64863	4.69919	4.58882	4.75963	4.74159	4.76306	4.4866	4.60407	4.75129	4.84872	4.58611	4.72334	4.49479	4.90021	4.58677	4.47532	4.56607	4.53745	4.88891	4.31028	4.35406	4.36714
ZNF730	5.04275	5.31169	4.98963	5.42911	5.36602	5.36802	5.6098	5.50724	5.99097	5.4225	5.5859	5.30863	5.1611	5.65436	5.48855	5.21569	5.33043	5.55875	5.70137	5.49378	5.60587	5.55289	5.56646	5.61125	5.1164	5.0647	5.62029	5.91363	5.34067	5.32923	5.09852	5.39165	5.74395	5.24243	5.5899	5.1375	5.54409	5.34394	5.50088	5.68168	5.75898	5.82657	5.06426	5.3068	5.43695	5.74936	5.29197	4.88443	5.1282
ZNF729	3.73942	4.18651	3.65045	3.72272	3.81387	3.893	3.87926	3.6793	3.8183	3.8063	3.23826	4.32377	3.36788	3.79277	3.6077	4.00359	3.65785	4.20453	3.68821	3.76547	3.76079	3.80345	3.67224	3.7639	3.84864	3.82421	3.83856	3.97457	3.68643	3.84725	3.66865	4.04194	3.59825	3.70556	3.75439	3.99998	3.55762	3.91078	3.99298	3.86969	3.83147	4.16683	4.02134	3.56996	3.70035	3.61696	3.59215	3.78144	3.87386
ZNF726	4.1344	3.93582	3.9215	3.86409	4.02945	3.65785	4.29985	4.34059	4.56465	4.0644	4.05543	4.4889	3.40882	4.01081	4.3034	4.08187	3.92539	4.71634	4.26108	4.27302	4.12096	4.49034	4.20164	4.28026	4.6082	4.36632	4.57301	4.4268	4.27023	4.32294	4.45876	4.84447	3.98453	3.95468	3.88475	3.93582	4.04884	3.99411	4.22451	4.17863	4.23284	3.82996	3.79883	3.84864	3.77819	4.03866	3.73942	3.74115	3.8063
ZNF724	6.71166	6.94502	6.5182	6.88349	6.66953	6.5841	6.84477	6.80556	6.8663	6.60084	6.92714	6.39237	6.76386	6.66019	6.96108	6.99314	7.08277	7.13531	6.93712	7.54861	6.95207	7.6653	6.89612	7.44697	7.5728	6.64481	7.77813	7.20996	7.25453	7.00292	7.44504	7.35148	7.16849	6.44121	7.22461	7.09233	7.03233	7.06566	6.98261	7.06756	7.19079	7.22247	6.89584	6.78427	7.05508	7.25914	5.91395	6.18928	6.62637
ZNF720	8.80238	8.9596	8.76514	8.70803	8.45887	8.77181	8.80872	8.69549	8.93841	8.91488	8.83876	8.93328	9.01579	9.12369	8.86452	9.04907	8.80069	8.84754	9.00265	9.05407	9.05497	9.3105	8.90883	9.23977	8.93328	8.91861	9.29941	8.98981	9.01597	9.09278	8.86153	8.90349	8.78856	8.6376	8.95725	8.90141	8.81202	8.70868	8.81136	8.74812	9.18982	8.58231	8.6712	8.64471	8.73703	8.95254	8.61318	8.96299	8.98603
ZNF718	8.21794	8.53432	7.95319	8.10439	8.61451	8.41528	8.82731	8.54242	8.4454	8.07973	8.08492	8.01903	7.74392	7.90065	8.50276	9.19754	8.81648	9.05554	9.11811	9.14846	9.10818	8.95383	9.13355	8.87622	8.96333	9.17908	9.36441	8.8883	9.20647	8.90883	9.18946	9.10779	8.72525	8.11816	8.96434	8.46698	8.5515	8.50709	8.66132	8.17854	9.03571	8.57885	8.08952	8.4029	8.37671	9.11584	8.09708	7.79531	8.25526
ZNF716	5.45815	5.92885	5.35126	6.07525	5.56868	5.64596	5.61304	5.63998	5.34312	5.5028	5.81442	5.37964	5.4745	5.77442	5.92764	5.87431	5.92492	5.66282	5.83606	6.06918	5.79804	5.57441	5.98258	5.57085	5.91488	5.92152	6.08084	5.8867	5.58341	5.59988	5.49938	5.89878	5.71112	5.75002	6.02292	5.57303	5.66092	5.67409	5.57085	5.40902	6.0303	5.57195	6.01821	5.99811	5.52136	5.37291	5.84528	5.68646	5.92885
ZNF714	8.1933	7.73368	7.9094	8.19213	7.9245	8.04286	8.04096	8.09796	8.02002	8.16074	8.1856	8.09564	7.78331	8.16688	7.97407	8.36396	8.11844	8.38513	8.06026	8.39202	7.85831	8.36069	8.09357	8.44508	8.38513	7.96921	8.42816	8.41226	8.15277	8.46361	8.22269	8.43287	8.47861	8.11929	8.18236	8.04472	8.28555	8.11344	8.08922	8.26475	8.46028	7.72	7.80565	8.16018	8.10466	8.18085	8.0405	8.32123	7.80286
ZNF711	4.87261	5.10162	4.29543	4.88002	5.13707	5.04632	5.08806	4.63188	5.24159	5.64068	4.65924	5.5396	5.00686	5.47031	5.05754	5.36012	4.81042	5.54371	5.54592	5.20134	5.25549	4.93949	4.64799	5.08244	4.87608	4.62738	5.54663	4.82505	5.02229	4.90818	5.1782	5.48592	4.90769	5.24622	5.38366	4.87459	4.82609	4.75798	4.91847	4.79598	4.97055	5.14612	5.31336	4.98727	5.23457	5.07805	4.74387	4.4391	4.64164
ZNF710	9.29122	9.30062	9.33852	9.26138	9.217	9.3296	9.15944	9.33729	8.94564	9.14694	9.41251	9.16399	9.64124	9.45838	9.39223	9.09426	9.1845	9.26781	9.17261	8.95859	8.9357	9.12538	9.14305	8.92684	9.0232	9.04907	8.81298	8.98501	9.1203	9.16849	8.95688	8.88428	9.16165	9.4244	9.16883	9.02137	9.32246	9.41425	9.38461	9.19215	9.36401	9.56156	9.40491	9.46321	9.12353	9.24338	9.62509	9.32914	9.64367
ZNF709	4.85396	4.99914	4.78165	4.79546	5.20521	4.9518	5.25959	5.03972	5.06519	5.17049	5.27123	5.00235	4.67483	4.8987	5.20095	5.46997	5.21461	5.46161	5.26832	5.83136	5.52928	5.31583	5.55469	5.25752	5.46889	5.34437	5.64386	5.53411	5.23493	5.12606	5.78562	5.50221	5.44595	4.84181	5.74058	5.36257	5.21651	5.37482	5.26001	5.27787	5.90128	5.16842	5.36012	5.41529	5.37482	5.69251	4.90866	4.96454	4.70934
ZNF708	8.20067	8.51649	8.13844	8.25079	8.42667	8.4832	8.65837	8.28765	8.70007	8.59419	8.59286	8.39536	8.10119	8.22026	8.59837	8.80402	8.51026	8.97805	8.73803	8.87492	8.94257	9.11884	8.82827	8.96989	8.88797	9.07339	9.26701	9.11328	8.95859	9.01721	9.4058	9.351	8.70673	8.42696	8.84178	8.71686	8.51958	8.33456	8.74551	8.6084	8.7742	8.67321	8.25375	8.35117	8.52615	8.85928	8.02504	8.21822	8.59952
ZNF706	8.4026	8.50031	8.0968	8.36884	8.23596	8.34126	8.36192	8.50526	8.51804	8.81716	8.38453	8.57853	8.21223	8.36396	8.03714	8.59419	8.34217	8.47615	8.36486	8.41466	8.44959	8.46059	8.40198	8.28912	8.42873	8.24096	8.25526	8.60035	8.52377	8.23891	8.44176	8.08606	8.35209	8.20099	8.19713	7.82443	8.16509	8.26065	8.14225	8.15838	8.17999	8.34097	8.27275	8.1856	8.41739	8.36368	8.20422	7.85523	7.9822
ZNF699	6.12115	6.39129	6.50178	6.50779	6.51028	6.37626	6.86135	6.37214	6.34436	6.60577	6.2596	6.73905	6.48529	6.54431	6.54648	6.64592	6.59871	6.81796	6.79584	6.75067	6.50366	6.69255	6.61502	6.69659	6.49766	6.53319	6.72978	6.74413	6.7517	6.42932	6.68664	6.97584	6.81231	6.36911	6.77206	6.65724	6.63387	6.75628	6.71823	6.65804	6.74282	6.63624	6.68277	6.64269	6.67843	6.98612	6.00853	5.92823	6.40499
ZNF697	6.71633	6.69685	6.72768	6.7017	6.76672	6.74716	6.70391	6.7694	6.84532	6.63468	6.52602	6.79987	6.98612	6.51733	6.61636	6.65265	6.56555	6.3497	6.50531	6.60739	6.53513	6.76992	6.6923	6.42572	6.66389	6.72072	6.70227	6.47175	6.54431	6.56393	6.83855	6.64945	6.58278	6.75523	6.3802	6.47441	6.54431	6.41049	6.74228	6.33227	6.41597	6.60956	6.56744	6.5734	6.55851	6.39591	6.79799	6.6551	7.05266
ZNF696	6.87557	6.94745	6.77127	6.83395	6.62419	6.93345	6.73932	6.82973	6.70578	6.79257	6.82653	6.68664	7.008	6.7139	6.78908	6.72339	6.62857	6.51137	6.75948	6.53484	6.66283	6.73741	6.7896	6.76193	6.80642	6.70363	6.71659	6.81663	6.71057	6.64973	6.80314	6.66636	6.89882	6.72605	6.61901	6.61472	6.60357	6.6299	6.67971	6.66981	6.73959	6.74254	6.89013	6.60276	6.82194	6.6066	7.012	7.09709	6.80996
ZNF69	7.24885	7.44235	7.11735	7.33947	7.14249	7.42818	7.09204	7.12208	7.26879	7.3054	7.41695	7.1765	7.45626	7.11339	7.1887	7.2866	6.92677	7.24421	7.5143	6.66873	7.24504	7.45873	7.14783	7.13294	7.10245	6.95153	7.46172	7.21498	7.27235	7.27623	7.0417	6.9518	7.35447	7.37712	7.32698	7.25129	7.35093	7.34516	7.02878	7.29172	7.30995	7.42409	7.30833	7.3948	7.38663	7.2206	7.20438	6.74308	7.61978
ZNF688	7.58464	7.62979	7.70631	7.57885	7.52672	7.5634	7.64173	7.5237	7.53906	7.55692	7.49478	7.41251	7.43992	7.44394	7.62682	7.49917	7.56588	7.42326	7.62413	7.72446	7.4721	7.47758	7.64307	7.38311	7.72111	7.43851	7.58109	7.61558	7.58437	7.64656	7.49835	7.34003	7.54531	7.65602	7.38692	7.50433	7.47898	7.52151	7.55175	7.47758	7.62173	7.60018	7.58954	7.46257	7.51263	7.43601	7.63843	7.42547	7.52206
ZNF687	8.27275	8.14604	8.38573	8.30024	8.11344	8.21194	8.12423	8.28318	8.37762	8.19798	8.41012	8.23536	8.44416	8.53184	8.6912	8.2653	8.23568	8.33185	8.26475	8.03228	8.15987	8.14428	8.12688	8.03516	8.05428	8.16132	8.23261	8.27835	8.23596	8.24903	8.20099	8.17159	8.15927	8.49841	8.45826	8.60646	8.42205	8.47679	8.35389	8.42451	8.47861	8.42577	8.601	8.42637	8.55627	8.49032	8.49683	8.5115	8.47431
ZNF682	6.2021	6.29746	6.58923	6.39197	6.62717	6.38991	6.98557	6.54373	7.13398	7.02317	6.97692	7.09631	6.21557	6.88023	6.53157	6.75976	6.84109	7.06195	6.84745	6.71141	6.96335	6.78209	6.37438	6.68236	6.90948	6.53969	6.90205	7.01698	6.69659	6.81637	6.89612	7.45105	7.2494	6.62555	7.09361	6.50697	6.7784	6.82836	6.81585	6.82464	6.83108	6.61609	6.76165	7.03068	6.96202	6.81745	5.63827	6.30225	6.24943
ZNF681	5.78854	5.91607	5.75748	6.05137	6.45028	5.88305	6.48473	6.12203	6.23848	6.24972	6.66795	6.09276	5.79771	5.62311	5.88054	6.29977	6.13612	6.28894	6.36966	6.45546	6.24466	6.8308	6.34913	6.56175	6.64481	5.88178	6.66528	6.74066	6.12286	6.13297	6.24103	6.35843	6.36773	6.13625	6.58518	6.88626	6.66472	6.35487	6.47148	6.53702	6.43734	6.34882	6.2084	6.4568	6.28867	6.9084	5.41977	5.67132	5.74259
ZNF680	6.77884	6.95153	6.80938	7.28686	7.36743	7.27314	7.56895	6.89992	7.13267	7.32216	6.97557	7.3807	6.64029	6.64402	7.08065	7.49616	7.37473	7.54452	7.68702	7.62602	7.72938	8.02735	7.57584	7.53684	8.06232	7.51403	7.8763	7.7598	7.75565	7.4702	8.00967	7.91333	7.46025	7.15931	7.48988	7.78802	7.46913	7.36068	7.66086	7.51886	7.70467	7.20918	7.07748	7.34327	7.24724	7.57443	6.75841	6.55193	6.92852
ZNF678	7.80975	7.78089	7.56866	7.99732	7.96347	7.87064	8.00981	7.60652	8.42873	8.02016	7.78912	8.00075	7.46806	7.78359	7.58082	7.88827	7.78942	7.7743	7.98881	8.1199	8.14168	8.1228	7.93659	8.02504	7.93806	7.96259	8.3128	8.16189	8.36039	8.22997	7.88798	7.68403	8.06987	7.9363	8.24722	8.01079	7.95003	8.17708	8.03257	8.19798	8.15277	7.66114	7.60156	7.85578	8.14955	7.91222	7.31161	7.81664	7.4997
ZNF675	7.70848	8.1628	7.54477	7.70743	7.99614	7.85496	8.06492	7.96547	7.63843	7.28282	7.5019	7.33756	7.30128	6.97205	7.87572	8.02767	7.91025	8.28318	8.27012	8.13526	8.36916	8.32565	8.23051	8.32274	8.63104	7.94353	8.50403	8.36701	8.44629	8.29849	8.45205	8.9343	8.05165	7.67765	8.13498	8.43593	7.88971	7.92873	8.3104	7.84155	7.92818	7.95349	7.33593	7.59065	7.67738	8.06172	7.11104	7.70902	7.46556
ZNF674	6.5313	6.79444	7.06195	7.02907	6.94773	6.91167	7.05508	6.85531	6.75548	6.99614	7.04708	6.58386	6.78289	6.60551	6.58491	7.15724	6.96978	7.13585	7.04064	7.21818	7.09761	6.92315	7.35685	6.97938	7.09894	6.50065	7.23828	6.91762	6.90138	6.98532	6.84589	6.70006	7.04035	6.72474	7.0761	6.83828	7.04945	7.15238	6.81663	6.91985	7.09126	7.01366	7.06248	7.18357	6.90538	7.26991	6.53021	6.7867	6.90099
ZNF672	8.55088	8.31796	8.69515	8.53999	8.2591	8.31069	8.26835	8.3113	8.38091	8.30469	8.64569	8.4341	8.70407	8.43378	8.52425	8.38482	8.44385	8.31766	8.53184	8.23568	8.1625	8.32274	8.24722	8.39774	8.3941	8.24634	8.21343	8.33305	8.40621	8.45237	8.27775	8.21102	8.65607	8.739	8.71491	9.06414	8.74226	8.69345	8.77951	8.81752	8.67615	8.66101	8.70038	8.81298	8.98915	8.75625	8.7139	8.80238	8.73145
ZNF668	7.02183	6.8991	6.78427	6.97205	6.74202	6.73876	6.87809	6.94933	6.80642	6.72445	6.82142	6.95834	7.06784	7.19644	7.1139	6.94259	6.96537	6.88791	6.98425	7.02343	6.76605	7.0783	6.86411	6.92635	6.91219	6.82492	6.88105	6.74202	6.89584	6.80148	6.82142	6.95099	7.00021	7.02236	6.92966	7.13981	6.9393	6.94826	6.89501	7.01559	7.12682	7.13928	6.85058	6.84615	7.05132	6.97449	7.01809	6.97557	7.17383
ZNF667-AS1	6.5424	6.45234	5.44632	6.32387	7.59938	6.6299	6.9453	7.44343	7.05105	6.78988	6.9237	6.71769	6.05165	5.81409	5.94888	6.30337	6.56418	7.14947	7.16274	6.71523	7.14515	6.8145	7.27369	7.00878	6.93345	6.17466	7.27609	7.33298	6.36077	6.6792	6.87291	6.19354	7.56476	6.88846	6.95999	7.77813	7.0715	7.06539	7.80451	6.6722	7.10311	7.21078	7.25181	7.15265	7.90954	7.22785	6.39077	7.08672	6.03994
ZNF660	4.5834	4.74895	5.09539	4.98123	5.2081	5.15263	5.21991	4.61079	4.97798	5.05397	5.00188	5.34153	4.88988	4.77173	5.18965	5.07541	5.17358	5.29943	4.99777	5.18159	5.00374	5.20726	5.21855	5.08457	4.87215	4.63188	5.51912	5.1256	5.15263	5.28583	4.98583	4.96035	5.06918	5.28743	5.40556	4.5186	5.29864	4.85396	4.83827	5.25716	5.72364	5.17862	5.01917	4.7484	5.19563	5.22662	4.83181	4.43747	4.82655
ZNF655	9.38883	9.38503	9.27221	9.3905	9.44198	9.41719	9.32497	9.25852	9.55459	9.43546	9.40029	9.40538	9.17945	9.16977	9.4796	9.42656	9.35859	9.47386	9.424	9.43421	9.42009	9.38963	9.50894	9.42311	9.4902	9.61104	9.6632	9.55366	9.5952	9.57654	9.5919	9.58025	9.38417	9.36907	9.36865	9.04095	9.36651	9.26985	9.27907	9.32035	9.35265	9.31992	9.26661	9.29164	9.40153	9.32787	9.34059	9.19215	9.21581
ZNF654	7.79782	8.09621	7.95376	8.15957	8.03341	7.96636	8.31375	7.95518	8.39774	8.18355	7.99299	8.12873	8.05664	7.99846	7.92734	7.99046	7.92187	8.305	8.19082	8.27657	8.26774	8.18501	8.1228	8.12394	8.1199	8.05251	8.23025	8.1414	8.22147	8.08836	7.93575	8.37008	8.0826	7.95376	8.24809	8.3295	8.20632	8.13815	7.89582	8.02016	8.13433	8.12394	8.01695	8.16337	7.64906	8.13433	7.5179	7.53712	7.53959
ZNF653	7.81385	7.88911	7.83738	7.73423	7.77678	7.73179	7.70959	7.71235	7.68264	7.63596	7.56233	7.66168	7.84234	7.83456	7.88855	7.9321	7.8631	7.70548	7.80013	7.8309	7.81112	7.94434	7.87545	7.89611	7.84624	7.8743	7.81829	7.81057	7.72773	7.88345	7.77513	7.75728	7.89382	7.82497	7.83684	8.0022	7.65208	7.85887	7.89695	8.02271	7.76953	7.93748	7.7148	7.90293	8.04213	7.71972	7.98103	8.06202	7.89161
ZNF649	7.95804	8.27481	8.01756	8.24273	8.23293	8.13844	8.29604	8.166	8.33656	8.17159	8.21254	8.37671	8.24664	8.12539	7.84099	8.3752	8.30469	8.25729	8.48104	8.26654	8.31858	8.55913	8.13433	8.30378	8.32332	8.08463	8.49778	8.42577	8.24932	8.36763	8.41408	8.55594	8.52646	8.15662	8.24037	7.99257	8.43898	8.45023	8.35117	8.2518	8.50212	8.44205	8.29241	8.20113	8.35573	8.4454	8.23742	7.93001	8.34842
ZNF646	7.64556	7.45076	7.8793	7.72446	7.314	7.40787	7.60739	7.54012	7.50513	7.54613	7.74531	7.69223	7.84425	7.7678	7.60902	7.50218	7.49126	7.19376	7.16115	7.39017	7.20277	7.41499	7.38557	7.1765	7.3677	7.21953	7.25697	7.13134	7.25998	7.27444	7.02637	7.05587	7.69387	7.91529	7.98451	7.9822	7.79584	7.5953	7.8521	7.93806	7.78557	7.49917	7.8004	7.85915	7.87151	7.8505	7.93778	8.043	7.88771
ZNF644	9.67916	9.8357	9.58762	9.59474	9.69733	9.79196	9.8598	9.58762	9.87927	9.86207	9.77752	9.72098	9.70968	9.48316	9.91783	9.91607	9.67968	10.0864	10.0119	10.0549	9.98089	9.97302	10.0503	10.0268	9.98648	10.0001	10.2155	10.1298	10.0825	10.051	10.0494	10.3271	9.82456	9.6891	9.88605	9.53188	9.80711	9.72622	9.65224	9.62839	9.75135	9.72098	9.67019	9.64515	9.56673	9.63429	9.25123	9.29776	9.36949
ZNF639	6.84615	6.95369	6.91847	6.90678	7.20594	7.012	7.33809	7.02687	7.0024	7.15986	6.94801	6.77612	6.85282	6.83395	7.31537	7.16801	6.99399	7.57058	7.41722	7.68815	7.25914	7.11659	7.49428	7.26349	7.3766	7.13052	7.57209	7.2567	7.13187	7.19947	7.46556	7.58578	7.08093	6.9518	7.00772	6.79961	6.98805	6.97611	6.83583	6.77912	7.08672	6.86687	6.9393	6.93683	6.48	6.98044	6.54024	6.55302	6.3396
ZNF638	9.36566	9.51785	9.30021	9.49197	9.43332	9.4363	9.69167	9.31864	9.52865	9.37413	9.26944	9.53375	9.44407	9.36483	9.41761	9.65825	9.5825	9.59093	9.72571	9.57418	9.56905	9.70304	9.45225	9.71746	9.67427	9.56722	9.74388	9.69526	9.62313	9.50446	9.6323	9.38417	9.60907	9.41294	9.62743	9.41124	9.44622	9.42009	9.69321	9.51118	9.60516	9.40111	9.35388	9.57561	9.65877	9.76516	9.12386	9.26742	9.45354
ZNF629	6.54894	6.32891	6.43676	6.67623	6.44809	6.56718	6.50379	6.39321	6.40528	6.44973	6.43762	6.32188	6.45384	6.6792	6.65696	6.39048	6.44121	6.43927	6.24742	6.13067	6.47579	6.46389	6.42488	6.46389	6.49848	6.25	6.19641	6.30595	6.37994	6.71306	6.27683	6.44973	6.60956	6.57604	6.59952	6.6551	6.65993	6.48418	6.5949	6.69497	6.54867	6.60711	6.5907	6.77718	6.5182	6.46389	6.75012	6.63867	6.69511
ZNF628	7.51127	7.55312	7.51512	7.34138	7.31104	7.53852	7.34112	7.50204	7.22329	7.42818	7.55148	7.42736	7.81993	7.51374	7.55907	7.4686	7.37959	7.44504	7.45518	7.2356	7.26079	7.55531	7.49288	7.35685	7.46913	7.45761	7.51816	7.55312	7.45049	7.57942	7.45708	7.62656	7.35765	7.48499	7.52508	7.47619	7.43414	7.51208	7.46039	7.45463	7.46389	7.59225	7.40922	7.51512	7.56701	7.41641	7.6401	7.61478	7.68815
ZNF626	8.38993	8.70574	8.05339	8.60713	8.64052	8.73737	9.01614	8.81577	9.12949	8.6912	8.52914	8.64666	8.15452	7.89105	8.76184	9.01478	8.73114	8.94292	8.93059	8.78697	8.94564	8.7139	8.92785	8.78053	8.92579	8.84686	9.26379	9.16165	8.834	9.11	9.0915	9.08799	8.601	8.474	8.77499	8.896	8.57853	8.21343	8.66465	8.41694	8.47038	8.57034	8.16424	8.56359	8.49908	8.85157	7.77979	8.32479	8.36134
ZNF624	7.28308	7.45297	7.38259	7.70354	7.67269	7.66827	7.90351	7.45518	7.62033	7.82808	7.60486	7.93778	7.70274	7.71044	7.62577	7.94062	7.65834	7.92333	7.74502	7.97931	7.95177	7.7633	7.72558	8.06406	7.69471	7.77867	7.8505	7.83314	7.7384	7.75058	7.86168	7.77101	7.68459	7.59558	7.90914	7.78942	7.81523	7.61062	7.70216	7.75483	7.77472	7.51374	7.80506	7.78032	7.84398	7.87375	7.41778	7.38259	7.41867
ZNF622	7.10436	7.22115	7.46121	7.31484	7.497	7.20835	7.50792	7.19947	7.4117	7.42957	7.19481	7.30952	7.4046	7.91985	7.68541	7.86642	7.75323	8.01052	7.79216	8.1006	7.98016	7.65182	7.86475	7.77938	7.90515	7.58343	7.81495	7.6259	7.69857	7.41778	7.67765	7.99526	7.38799	7.1638	6.99097	7.09815	7.12367	7.26586	7.0791	7.09761	7.33782	7.31456	7.54667	7.28361	7.27341	7.25453	7.07098	6.372	7.3807
ZNF621	8.10616	8.16538	8.05485	8.17967	7.98308	8.16309	8.16219	8.04906	8.0875	8.17589	8.07423	8.17885	8.0673	8.14371	8.11816	8.21102	8.21497	8.28912	8.14428	8.23233	8.17967	8.365	8.07714	8.03286	8.16804	8.10968	8.31527	8.25582	8.22967	8.27393	8.20187	8.28376	8.34967	8.29273	8.35529	8.24182	8.34082	8.1563	8.30712	8.3824	8.28661	8.14924	8.22479	8.06786	8.21102	8.27732	8.13343	8.10554	8.18855
ZNF615	6.19983	6.70948	6.51761	7.0984	6.95834	6.77718	7.11486	6.5273	7.10272	7.01837	6.89747	6.32276	6.37241	6.67088	6.24632	7.00021	6.76193	7.2198	6.92175	7.10218	6.90566	6.88929	6.80067	7.15265	6.75802	6.7017	7.35632	6.97341	6.82892	6.83557	6.99671	7.04521	7.19561	6.79825	7.12444	7.18856	7.11735	6.99343	7.12105	7.06248	7.1465	7.06784	6.64216	7.02878	6.93208	7.05055	6.24686	6.4473	6.99314
ZNF614	6.6551	6.80723	7.03505	6.81531	6.71744	6.98373	7.23079	7.03799	6.74282	6.80422	7.03688	6.98831	6.66362	7.10324	6.48857	7.28716	6.90125	6.89882	7.00133	6.94092	6.80835	7.08381	6.83343	7.15801	6.7964	6.46222	6.73004	6.75038	6.79825	6.96241	6.64402	6.93887	7.07964	6.77665	7.0345	6.85071	6.93902	6.89368	6.73157	6.78427	6.88403	7.01985	6.91003	6.82274	7.14947	7.21927	6.4157	6.38824	6.7466
ZNF611	7.06195	7.1449	7.49261	7.42083	7.5104	7.2014	7.7434	7.33863	7.77758	7.67348	7.31996	7.60795	7.34164	7.17383	7.40681	7.51624	7.42547	7.63062	7.53022	7.47536	7.5494	7.51956	7.459	7.41641	7.56921	7.47398	7.4344	7.4445	7.48134	7.26586	7.43741	7.65506	7.56233	7.47102	7.7598	7.27712	7.63116	7.34875	7.35312	7.61395	7.7702	7.32725	7.47371	7.45626	7.47898	7.5819	7.25048	6.57685	7.12026
ZNF607	5.94033	6.05398	6.14271	6.28894	6.27713	6.06548	6.48226	6.28632	6.10058	6.45494	5.61826	6.11086	5.90067	6.0133	6.1715	6.09825	6.34602	6.12628	6.57529	6.34602	6.0864	6.29832	6.10001	6.40745	6.42266	5.80856	6.07961	5.8412	6.04171	6.02681	5.81409	5.65009	6.30481	5.764	6.36162	6.41402	6.0372	6.04899	5.9726	6.22032	6.45755	5.9774	6.08946	6.30035	6.46525	6.40609	5.83506	5.88827	5.8637
ZNF606	7.37095	7.58303	7.41613	7.51735	7.44316	7.41979	7.39207	7.66254	7.44914	7.37095	7.44207	7.53773	7.49478	7.32486	7.31618	7.50707	7.56313	7.67956	7.62496	7.31886	7.59009	7.58275	7.30966	7.57251	7.61116	7.30833	7.68066	7.53627	7.5542	7.51956	7.26935	7.35552	7.59252	7.46751	7.49344	7.73477	7.49891	7.45845	7.51803	7.42575	7.52096	7.30594	7.34085	7.53987	7.48334	7.58137	7.30046	7.55071	7.28041
ZNF600	7.78387	7.82133	7.79107	8.32421	7.54396	7.51651	8.11344	7.68349	8.0337	7.93321	7.39886	8.07423	7.69142	7.13822	8.15806	8.10232	7.85468	7.57639	8.28765	7.73558	7.62413	7.82979	7.93687	7.50513	7.96604	7.5019	7.39355	7.69662	7.5114	7.3994	8.25079	8.13287	7.35915	7.41613	7.73951	8.41285	7.69169	7.6078	7.8309	7.76493	8.36368	7.35148	7.84913	7.49917	7.84045	7.74835	7.79187	6.51408	7.55122
ZNF599	5.56241	5.51543	5.35404	5.66546	5.7379	5.61372	5.75497	5.59134	5.87996	5.79703	5.85889	6.02503	5.56831	5.5859	5.92309	5.95044	5.95249	5.91665	5.95278	5.90001	5.95131	6.04082	5.76693	5.71956	5.93076	5.72022	5.89383	5.87156	5.98258	5.82115	5.66493	5.51656	6.07641	5.75299	6.01968	5.72971	5.84243	6.00588	5.99068	6.05544	6.21039	5.56984	5.93734	6.01002	5.66546	5.90623	5.41217	5.60766	5.23617
ZNF598	7.5338	7.52859	7.52096	7.55772	7.45732	7.55071	7.35148	7.63541	7.41251	7.44035	7.48935	7.59964	7.74118	7.70216	7.56921	7.58824	7.5019	7.31618	7.35659	7.39125	7.26964	7.509	7.432	7.52672	7.49778	7.5494	7.38557	7.48255	7.39833	7.53546	7.62061	7.4445	7.52206	7.55964	7.4798	7.65208	7.52886	7.4136	7.49428	7.60739	7.39683	7.68459	7.53104	7.51956	7.53743	7.41197	7.58494	7.65834	7.63428
ZNF597	7.70715	7.84899	7.74888	7.68815	7.83342	7.97095	7.83285	7.74118	7.75029	7.58662	7.82359	7.88983	7.59252	7.12156	7.76139	7.53434	7.62201	8.08519	7.7511	8.15691	7.82019	7.9094	7.76438	8.09915	7.46146	7.74091	7.96089	7.79531	8.03488	7.53351	7.87681	7.74655	7.83684	7.66556	7.865	7.93891	7.82897	7.92333	7.69361	7.85984	7.84425	7.74502	7.96518	7.66336	7.84653	7.64932	7.53408	7.72138	8.00104
ZNF596	5.09985	5.63671	5.7723	5.83291	5.15386	5.37843	5.85005	5.36967	6.00794	6.01271	5.62347	5.89198	5.1782	5.22786	5.52285	5.74731	5.78202	5.41335	5.69384	5.61549	5.42604	5.57624	5.78695	5.533	5.2766	5.16367	5.37964	5.61372	5.53887	5.37766	5.57837	5.2534	5.84494	5.48817	5.58482	5.69521	5.9093	5.72805	5.5518	5.86308	6.09534	5.10377	5.48066	5.88799	5.72614	5.82689	5.04149	5.38723	5.24587
ZNF593	7.73558	7.44394	7.6428	7.71672	7.63116	7.68977	7.45022	7.68674	7.36178	7.48935	7.52646	7.36502	7.89726	7.77813	7.79474	7.42981	7.70548	7.39341	7.56476	7.61007	7.33436	7.29224	7.73368	7.63257	7.52206	7.39399	7.46886	7.60902	7.50082	7.3604	7.5588	7.2445	7.55799	7.35312	7.25507	7.49644	7.42929	7.75308	7.54991	7.37726	7.53655	7.59504	7.61614	7.58851	7.55907	7.45683	7.62762	7.40243	7.54861
ZNF592	10.1828	9.80329	10.0195	10.1467	9.75243	9.82127	9.93519	10.0522	9.85079	10.0429	9.87283	10.0268	10.1082	10.169	10.2605	9.94026	9.97606	9.93547	9.75621	9.60188	9.59474	9.88837	9.60611	9.66029	9.58345	9.78437	9.52865	9.84409	9.68961	9.62359	9.55083	9.57372	9.95308	10.2209	10.1332	10.0529	10.1613	10.1284	10.163	10.1082	10.2051	10.0503	10.2385	10.3187	10.3121	10.1474	10.3373	10.087	10.1939
ZNF586	8.41797	8.5897	8.66729	8.9613	8.47218	8.66759	8.72299	8.84686	8.99224	8.96027	9.10672	8.86436	8.3062	8.60455	8.5015	9.2154	8.95791	9.07634	8.88662	8.94739	9.18373	9.3369	8.57506	9.23583	9.01375	9.11	9.2256	9.14918	8.91079	8.90279	8.94599	8.98535	8.99425	8.66956	8.54031	8.20483	8.81822	8.75304	8.48908	8.72235	8.84584	8.63266	8.45417	8.92444	9.20846	9.23223	8.22479	8.77785	8.60068
ZNF585B	7.36474	7.45463	7.54342	7.46668	7.37904	7.5143	7.69223	7.55692	7.69716	7.65125	7.22892	7.85606	7.39125	7.3403	7.25645	7.73423	7.53655	7.64932	7.36959	7.5953	7.48472	7.62254	7.52751	7.72281	7.52508	7.39274	7.72882	7.82808	7.59366	7.497	7.61923	7.38663	7.69828	7.45626	7.54301	7.67516	7.57624	7.33919	7.6603	7.57914	7.78584	7.45599	7.55936	7.65208	7.63512	7.84302	6.98805	7.13078	7.1057
ZNF585A	7.0417	7.13425	7.34112	7.41669	7.27288	7.1171	7.55964	7.31135	7.44724	7.23055	7.20568	7.19975	6.96108	7.08593	6.92909	7.20835	7.2467	7.37417	7.47564	7.41114	7.27045	7.34599	7.16115	7.40105	7.28254	6.88654	7.33756	6.93572	7.04521	7.27394	6.96887	6.90512	7.34599	7.19814	7.3523	7.69249	7.40735	7.29388	7.49154	7.28956	7.64146	7.1465	7.23505	7.42059	7.49371	7.62871	7.0085	6.98288	7.35685
ZNF583	7.26349	7.29967	7.56126	7.53825	7.40895	7.50109	7.70274	7.39755	7.58564	7.536	7.51153	7.7178	7.01448	7.44941	7.48827	7.55045	7.76034	7.71861	7.7598	7.69142	7.76099	7.72	7.68349	7.72664	7.58743	7.4388	7.69499	7.64515	7.68178	7.5179	7.62496	7.46416	7.67861	7.45353	7.32749	7.61558	7.52179	7.52066	7.79897	7.67656	7.73503	7.33675	7.55148	7.60929	7.7174	7.66197	6.96965	7.17597	7.15211
ZNF581	7.38448	7.31833	7.4861	7.3661	7.25399	7.41143	7.43401	7.50595	7.22948	7.43824	7.27098	7.13505	7.16352	7.33137	7.58662	7.3523	7.27933	7.39017	7.42272	7.43824	7.38041	7.30046	7.2969	7.35848	7.33675	7.22758	7.24098	7.0318	7.27072	7.16536	7.22813	7.03014	7.11552	7.33835	7.19401	7.32513	7.16248	7.29414	7.2532	7.34164	7.51096	7.31805	7.36395	7.39833	7.28361	7.1959	7.37069	7.20195	7.32431
ZNF579	7.98763	7.89527	7.84262	7.69773	7.79474	7.87545	7.43146	7.77185	7.63925	7.50569	7.5747	7.46639	7.73152	7.48281	7.93687	7.52508	7.59831	7.69169	7.66665	7.49288	7.59308	7.7434	7.88123	7.65098	7.74392	7.98624	7.6884	7.83513	7.59116	7.78032	7.99018	7.81168	7.47898	7.84453	7.60323	7.80135	7.59883	7.64684	7.69303	7.5626	7.41389	7.72446	7.49998	7.47648	7.5819	7.5472	7.93321	8.33156	8.09621
ZNF576	6.80203	6.64917	6.72631	6.87452	6.68504	6.84505	6.55523	6.75279	6.76752	6.53944	6.60384	6.62717	6.66045	6.86081	7.00266	6.96348	6.75251	6.98721	6.78908	6.64202	6.76805	6.83289	6.77399	6.80288	6.69255	6.73107	6.87724	6.87291	6.82356	6.70281	6.73561	6.72419	6.69175	6.78427	6.76778	6.88779	6.71114	6.81969	6.82438	6.80013	6.77665	6.86994	6.86383	6.85531	6.87809	6.93236	6.99288	6.77508	7.13425
ZNF575	7.25562	7.41089	7.2597	7.26853	7.32725	7.16038	7.16825	7.33607	7.22517	7.18012	7.38097	7.28498	7.30594	7.2445	7.38529	7.22892	7.0702	7.00826	7.11417	7.19376	7.07073	7.32051	7.21396	7.08833	7.19892	7.31346	7.31104	7.21844	7.27288	7.40105	7.34327	7.43173	7.36205	7.32539	7.34599	7.61296	7.25181	7.3389	7.44697	7.2521	7.40132	7.47453	7.39602	7.35122	7.41923	7.1139	7.5104	7.67458	7.4054
ZNF573	6.12716	6.71252	6.18701	6.59243	6.73267	6.71166	7.10917	6.67541	6.92232	6.88298	6.75866	6.7512	6.23147	6.10828	6.33309	6.87862	6.69897	6.76672	6.86658	6.84109	6.95602	6.81176	6.71659	6.89394	6.83964	6.53264	7.31805	7.02553	6.90233	6.67541	6.85367	6.85479	6.99916	6.51988	6.7377	6.33769	6.81398	6.51408	6.69092	6.61362	7.11051	6.52398	6.71523	6.94092	6.95999	6.9978	6.28419	6.05079	6.22641
ZNF571	6.47015	6.71991	6.55549	6.66528	6.4132	6.63095	7.05587	6.64456	7.31593	6.95449	6.94731	6.9643	6.60438	6.70254	7.13531	6.82836	6.71361	7.14415	6.68425	6.99697	6.80556	6.94933	6.73809	6.64177	6.56365	6.45692	7.07445	6.83474	6.50314	6.65831	6.70377	6.95207	6.83238	6.1807	7.08607	6.9978	6.71224	6.84094	6.74282	6.76302	7.12524	6.4207	6.75443	6.64917	6.84505	6.73107	6.53839	6.36911	6.29632
ZNF570	7.50623	7.46226	7.29967	7.50245	7.26824	7.26853	7.88685	7.48255	7.82721	7.74531	7.25589	7.86755	7.64385	7.60515	7.41529	7.69416	7.64684	7.6782	7.50569	7.66716	7.63636	7.67956	7.53298	7.5588	7.65834	7.51289	7.83542	7.53574	7.65807	7.61254	7.5728	7.63343	7.72801	7.40763	7.70216	7.81414	7.84913	7.58409	7.71615	7.7002	7.87819	7.20648	7.57806	7.65643	7.68321	7.91362	7.41197	7.45076	7.22976
ZNF569	6.06548	6.26186	6.23035	6.2215	6.12952	6.39021	6.66715	6.34587	6.7961	6.72126	6.38489	6.58923	6.33252	6.12369	6.28617	6.44163	6.53047	6.57901	6.22894	6.58951	6.53184	6.36244	6.35595	6.15445	6.52259	6.01705	6.33113	6.48911	6.3708	6.26331	6.08348	6.06172	6.65001	6.0706	6.57823	6.51625	6.47806	6.4573	6.50234	6.39724	6.5508	6.34464	6.47751	6.64481	6.52259	6.72098	5.9267	5.85984	5.97592
ZNF568	5.69213	5.9191	5.92794	6.12144	6.23007	5.97048	6.37547	5.98858	6.4568	6.49347	6.00288	6.46222	5.93582	5.54147	5.96452	6.28025	6.45573	6.52915	6.47306	6.68157	6.33059	6.41684	6.11029	6.23619	6.1701	5.95635	6.39237	6.2222	6.45275	6.09363	6.35487	6.11602	6.46854	5.72232	6.19297	6.28811	6.11859	6.0974	6.26926	6.14015	6.56148	6.00259	6.18268	6.1298	6.32641	6.40937	5.55656	5.62624	6.23619
ZNF567	6.36147	6.38489	6.53839	6.55688	6.6722	6.49461	6.89055	6.75145	6.96294	6.88846	6.52967	6.92938	6.22302	6.24801	6.67181	6.87782	6.78829	6.91113	6.75866	6.92012	6.79799	6.87862	6.78455	6.91985	7.00215	6.5963	7.21872	6.91654	6.98856	6.73373	6.69922	6.82836	7.10299	6.45923	7.06157	6.95778	6.91468	6.94148	6.96834	6.70733	7.16248	6.67249	6.50668	7.00826	6.8372	7.13425	6.16095	6.13035	6.43148
ZNF566	6.85017	7.70354	6.82114	7.47676	7.74531	7.3861	7.82553	7.38557	7.95887	8.05367	7.61367	7.87599	7.22194	7.41695	7.26691	7.89161	7.60183	7.69608	7.80203	7.82133	7.92187	7.66168	7.85606	8.19599	7.83753	7.72744	8.19097	7.80592	7.60597	7.54504	7.73072	7.49015	7.8586	7.25943	7.7916	7.27676	7.69003	7.76438	7.81885	7.50792	7.94062	7.28956	7.53655	7.68151	7.92537	8.0039	6.84233	6.65777	7.1208
ZNF565	6.09217	6.47306	6.33934	6.51223	6.5424	6.47777	6.41597	6.23397	6.3978	6.64297	6.60168	6.68772	6.3576	6.30679	6.23962	6.4473	6.62771	6.64618	6.50206	6.66847	6.28949	6.65696	6.3935	6.59658	6.48911	6.376	6.4448	6.48638	6.30873	6.54157	6.4132	6.38963	6.72499	6.46415	6.79444	6.31484	6.6658	6.65777	6.64889	6.69189	6.74119	6.43818	6.47356	6.67062	6.64537	6.66122	6.2613	6.18268	6.50065
ZNF564	8.23293	8.46091	8.27246	8.39684	8.32243	8.42451	8.60263	8.34005	8.63039	8.55244	8.01873	8.29788	8.42607	8.2591	8.40561	8.48878	8.39262	8.6068	8.70141	8.65408	8.57727	8.35147	8.51181	8.40953	8.26892	8.47894	8.74829	8.36455	8.50616	8.28525	8.59679	8.75826	8.29485	8.24664	8.38661	8.21556	8.30139	8.23742	8.28555	8.19198	8.41163	8.15336	8.29906	8.29697	7.99673	8.56071	8.03088	7.8829	8.29066
ZNF563	5.10999	5.66026	5.25214	5.33986	5.6039	5.66128	5.76434	5.77877	5.70137	5.33866	5.36485	5.65366	5.37843	5.56831	5.35046	5.68335	5.84417	6.09768	5.65044	5.8176	5.88978	6.2295	5.99037	5.91607	5.78983	5.38604	5.98405	6.16095	5.44516	5.46123	5.67719	5.24243	6.0238	5.62451	6.12805	5.67095	5.44861	6.07118	5.87744	5.45586	6.12203	5.49192	5.81473	5.864	5.63412	5.92885	4.76081	4.88597	5.23335
ZNF557	7.2909	7.4694	7.31241	7.19079	7.15078	7.13876	7.40652	7.12643	7.40079	7.39833	7.41807	7.36233	7.3346	7.15564	7.41896	7.52646	7.46639	7.56781	7.54286	7.63843	7.64173	7.65236	7.22329	7.4136	7.3888	7.50405	7.70603	7.5953	7.51014	7.39886	7.61614	7.63088	7.61952	7.02052	7.54424	6.91003	7.314	7.27582	7.36689	7.43601	7.51289	7.13981	7.34112	7.42244	7.4907	7.65866	6.67167	6.87316	7.35552
ZNF555	7.23589	7.61814	7.14864	7.65752	7.43657	7.51899	7.75398	7.43293	7.34929	7.6068	7.33137	7.50378	7.43824	7.32324	7.16248	7.77101	7.47371	7.44672	7.50843	7.25076	7.56449	7.70902	7.45599	7.63284	7.45022	7.31104	7.61229	7.43768	7.86979	7.40681	7.41979	7.70329	7.30995	7.47925	7.48307	7.59366	7.4579	7.54424	7.69857	7.41389	7.84639	7.43035	7.27444	7.72362	7.63736	7.61062	7.04117	6.90948	7.31049
ZNF549	7.0345	7.25399	7.264	7.27766	7.38504	7.2782	7.41923	7.33742	7.44422	7.57307	7.27933	7.40049	7.29827	7.16431	7.3604	7.5475	7.43963	7.68204	7.52646	7.59586	7.44368	7.46668	7.38259	7.58024	7.39207	7.42603	7.7093	7.56449	7.62385	7.43146	7.4748	7.61671	7.49154	7.30674	7.70494	7.59726	7.55312	7.4497	7.43253	7.59831	7.617	7.34409	7.45599	7.55366	7.76493	7.67404	7.17845	7.24421	7.2909
ZNF548	8.33486	8.58074	8.28077	8.43927	8.2624	8.24514	8.60326	8.53602	8.63919	8.59549	8.52081	8.44477	8.4965	8.36101	8.46579	8.51894	8.43347	8.66923	8.8219	8.36856	8.57506	8.65089	8.62005	8.50089	8.74	8.65024	8.84754	8.81474	8.83506	8.70506	8.80703	8.79161	8.61191	8.6493	8.42545	8.53907	8.4402	8.45841	8.6395	8.75271	8.65215	8.53279	8.59935	8.69481	8.78255	8.6097	8.4026	8.66295	8.75009
ZNF546	5.36097	5.2762	5.4497	5.49303	5.54959	5.62311	5.92152	5.76297	5.9601	5.65784	5.87297	5.58881	5.45968	5.23702	5.30067	5.92885	5.7583	5.86749	5.764	5.69317	5.65543	5.99783	5.76597	5.64974	5.84307	5.32146	6.03593	5.83226	5.67302	5.42093	5.45475	5.21736	5.8997	5.4745	5.73652	5.47756	5.45547	5.57659	5.75265	5.64733	5.9261	5.42529	5.87343	5.68133	5.56205	6.06715	5.08935	5.19563	5.34437
ZNF541	6.6033	6.66663	6.64756	6.59737	6.52994	6.56148	6.64889	6.65831	6.45	6.62065	6.52886	6.65456	6.66744	6.74228	6.71278	6.55135	6.54838	6.65777	6.73429	6.45467	6.66873	6.53402	6.70254	6.68129	6.56232	6.58224	6.68827	6.68855	6.7139	6.771	6.55662	6.54593	6.5841	6.69952	6.79747	6.56555	6.50556	6.62419	6.55932	6.51652	6.66097	6.47097	6.63547	6.55164	6.72549	6.46989	6.72686	6.8868	6.75681
ZNF529	7.57167	7.31618	7.46363	7.72138	7.81223	7.33026	7.8125	7.51706	7.96288	7.80451	7.73046	7.91701	7.61758	7.71727	7.70876	8.1414	7.79584	8.01873	7.90714	7.89812	7.95403	8.05251	7.76493	7.98853	7.99074	7.70657	8.43229	8.22997	8.1625	8.03614	8.27925	8.28318	8.10733	7.97522	8.01316	7.91165	8.00849	7.90714	7.88713	8.20306	8.05513	7.86909	7.9825	7.95605	8.41587	8.19915	7.27207	7.68593	7.41333
ZNF528	7.00318	7.23475	7.16801	7.37254	7.27582	7.21659	7.68431	7.15826	7.67429	7.25292	7.11789	7.45133	7.10649	7.19428	7.20489	7.59144	7.48147	7.6578	7.5607	7.39207	7.47592	7.18764	7.42244	7.65289	7.50378	7.15538	7.6873	7.68485	7.36904	7.37959	7.1345	7.69416	7.36876	7.17462	7.46639	7.36369	7.76112	7.16615	7.43335	7.52618	7.57498	7.21421	7.41584	7.62871	7.52536	7.49863	6.96375	6.63095	6.85506
ZNF527	6.73905	6.72314	6.78262	6.6733	6.73716	6.74093	7.04408	6.67036	7.18357	7.04325	6.91931	6.89584	6.64973	6.80996	6.7988	6.87154	6.99697	6.79257	6.98317	6.92426	6.93712	7.20918	6.93572	6.60276	6.91125	6.63441	7.13321	6.95261	7.17116	6.75496	7.04867	6.94475	7.00049	6.60302	6.8115	6.74716	6.75251	6.66148	6.81125	6.64347	7.08381	6.62936	6.74093	6.81073	7.22598	7.02155	6.58655	6.59408	6.57313
ZNF526	7.58052	7.59558	7.56286	7.6057	7.58716	7.5618	7.73046	7.62577	7.6068	7.40326	7.48771	7.75368	7.7384	7.79474	7.54233	7.55071	7.67404	7.41333	7.58109	7.48881	7.39833	7.63145	7.34099	7.44983	7.53241	7.46992	7.47536	7.45626	7.49753	7.39755	7.66114	7.6145	7.82897	7.7253	7.75058	7.74835	7.73643	7.64959	7.75512	7.84045	7.8505	7.75483	7.85265	7.92245	7.95429	7.8477	7.72446	7.81636	7.81746
ZNF524	7.94326	7.68349	7.79869	7.89105	7.84941	7.90832	7.76607	7.73072	7.60875	7.61744	7.89133	7.71808	8.06492	7.88445	7.75308	7.71265	7.74447	7.62468	7.58303	7.4748	7.49261	7.54835	7.71701	7.58982	7.58275	7.80396	7.68514	7.77047	7.63568	7.76247	7.7107	7.55746	7.67656	7.8941	7.89497	7.98881	7.84884	7.82749	7.74254	7.86671	7.80341	7.84653	7.79556	7.86585	7.9941	7.88911	8.14662	8.34155	8.26182
ZNF519	5.29197	5.61584	5.30274	5.86556	5.5319	5.67095	5.78234	5.43695	5.89319	5.70102	5.74223	5.8621	5.49156	5.68681	5.98978	6.13127	5.82208	6.06519	5.79804	5.88368	6.01533	6.08785	6.0162	6.0238	6.06744	6.13473	6.40218	5.76434	6.27234	6.05771	5.98287	6.33709	6.39752	5.57017	5.84433	5.85189	5.69864	5.97654	5.81208	5.76893	6.0913	6.04753	5.89011	5.99218	5.97654	6.01503	5.33733	5.45362	5.37173
ZNF518A	8.70934	8.89737	8.74226	8.78531	8.53939	8.80671	8.88662	8.56008	8.45997	8.57187	8.53279	8.66039	8.59869	8.55727	8.43081	8.83099	8.68202	8.80536	8.80872	8.66465	8.58104	8.77452	8.68886	8.79663	8.67776	8.52265	8.7936	8.73509	8.79426	8.67549	8.51056	8.53432	8.79934	8.74877	8.96711	8.54998	8.78923	8.79259	8.7054	8.48443	8.65773	8.70967	8.51988	8.6496	8.43198	8.89133	8.46579	8.40104	8.73474
ZNF517	7.2502	7.13398	7.13847	7.19106	7.14919	7.12949	7.09657	7.20594	7.2206	7.17009	7.14063	7.24098	7.14864	7.29967	7.26718	7.16665	7.15318	7.16141	7.11685	7.18517	7.06224	7.27018	7.207	7.22892	7.08228	7.28741	7.21237	7.25181	7.3815	7.36012	7.26482	7.09602	7.0715	7.17332	7.09947	7.09285	7.13027	7.00932	7.16025	7.20541	7.18357	7.29993	7.34929	7.16692	7.23055	7.13294	7.48334	7.45133	7.41416
ZNF516	8.06549	8.04586	8.37671	8.37402	8.1434	8.10585	8.12976	8.1006	7.74005	8.10878	8.24125	8.10524	8.26035	8.16896	8.04357	8.12193	8.32304	8.32683	8.07187	8.05222	8.01168	7.95887	7.9021	7.96636	7.90093	7.93279	8.03115	7.96775	7.8505	7.97848	7.54452	7.6801	8.18085	8.46452	8.21468	8.17304	8.19741	8.27218	8.18236	8.18711	8.09357	8.4059	8.28433	8.55029	8.12309	8.13526	8.71225	8.25195	8.5725
ZNF514	6.91358	7.30833	7.45845	7.64684	7.50082	7.20195	7.27341	7.56476	7.46121	7.42493	7.18997	7.70521	7.32671	7.2146	7.65726	7.25751	7.46913	7.49015	7.7702	7.73617	7.67628	8.10321	7.78246	7.43768	7.53421	7.60129	7.69937	7.57194	7.6603	7.73477	7.63257	7.33701	7.95858	7.31968	7.99673	7.40597	7.82525	7.54778	7.36095	7.66059	7.67321	7.31104	7.82924	7.89248	7.7384	7.64464	6.50065	7.02155	7.49644
ZNF513	8.94153	8.75304	8.7695	8.72786	8.68299	8.66101	8.55372	8.64274	8.56809	8.51087	8.6961	8.74877	8.85123	8.90484	8.92886	8.66729	8.61906	8.59549	8.60937	8.50031	8.57	8.62038	8.6217	8.50165	8.58104	8.5375	8.36249	8.47799	8.60421	8.68037	8.435	8.43563	8.48753	8.84516	8.79394	8.7695	8.79528	8.63135	8.65837	8.73409	8.63984	8.66629	8.77853	8.69908	8.89568	8.65705	8.9068	8.99119	8.61647
ZNF510	7.45463	7.75029	7.45297	7.6187	7.76034	7.70329	7.90887	7.48527	8.00047	7.80832	7.62707	7.92678	7.77595	7.76493	7.78802	8.20038	7.92333	8.1844	8.18085	8.07365	8.11816	8.22147	7.81857	8.08722	7.87122	7.91362	8.31796	8.11169	7.96775	8.06319	8.34842	8.33275	8.22601	7.81183	8.09095	8.10733	8.01197	7.89782	7.85831	7.93405	8.12366	7.83062	7.75483	7.84857	7.97804	8.00623	7.18893	7.37336	7.68292
ZNF507	8.26559	8.44447	8.1035	8.24125	8.37188	8.37313	8.62491	8.45537	8.855	8.58748	8.42139	8.66629	8.42845	8.35862	8.73051	8.87524	8.63826	8.70592	8.86627	8.69709	8.71127	8.78764	8.6768	8.77818	8.73543	8.72007	9.08765	8.97089	8.86933	8.74846	9.05661	9.09864	8.72591	8.44782	8.69185	8.5257	8.46975	8.54809	8.63565	8.58552	8.84988	8.30742	8.54493	8.61097	8.76215	8.834	7.67269	8.4029	7.98073
ZNF506	9.01305	9.3489	9.13172	9.32246	9.62017	9.34101	9.63281	9.22757	9.8335	9.45179	9.46633	9.61301	9.35142	9.31413	9.47386	9.77534	9.54578	9.74502	9.69575	9.76305	9.70304	9.90086	9.57755	9.95843	9.87515	9.53937	10.1835	9.9578	9.98277	9.95075	10.1239	9.77967	9.83848	9.57938	9.7519	9.83463	9.73295	9.66516	9.74388	9.50131	9.76541	9.85135	9.47651	9.69112	9.92019	9.82074	9.05337	9.87056	9.34229
ZNF503	7.05348	6.97881	6.96161	7.32023	7.00561	7.18382	6.85071	7.10057	6.7348	7.01753	7.10191	6.92741	6.74439	6.97315	7.32593	6.96456	7.13585	7.10759	6.78315	7.15986	7.02607	6.94557	6.85178	7.02934	7.13743	7.12001	6.92609	7.26214	7.13373	6.97829	6.81981	7.08779	6.84151	7.15538	6.94475	7.30594	7.30263	7.27472	7.07328	6.91519	6.98831	6.9084	7.17764	6.9875	6.79747	6.87154	7.09179	7.17116	7.64599
ZNF500	6.90895	6.9204	6.86107	7.04035	7.04972	7.25129	7.08201	7.15052	7.1485	7.12789	7.06248	7.28095	7.18199	7.46226	7.12315	7.1171	6.89013	7.18626	7.18436	7.20111	6.98721	7.14035	7.08354	7.03609	7.04654	7.04945	7.00561	7.07393	7.00397	7.05295	7.09443	7.29773	7.38041	7.21872	7.27688	7.1672	7.14198	7.26269	7.21265	7.31618	7.20971	7.1263	7.22275	7.3054	7.39235	7.25998	7.16589	7.20166	7.23724
ZNF493	9.34477	9.6028	9.11697	9.47036	9.49777	9.65476	9.62701	9.72203	9.82347	9.50218	9.62359	9.79031	9.34434	9.44025	9.93312	10.0201	9.60758	9.99026	10.0838	9.85025	10.0588	10.1404	9.92669	9.98648	10.1488	10.0094	10.3708	10.1939	10.158	10.1474	10.2043	10.2558	9.80985	9.68438	9.84519	9.93429	9.71991	9.55826	9.77909	9.54669	9.80384	9.75621	9.40994	9.5058	9.79196	9.95873	9.29446	9.51075	9.73447
ZNF492	6.11196	6.34631	6.01166	6.35802	6.43818	6.61662	6.48418	6.4644	6.9651	6.83775	6.12747	6.87399	5.72498	6.08142	6.00767	6.69242	6.55413	6.86053	6.57555	6.76193	6.55607	6.80422	6.85506	6.54076	6.74495	6.60249	7.07393	6.17553	6.5182	6.47201	6.70706	6.68077	6.60983	6.4132	6.73729	7.04628	6.36632	6.44067	6.87983	6.32247	6.63122	6.94865	6.27886	6.53567	6.63174	6.77652	6.07611	6.21648	6.41597
ZNF487	7.17462	7.26534	7.2206	7.51899	7.0601	7.46363	7.62439	7.45408	7.20221	7.22625	7.05482	7.43306	7.63651	7.32915	7.24696	7.12815	7.26051	7.05454	7.12815	7.46556	7.5942	7.02661	7.38419	7.30183	7.84398	7.67628	7.19024	6.93456	7.35379	6.92741	7.0167	7.3346	7.21078	7.20515	7.25399	7.16746	7.79446	7.0984	7.41307	7.2445	7.43934	6.91762	7.22383	7.10353	7.14973	7.41529	6.96753	6.71361	7.19701
ZNF486	8.34424	8.35176	8.04445	8.45269	8.48443	8.62366	8.76514	8.33366	8.80502	8.61128	8.36824	8.53843	7.74559	7.55392	8.08004	8.5171	8.54689	8.65151	8.14168	8.36368	8.52804	8.70506	8.34752	8.84822	8.67256	8.28525	9.07233	8.69743	8.50121	8.6055	8.72786	8.8286	8.62586	8.19685	8.70609	9.08123	8.61253	8.43378	8.63826	8.27686	8.14428	8.04006	8.00592	8.37492	8.38302	8.61971	7.82666	8.65705	8.53153
ZNF485	7.01077	7.34682	6.92554	7.43306	7.33486	7.41007	7.18463	7.04297	7.58137	7.14947	7.22813	7.63953	7.41063	7.39178	7.2321	7.55853	7.33137	7.53491	7.56286	7.34354	7.31752	7.34682	7.62707	7.64628	7.47317	6.73959	7.67794	7.72084	7.51318	7.37417	7.58851	7.0508	7.71125	6.95668	7.23505	7.13665	7.14624	7.47953	7.09388	7.44995	7.4388	7.25777	7.49208	7.50109	7.38338	7.52724	7.34272	7.18012	6.89313
ZNF484	8.82122	9.09318	8.75432	8.50966	8.65089	8.8786	8.99918	8.90415	9.23937	8.98882	8.68362	8.91689	9.18751	8.72658	9.39858	9.14109	8.94774	9.29694	9.54116	9.51516	9.12538	9.39181	9.22837	9.07377	9.35686	9.04095	9.58713	9.5098	9.18982	9.43376	9.53845	9.80821	9.58208	9.26138	9.37711	9.32787	9.46502	9.35014	9.36318	9.23783	9.461	9.23145	9.02869	9.10563	9.38588	9.47869	8.5945	8.97429	8.96571
ZNF483	6.04753	6.5152	5.96546	6.6658	6.58086	6.47971	7.02498	6.66499	7.20195	6.94121	6.76248	7.03556	6.49158	6.9589	6.92635	6.6714	6.53513	7.02444	6.65914	6.93873	6.83937	6.42891	6.53956	6.72846	6.60875	6.64945	7.0638	7.04008	6.74716	6.47663	7.01159	6.72126	6.95153	6.68638	6.94962	6.65671	6.39456	6.90483	6.64481	6.32559	7.02444	6.40161	6.9325	6.88986	6.52808	7.0417	6.03234	5.8576	6.13035
ZNF470	6.05826	6.2616	6.16269	6.13035	6.18439	6.09825	6.61202	6.43509	6.5763	6.41626	6.14327	6.55959	5.82434	6.01241	6.01794	5.92461	6.39537	6.49683	6.5982	6.568	6.25192	6.58168	6.36548	6.49051	6.54976	6.02681	6.41597	6.18439	6.37379	6.25085	6.17237	5.75128	6.60766	6.26642	6.49738	6.62389	6.60983	6.59056	6.77454	6.75224	6.7964	6.16327	6.45546	6.29632	6.57258	6.67489	5.85414	6.04604	6.24605
ZNF469	7.32646	7.35986	7.34488	7.35576	7.2597	7.37336	7.12709	7.31049	7.30128	6.91735	7.20331	7.12709	7.30674	7.27712	7.39287	7.18067	7.23912	7.19532	7.41557	7.1638	7.2567	7.3021	7.38529	7.17845	7.50056	7.36068	7.46639	7.37823	7.16536	7.27962	7.37095	7.64656	7.12682	7.50297	7.35791	7.37634	7.34435	7.22329	7.30622	7.27207	7.314	7.28228	7.10529	7.1465	7.49015	7.19866	7.67903	7.459	7.51985
ZNF468	7.74175	8.12136	8.19976	8.28405	7.55719	7.78612	8.08321	7.71701	8.02534	8.00047	7.9854	7.99299	7.83485	7.79725	7.68459	8.16102	7.93717	7.85688	8.07101	8.17217	7.83569	8.07744	7.87207	8.28348	7.92988	7.74365	8.16189	8.02357	7.91473	7.64385	8.0531	8.27984	8.15247	7.81578	8.09151	8.13022	8.00939	7.95943	7.86366	7.51956	8.07073	8.0039	7.9412	7.85746	7.9546	8.00536	7.69526	7.58523	8.07073
ZNF461	7.11339	6.98155	7.14756	7.289	7.34435	7.27876	7.47953	7.16155	7.37712	7.27018	7.48718	7.72855	6.90948	7.11364	7.27369	7.55504	7.32431	7.64146	7.68178	7.49208	7.46778	7.45022	7.51235	7.53462	7.54396	7.36395	7.60929	7.41867	7.33863	7.39533	7.70819	7.66336	7.37336	6.89205	7.09099	7.05508	7.2866	7.12709	7.30046	7.16089	7.35122	7.29251	7.35366	7.25914	7.31593	7.40299	6.67195	6.80203	6.71278
ZNF460	9.91902	9.9437	9.78706	9.77209	9.77804	9.7472	9.90557	9.94258	10.0818	10.0779	9.90433	10.0478	9.90146	9.91143	10.0243	10.1425	9.90433	9.95018	9.99457	9.92788	9.94959	10.0717	9.90849	9.97239	9.93369	10.1068	10.2432	10.2069	10.0536	9.92019	10.139	10.1988	10.0452	9.91546	9.94959	9.71588	9.87229	9.94489	9.85247	9.92492	10.037	9.86771	9.96619	9.92316	9.95251	10.0063	9.75934	9.88605	9.86099
ZNF454	5.44244	5.68475	5.45968	5.50834	5.35607	5.29742	5.34191	5.46047	5.3721	5.43542	5.53848	5.55029	5.69726	5.65888	5.43341	5.47829	5.54959	5.25959	5.47793	5.59562	5.52622	5.59171	5.41019	5.3713	5.433	5.65401	5.78138	5.51838	5.31377	5.608	5.62173	5.59447	5.41335	5.47718	5.4863	5.42952	5.28458	5.27085	5.44826	5.31747	5.19052	5.37291	5.4753	5.36522	5.65401	5.3284	5.50614	5.38662	5.45664
ZNF451	8.76548	9.04837	8.72757	8.68102	8.89032	8.83437	9.0452	8.92312	9.1853	9.04266	8.93805	9.03425	8.74846	8.89262	9.00748	9.01166	9.0392	9.13992	9.1203	9.08726	9.2256	9.12949	9.08584	9.16653	9.02137	9.01614	9.24131	9.10818	8.98603	8.84447	9.08366	9.32373	9.07339	8.85157	8.98709	8.77017	8.94223	8.58427	8.76916	8.73737	8.88027	8.81136	8.88259	8.83604	8.69743	8.86592	8.5365	8.31558	8.54689
ZNF449	6.87371	7.0167	6.97046	7.25861	7.17764	6.99916	7.19866	6.95477	6.79474	7.15024	6.89666	6.96456	6.64648	6.77912	6.69831	7.15538	7.11513	7.20031	6.60438	7.10623	7.16012	7.01698	6.93544	7.34599	7.22852	6.97501	7.24586	7.26187	7.38419	7.16589	7.01972	7.18652	7.5978	6.98831	7.24259	7.05185	7.4263	7.35122	7.04117	7.0984	7.22948	6.99861	7.05695	7.24177	7.20195	7.26159	6.78289	6.83828	6.99697
ZNF446	7.32805	7.34461	7.18095	7.19376	7.16878	7.25224	7.08779	7.186	7.06195	7.12444	7.31833	7.20249	7.43253	7.49863	7.27794	7.32106	7.12367	7.26349	7.33648	7.24098	7.2548	7.27098	7.23505	7.22169	7.25373	7.43686	7.18764	7.37605	7.03852	7.18226	7.41951	7.31723	7.27314	7.46778	7.27045	7.36932	7.3604	7.26362	7.25943	7.49998	7.27663	7.37987	7.27962	7.35526	7.42873	7.16352	7.57417	7.56326	7.44101
ZNF444	7.17276	7.18176	7.33728	7.1139	7.17737	7.10623	7.06063	7.07748	7.10731	6.98044	6.96859	7.13665	7.20971	7.26824	7.10491	7.04297	7.02712	7.00424	7.09204	7.0229	6.99044	7.1473	7.19701	7.07775	7.18789	7.19506	7.05535	7.26978	7.05535	7.1038	7.17145	7.28767	7.01063	7.12419	7.15749	7.04574	6.93516	7.1449	7.08228	7.01698	6.90895	7.24912	7.05185	7.03928	7.15826	7.03288	7.42818	7.48636	7.5588
ZNF443	4.22537	4.53311	3.98687	4.29364	4.41723	4.48438	4.79762	3.96195	5.38288	5.31002	4.5554	3.78638	4.6611	5.08935	4.91942	4.43444	4.88522	4.94118	4.15359	5.15633	5.12776	4.79707	4.3647	4.83609	4.32982	3.86481	4.74867	5.05131	4.75516	4.21483	4.41274	3.72442	5.02895	4.50745	5.15306	5.02718	4.7734	4.8968	5.01042	4.78542	5.0531	4.26475	5.53074	5.02008	5.11773	5.24921	3.78782	3.97087	4.29543
ZNF441	5.42014	5.89505	5.80067	5.57231	5.94372	5.83491	6.1298	5.95249	6.18411	6.22529	5.97229	6.28194	5.55562	5.66372	5.79049	6.08524	6.12398	6.6123	6.56418	6.28419	6.14784	6.07991	5.94494	6.20493	5.72665	6.00499	6.41501	6.18184	6.03593	5.83739	5.98046	6.11777	6.59436	5.77714	6.44149	5.84528	6.11431	6.2021	5.999	5.97385	6.54976	5.93852	6.24913	6.00113	5.92183	6.28811	5.34476	4.995	5.17224
ZNF440	6.73614	7.04195	6.65376	6.72549	7.00534	6.86411	6.93753	7.02076	6.69525	6.84589	6.75681	6.96322	6.40405	6.93154	6.87371	6.95834	6.93544	7.34903	7.1536	7.46612	6.90205	7.21575	7.15931	7.07085	6.8115	6.88403	7.44235	7.06756	7.12472	7.08833	7.10516	7.11037	7.31833	6.80967	7.20387	6.86857	7.04762	6.91329	6.8177	6.77316	7.08779	7.03662	6.95369	6.82678	6.76056	6.97125	6.09682	6.08113	6.77481
ZNF439	6.48447	6.63895	6.3348	6.30845	6.64973	6.59709	6.63785	6.56827	6.97529	6.80781	6.60412	6.91762	6.35126	6.77884	6.34799	6.40992	6.70033	6.98125	7.15104	6.92635	7.06888	7.09494	6.91875	6.9875	6.67677	6.33085	7.08943	6.67489	6.57982	6.55988	6.3546	6.59109	7.18123	6.70526	7.11815	6.79126	6.6551	6.82356	6.89554	6.41294	7.05055	6.17466	6.92635	6.52673	6.61873	7.05928	5.91242	6.04988	6.33085
ZNF432	7.04408	7.06275	7.3715	7.08804	6.99479	6.96565	7.22301	7.03584	7.58164	7.41669	7.012	7.37877	6.89692	7.07775	6.98373	7.07584	7.10944	7.46172	7.17197	7.22411	7.16456	7.04801	7.1449	6.97543	6.99149	6.92451	7.36178	7.26322	6.93276	7.02581	7.17223	7.1377	7.34461	7.02768	7.34461	7.35986	7.46121	7.15538	7.16509	7.20946	7.4019	6.99559	7.26214	7.43851	7.18764	7.2214	6.69066	6.488	6.71686
ZNF431	7.97349	8.2045	7.78668	8.40322	8.31465	8.1628	8.28616	8.08061	8.46547	8.35689	8.2591	8.27717	8.04127	8.38453	8.26746	8.58552	8.31527	8.6712	8.56905	8.69743	8.76984	8.89769	8.73543	8.8236	8.79968	8.55562	8.83437	8.73474	8.63826	8.61613	8.66892	9.30806	8.15219	8.05251	8.29878	8.193	8.33039	8.18914	8.36338	8.16367	8.25406	8.53466	8.15039	8.26923	8.23505	8.3661	7.74777	7.85746	8.21254
ZNF430	7.55636	7.8793	7.50109	7.68093	7.98103	7.65726	8.09827	7.7261	7.95031	7.72882	7.77486	7.71319	7.43362	7.39669	7.74175	8.01343	7.95429	8.19538	8.16481	8.27072	8.07423	8.56649	8.12509	8.42932	8.33336	8.1551	8.31558	8.23865	8.1853	8.27039	8.31435	8.79226	7.97877	7.76807	7.9976	8.10524	8.0028	7.82049	8.03314	7.79502	7.90914	8.02103	7.5991	7.74862	7.54694	8.00682	7.49863	7.46806	7.87599
ZNF43	7.59883	8.18592	7.62006	7.98624	8.31619	8.2716	8.27218	8.01816	8.31435	7.93348	7.99018	8.25165	7.72166	7.15673	8.14812	8.31558	7.88898	8.56008	8.47132	8.30082	8.32304	8.40104	8.49124	8.47218	8.54998	8.33275	9.02652	8.54871	8.60131	8.51743	8.82122	8.91488	8.26445	8.04472	8.30139	8.45751	8.44447	8.00536	8.20067	8.03743	8.26983	8.16986	7.85323	7.85237	7.80975	8.24007	7.39235	7.70134	7.72026
ZNF429	6.63387	6.85803	6.49655	7.30074	7.10944	7.42943	7.25507	7.05985	7.47262	7.50218	7.30513	7.33728	6.45976	6.55274	7.38365	7.90321	7.36502	7.38504	7.25831	7.35065	7.56476	7.49428	7.20249	8.24748	7.45572	7.08753	8.06086	7.39755	7.85496	7.73587	7.27235	7.52724	6.90814	6.7369	7.43362	7.17569	6.88709	6.60057	7.09361	7.08753	7.25751	7.25887	6.78536	7.22919	6.80448	7.45171	6.09276	6.99343	7.05028
ZNF425	5.87372	5.62207	5.97201	5.72364	5.87556	5.66058	6.03234	6.02442	5.89041	5.70678	5.45891	5.59134	5.93702	6.29374	5.83572	5.79735	5.91335	5.89102	5.72331	5.8576	5.80165	5.81616	5.80541	5.72531	5.76063	5.70645	5.76628	5.80002	5.93943	5.8192	5.7736	5.396	5.90405	5.75464	5.80794	5.8861	5.8846	5.81442	5.79017	5.85218	5.94558	5.70645	5.73448	5.98524	5.90128	5.99485	5.96631	5.86495	6.00113
ZNF420	6.26317	6.73107	6.62528	6.73454	6.51625	6.58815	7.14864	6.7324	7.10245	7.17248	6.95395	7.05348	6.88611	6.70445	6.7744	6.93047	6.86912	6.85178	6.83315	7.02025	6.98345	6.88215	6.73079	6.92341	6.92689	6.49848	7.07098	6.78644	6.84532	6.67567	6.82836	6.68799	7.20004	6.67843	7.0646	6.87557	6.95643	7.07719	7.02907	7.01392	7.1255	6.74633	6.82114	7.03208	7.08093	7.25645	6.30763	6.22106	6.52042
ZNF414	8.8286	8.74977	8.98746	8.84686	8.84516	8.74846	8.5337	8.91861	8.77582	8.89535	9.31373	8.96847	9.09132	8.95352	9.06733	8.76121	8.84178	8.75658	8.69151	8.66054	8.6097	8.75593	8.81577	8.71358	8.70007	8.65937	8.89435	8.88324	8.82258	8.99777	8.97945	9.04338	8.89133	9.12874	9.02067	9.04731	8.98431	9.04942	9.028	9.10119	9.05695	9.05554	9.13956	9.11402	9.17563	8.90003	9.06203	9.53235	9.23977
ZNF408	6.29573	6.2382	6.26613	6.56203	6.2052	6.19467	6.46112	6.36425	6.31513	6.49419	6.25278	6.29401	6.37765	6.36494	6.47256	6.2744	6.4755	6.31542	6.39104	6.5152	6.25392	6.16068	6.44647	6.27262	6.31993	6.21068	6.3112	6.27742	6.34101	6.15708	6.46718	6.37269	6.40079	6.32753	6.55274	6.26956	6.31148	6.46692	6.37325	6.52215	6.55662	6.53264	6.56718	6.62091	6.46666	6.42042	6.60793	6.4978	6.28839
ZNF404	4.83233	5.27375	5.22745	5.39475	5.54808	5.48026	5.43735	5.57875	5.70776	5.53998	5.56831	5.50126	5.15428	5.2887	5.20309	5.34716	5.33157	5.86589	5.51318	5.76161	5.5899	5.56278	5.2483	5.21403	5.28416	5.28075	5.91607	5.51985	5.48555	5.39241	5.14399	5.29324	5.70979	5.65616	5.83013	5.89505	5.77424	5.47679	5.63931	5.54333	5.90683	5.25257	5.5859	5.81823	5.5352	5.91518	5.22621	5.14266	4.92131
ZNF398	8.14511	8.08321	8.01903	8.17914	8.21997	8.09915	8.21282	8.20279	8.32654	8.14691	8.29152	8.26938	8.27481	8.07155	8.33397	8.5722	8.37671	8.3812	8.474	8.41072	8.38843	8.55088	8.20337	8.36222	8.544	8.45417	8.65607	8.42545	8.56874	8.24692	8.53999	8.41829	8.35908	8.47307	8.5334	8.59036	8.40042	8.3917	8.45841	8.44264	8.55467	8.31917	8.42577	8.37581	8.49778	8.43316	8.25849	8.37282	8.21852
ZNF394	10.1843	10.2178	10.1587	10.1887	10.1544	10.2178	10.1954	10.0101	10.3204	10.255	10.2361	10.1924	9.99825	9.8964	10.6729	10.3919	10.2495	10.5882	10.4374	10.7146	10.4664	10.3803	10.6462	10.3892	10.296	10.5675	10.9289	10.7894	10.5827	10.513	10.7668	10.9323	10.0657	9.92845	10.0737	9.74931	10.1023	9.85414	9.90027	10.0626	10.1523	10.0845	10.2821	10.0648	9.99825	9.91203	10.1318	10.1431	10.1235
ZNF391	6.43009	6.63441	6.30481	6.42655	6.34743	6.31288	6.64945	6.59109	6.44398	6.66045	6.98991	6.45055	6.18672	6.47306	6.21618	6.48529	6.11002	6.30705	6.62223	6.54267	6.51678	6.62091	6.43538	6.77316	6.39484	6.35403	6.48747	6.55135	6.51733	6.52371	6.02292	6.08959	6.93047	6.78616	6.8805	6.57823	6.60577	6.58951	7.0955	6.87197	6.91468	6.38547	6.76912	7.08173	7.08252	6.93712	6.02116	6.74604	6.19354
ZNF385C	6.00853	5.87187	5.56131	6.02087	5.7987	6.05872	5.74124	6.0867	5.97111	5.93702	5.82529	5.94983	6.03089	6.00201	5.74766	6.08785	5.80602	5.7733	5.88427	5.77941	5.81696	5.8256	5.83291	5.8412	5.72232	5.93674	5.97683	5.7987	5.93883	5.85414	5.88024	5.82271	5.85066	5.86651	6.03879	5.97446	5.816	5.7791	5.66907	5.64939	5.73448	5.95486	5.71112	5.90576	5.78593	5.91488	6.0484	6.26272	6.19554
ZNF385B	5.97622	6.00229	5.95071	5.90745	5.88799	5.68748	5.95663	5.87873	6.00438	5.68596	5.93428	5.95365	6.01677	6.02503	5.70342	5.78299	5.91607	5.70206	5.80984	5.53702	5.79396	5.97229	5.6316	5.5422	5.88734	5.97989	5.81174	5.86113	5.78462	5.76567	5.63342	5.83773	5.95845	5.84091	5.76824	5.63447	6.04698	5.7263	5.66907	5.87776	6.16017	5.86243	5.92764	5.84181	5.96483	5.76502	5.91488	5.87343	5.96844
ZNF385A	9.60858	9.15569	9.60516	9.60332	9.20882	9.16204	9.10597	9.39266	8.69311	9.2077	9.94426	9.16095	9.57146	9.50757	9.62458	9.10928	9.36069	9.31945	9.11072	8.93125	9.09864	8.90614	8.99918	9.09132	9.20687	9.1692	8.91793	9.16729	8.99605	9.50667	8.97323	8.92478	9.36527	9.86263	9.50491	10.0243	9.94959	9.81144	9.79478	9.77209	9.35815	10.017	9.71122	9.79366	9.87458	9.59046	10.1551	9.99279	10.3517
ZNF384	9.94903	9.84018	9.88837	10.1014	9.9846	9.95134	9.8666	9.95715	9.9349	9.88778	10.0491	9.91257	9.95193	9.87458	10.0636	10.0044	9.98338	9.85079	9.8872	9.83848	9.71691	9.91257	9.83515	9.88837	10.0344	9.79956	9.8941	9.90317	9.8469	9.94847	9.86549	9.93017	10.0354	10.1814	10.0313	10.2244	10.1712	10.0877	10.1637	10.244	10.1558	10.2417	10.0911	10.1637	10.4042	10.1256	10.2259	10.4016	10.3581
ZNF383	8.54366	8.79226	8.50121	8.7077	8.80909	8.80942	8.87622	8.55913	9.00437	8.79125	8.72331	8.75039	8.3628	8.47524	8.82293	9.20498	8.85394	9.07777	9.21344	9.20882	9.1538	9.04767	9.13546	9.2831	9.23064	8.93805	9.52548	9.40914	9.25365	9.28271	9.40624	9.4108	9.18251	8.76056	8.94532	8.85259	8.98185	8.82293	8.89971	8.80736	9.09093	8.8536	8.75335	8.92579	9.07377	9.04095	8.4771	8.86916	8.6961
ZNF382	7.04628	7.07665	7.03901	7.37524	7.73314	7.64173	7.85551	7.3262	7.70134	7.42981	7.3523	7.48663	6.60466	6.84315	7.25943	7.93575	7.70354	7.80341	7.73193	7.60624	7.79331	8.17589	7.87036	7.85718	8.40351	7.37796	8.09796	8.07454	8.02823	7.89497	7.53434	7.02076	7.93125	7.50134	7.67556	8.18914	7.40787	7.74283	7.97318	7.77923	7.95561	7.63062	7.55447	7.77457	8.06959	7.7675	6.47579	7.56895	6.86328
ZNF37BP	8.94807	9.00815	8.73443	8.86387	9.08475	8.91556	9.15225	8.89149	9.21303	9.17152	8.87193	9.13546	8.92209	9.02103	9.27025	9.25365	8.97021	8.95993	9.21227	9.28456	9.12386	9.15795	9.11584	9.18062	9.08513	9.06911	9.38503	9.34019	9.24729	9.11919	9.24131	9.38588	9.09676	9.14109	9.11659	8.96367	9.02231	9.05729	9.19526	9.17984	9.16019	9.08257	8.89297	9.11252	9.30765	9.08068	8.8354	9.22601	8.82795
ZNF37A	7.81857	8.14022	7.8521	8.03743	7.96575	8.15482	8.07744	8.00967	8.17443	8.12659	7.93155	8.15719	8.02301	8.03488	7.8793	8.26892	8.29632	8.14604	8.21194	8.27747	8.24391	8.28433	8.19213	8.356	8.25375	8.03401	8.44176	8.35342	8.41466	8.1199	8.38061	8.33885	8.31736	8.17443	8.19946	8.02618	8.28014	8.25241	8.15571	8.23948	8.06172	8.2591	8.05964	8.27984	8.23773	8.38179	7.50707	7.8984	7.9363
ZNF367	7.1935	6.93077	7.01559	7.04867	7.21575	7.07125	7.10218	7.25645	7.11552	7.13703	6.94988	7.30781	7.0353	7.08173	7.10731	7.26534	7.28716	7.25373	7.08672	7.26665	7.16878	7.02418	7.18681	7.20111	6.94801	7.29037	7.24724	7.31605	7.2206	7.12921	7.25195	7.44422	7.17145	7.08593	7.35447	6.75145	7.06756	6.91153	7.0353	7.16485	7.13928	7.10003	7.23683	7.19376	7.15852	7.30399	6.86912	6.97829	6.75196
ZNF366	6.67789	6.93983	6.91629	6.98478	6.75523	6.95042	6.69203	6.87235	6.50971	6.96565	7.40487	6.88189	6.88078	6.73823	6.54211	6.72549	6.64592	6.54267	6.92341	6.77234	6.59737	6.67195	6.73107	6.62964	7.02661	6.65109	6.85071	6.21907	6.98183	6.90429	6.43482	6.46031	6.63357	6.97125	6.82246	6.72686	6.83132	6.871	6.86164	7.16064	6.80231	6.87505	6.73373	6.93289	7.05751	6.68077	7.43414	6.91414	7.11974
ZNF365	6.01089	5.96117	5.88548	6.09858	5.92639	5.86179	6.46799	5.6062	6.14099	6.42599	5.79216	6.0913	5.88148	6.31817	6.12832	6.33798	6.23175	5.91426	5.53924	6.3546	6.41237	5.66822	5.87587	5.75002	6.3189	6.35322	5.81984	5.72164	6.40011	5.66408	5.8929	5.84181	6.10828	5.63481	6.16838	5.80229	5.77877	6.02532	6.14669	6.12203	6.41516	5.66058	5.91118	5.96901	6.02318	6.04345	5.87312	5.8637	5.63756
ZNF362	9.07708	8.94464	8.87689	8.91689	8.98847	9.04165	8.83264	8.71259	8.77818	8.9282	9.22444	9.04392	9.02137	9.07322	9.2111	8.87492	8.85991	8.84516	8.87193	8.72139	8.6852	8.84348	8.66465	8.59746	8.5443	8.87262	8.75465	8.99534	8.99015	9.13882	8.87262	8.82795	8.85394	8.9282	9.08875	9.11	9.05301	9.16204	9.03045	9.07013	9.12721	9.10489	9.10451	9.05371	9.30269	8.94428	9.24528	9.26177	9.27025
ZNF358	8.12509	7.92245	8.09858	8.18882	8.04991	8.22178	7.92128	8.0629	8.02074	8.14225	8.193	7.70631	8.17131	8.0927	8.07365	7.82497	7.9796	7.82979	8.09887	7.73368	7.87615	8.03172	7.84234	8.10091	7.96547	8.08145	8.12309	8.01458	7.89248	8.04557	8.10292	7.92873	8.17332	8.40351	8.07917	8.5945	8.09738	8.12437	8.0337	8.08836	8.01285	8.21164	8.15084	8.06261	8.0924	7.89695	8.58427	8.59321	8.36579
ZNF354C	6.11343	6.2416	6.31484	6.32276	6.37655	6.23674	6.62039	6.27939	6.55443	6.35788	6.3641	6.17237	6.47228	6.0864	6.44256	6.60384	6.38604	6.91847	6.72233	6.84505	6.36382	6.51028	6.4235	6.516	6.33853	6.22641	6.88147	6.35074	6.44592	6.59518	6.41669	6.6217	6.57995	6.30311	6.51791	6.42545	6.50531	6.37325	6.42013	6.41049	6.41796	6.22075	6.51988	6.54184	6.50958	6.39724	6.09653	6.44835	6.34244
ZNF354B	7.19295	7.24205	6.97665	7.58523	7.13902	7.15591	7.57859	7.05777	7.33593	7.21316	7.28254	7.35392	6.84315	7.17956	6.9518	7.22948	7.21548	7.41778	7.23395	7.54888	7.33192	7.48372	7.11262	7.29581	7.34599	7.04917	7.30701	7.16431	7.38504	7.29636	7.08122	7.25265	7.1449	7.15875	7.46416	7.24724	7.47731	7.29967	7.22976	7.28041	7.25076	7.31294	7.20031	7.31346	7.36556	7.37069	7.21368	6.99314	7.17088
ZNF347	6.31402	6.87698	6.64057	6.52915	6.88986	6.48883	6.83747	6.53715	6.48692	6.89044	6.7512	6.60793	6.08437	6.24771	6.42378	6.90787	6.97853	7.1959	7.16406	6.97989	6.981	7.01337	6.57604	7.12419	6.86687	6.83747	7.20807	7.17539	6.63895	6.6365	6.87235	6.66873	7.08753	6.89527	7.30809	7.00077	6.88515	6.82168	7.21737	7.03824	7.35284	6.69553	6.78048	7.08517	7.01145	7.34708	6.19983	6.12144	6.46961
ZNF345	6.85124	7.01477	6.83693	7.22732	7.23055	7.23447	7.40487	7.1163	7.2799	7.17818	7.14198	7.18331	7.05587	7.01837	7.21342	7.34875	7.17489	7.43146	7.45572	7.41143	7.40841	7.43837	7.35848	7.31778	7.83796	7.07665	7.6589	7.32365	7.48009	7.48743	7.40895	7.5388	7.63145	7.36797	7.62979	7.31346	7.37605	7.46778	7.43132	7.30483	7.64656	7.19135	7.30237	7.41951	7.2799	7.59116	6.53074	6.42765	6.84615
ZNF343	7.18945	7.34655	7.28551	7.29011	7.2163	7.24641	7.42929	7.37417	7.30995	7.41722	7.1638	7.29909	7.55531	7.10466	7.18463	7.34599	7.19401	7.23966	7.26637	7.33408	7.49778	7.48961	7.28254	7.43601	7.64906	7.10865	7.17276	7.26773	7.36233	7.32915	7.17901	6.89044	7.65222	7.33593	7.33408	7.59831	7.49563	7.49098	7.44517	7.60129	7.70354	7.33192	7.5928	7.51706	7.56153	7.81276	6.9382	6.91301	7.00878
ZNF341	7.32459	7.49778	7.61478	7.40132	7.21765	7.37769	7.28334	7.4019	7.46065	7.2415	7.47371	7.51127	7.446	7.2467	7.42466	7.23505	7.37552	7.31161	7.32244	7.12394	7.18816	7.45227	7.16929	7.2206	7.36395	7.36973	7.26269	7.29146	7.25129	7.21659	7.314	7.18708	7.27274	7.39151	7.36824	7.40763	7.42981	7.29331	7.51735	7.39669	7.38964	7.42764	7.41035	7.4694	7.41669	7.37524	7.83542	7.6793	7.58578
ZNF33B	8.21223	8.84073	7.95605	8.54212	8.68458	8.54871	8.71061	8.62106	8.85661	8.73803	8.41797	8.72984	8.41528	8.27246	8.35835	8.90037	8.77888	8.7478	9.06271	9.1407	8.80975	9.00815	8.95321	9.11884	9.18715	8.95892	9.33933	9.13464	9.15527	9.12207	9.14883	8.7936	9.08436	8.74287	8.86187	8.37911	8.71291	8.85259	8.85991	8.82474	8.88228	8.85991	8.58813	8.81401	8.75957	8.92379	7.8645	8.22878	8.30348
ZNF33A	7.94208	8.23742	7.66827	8.18147	8.3628	8.24544	8.302	8.05165	8.40322	8.28883	8.23338	8.35358	8.03088	8.15159	8.01695	8.59837	8.44754	8.66263	8.58911	8.59135	8.70967	8.69151	8.63039	8.76121	8.66696	8.46914	8.87262	8.73175	8.74322	8.5443	8.63888	8.54779	8.39473	8.48443	8.36824	8.34185	8.22847	8.32479	8.24211	8.32683	8.40997	8.51587	8.21102	8.35748	8.41495	8.52615	7.8743	7.66444	8.06057
ZNF335	8.95929	8.61097	8.77951	8.85088	8.74257	8.75924	8.90914	8.94118	8.95892	8.93125	8.84955	8.89332	9.10779	9.22601	9.18373	8.83708	8.81103	8.69481	8.77984	8.65512	8.55881	8.64207	8.65247	8.50121	8.69675	8.75402	8.63532	8.62652	8.74163	8.7204	8.74812	8.93737	8.94912	9.05371	9.13919	9.21262	9.028	9.00815	9.00782	9.0869	9.17488	8.97153	9.10525	9.09169	9.37959	9.14539	9.10964	9.11289	9.09899
ZNF329	6.43177	6.64808	6.55988	6.79825	6.66744	6.75523	6.92341	6.82142	6.94962	7.06431	6.84207	6.66594	6.48056	6.57796	6.61255	6.84828	6.77744	7.09934	7.00345	6.87126	6.86718	6.99644	6.62503	6.83172	6.70033	6.44835	7.13822	6.77693	6.87316	6.48362	6.93154	6.82464	6.99836	6.53863	6.76567	7.22813	6.87616	6.82519	6.87698	6.99644	7.08861	6.78563	6.84615	7.0085	6.90318	7.09023	6.30311	6.52002	6.3233
ZNF326	8.04962	8.25345	8.15452	8.09796	8.19125	8.09708	8.29181	8.19227	8.30803	8.23112	8.43715	8.17188	7.88123	8.06463	8.58715	8.18914	8.12164	8.55627	8.29241	8.64899	8.27955	8.2713	8.50339	8.3992	8.38903	8.48443	8.84787	8.69014	8.44003	8.56679	8.83301	9.26578	8.32036	8.13965	8.11758	7.97644	8.24932	8.18057	7.98509	7.96376	8.067	7.9999	8.15452	8.14111	7.9321	8.02562	7.88659	7.77156	7.8505
ZNF324B	7.37685	7.37254	7.34848	7.41007	7.47619	7.50513	7.30099	7.50026	7.45133	7.28041	7.42522	7.55799	7.53076	7.33298	7.6082	7.6401	7.55392	7.54835	7.58329	7.23534	7.50162	7.56098	7.46886	7.27072	7.54861	7.45518	7.56727	7.53048	7.60652	7.47758	7.42547	7.56974	7.47704	7.56505	7.62359	7.37552	7.56098	7.53743	7.57224	7.44289	7.375	7.64436	7.50734	7.52096	7.52618	7.3021	7.63008	7.68555	7.41444
ZNF324	7.63469	7.24474	7.75029	7.42684	7.23724	7.4567	7.59116	7.40895	7.65236	7.55719	7.62306	7.43629	7.73783	7.62413	7.71235	7.30648	7.48961	7.3994	7.46584	7.0646	7.47704	7.35513	7.09023	7.1171	7.44914	7.17088	7.552	7.39165	7.32324	7.41472	7.36988	7.23237	7.71425	7.66966	7.67079	7.60156	7.81414	7.69662	7.62871	8.07714	7.5893	7.71836	7.52967	7.75512	7.92391	7.74365	7.64712	7.6991	7.7829
ZNF322	6.08756	6.43094	6.42294	6.69659	6.28894	6.40419	6.76617	6.3399	6.47942	6.705	6.40555	6.527	6.12342	6.25946	6.15879	6.68882	6.78563	6.77179	6.46799	6.99177	6.41209	6.6792	6.42681	6.67893	6.62305	6.17326	6.57769	6.10402	6.34493	6.41294	6.06054	6.03505	6.70363	6.47148	6.90047	6.54295	6.66045	6.65617	6.60357	6.58707	6.82329	6.58197	6.6112	6.68157	6.54211	7.0508	6.00201	5.64664	6.30679
ZNF320	6.40025	7.06539	7.19106	7.2494	6.48144	6.57529	6.92426	6.58357	6.3981	6.68692	6.63044	6.65642	6.15472	6.53702	6.3267	6.68746	7.0783	7.08861	7.3715	6.70895	6.88821	6.82653	6.46112	6.62012	6.87942	6.41402	6.5718	6.86026	6.48309	6.40276	6.78482	6.89882	6.79556	6.784	6.91058	6.99752	6.86966	6.66459	6.70391	6.75708	7.15986	6.73004	6.8115	6.99671	6.82599	6.91821	6.50612	6.30005	6.49795
ZNF32	6.84745	6.94851	7.04815	7.09866	7.25425	7.14006	7.09388	6.99614	6.90429	6.93873	6.78262	6.93429	6.82574	6.74282	6.92798	6.94341	6.89449	7.0398	7.03313	7.25399	6.96753	6.77693	7.19618	6.92315	7.09682	6.81464	7.00534	6.60357	7.02878	6.73823	7.01945	6.66847	6.99177	7.20648	7.00826	7.51289	7.06941	7.17063	7.17985	6.84069	7.20387	6.81637	7.06941	7.28445	7.16773	7.09494	6.61983	6.5149	6.39263
ZNF319	7.98822	7.78331	7.90293	7.99641	7.49126	7.63343	7.82694	7.80675	7.77595	7.90065	8.00104	7.99702	8.09564	8.1364	8.09915	7.73503	7.81168	7.78062	7.70793	7.71615	7.80701	7.70657	7.60739	7.56753	7.75098	7.60323	7.69169	7.6057	7.80537	7.96921	7.83738	7.6255	7.75164	7.8919	7.98653	8.11286	8.07654	7.95804	8.13844	8.30652	8.04006	7.85132	8.07073	7.99018	8.14866	7.94802	8.3941	8.19421	8.25611
ZNF302	7.63816	8.24007	8.00047	8.12136	8.3469	8.25672	8.31736	8.25315	8.68069	8.52265	8.28481	8.31495	7.78139	7.90655	8.09858	8.45387	8.2716	8.56102	8.54366	8.44294	8.19361	8.67908	8.601	8.58911	8.47218	7.97848	8.69675	8.10554	8.34035	8.26892	8.41587	8.16046	8.44991	8.31069	8.30865	8.30531	8.24664	8.28765	8.33735	8.23505	8.45568	7.97931	8.01227	8.33543	8.11169	8.39322	7.62118	7.60597	7.67269
ZNF30	5.33906	4.82754	4.8214	5.30107	5.30146	5.15552	5.55761	5.61443	5.54333	5.59171	5.09985	5.4118	4.99047	5.50318	5.13167	5.76196	5.55029	5.79017	5.35768	5.4473	5.45509	5.5639	5.63342	5.26791	4.60612	4.80307	5.41566	5.23028	5.12033	4.99914	5.24921	5.03551	5.88948	5.43103	5.693	5.4023	5.4225	5.83739	5.64419	5.396	5.98227	5.07141	5.64315	5.61162	5.81953	5.51505	4.91994	4.56251	5.12951
ZNF295-AS1	4.80625	4.84552	4.83609	5.11125	4.79546	5.04411	4.83666	4.87952	4.97703	4.79494	4.77998	4.90793	4.96732	5.08111	4.8214	4.76578	4.88349	4.99639	4.96686	4.56111	4.84447	5.06876	4.97844	5.0136	5.22745	4.69138	4.85188	5.20479	4.74039	4.98867	4.75464	4.91994	4.87952	4.9479	4.97426	4.82193	4.86817	5.04435	5.04902	4.86414	4.76953	4.8756	4.71634	4.90818	4.87952	4.74387	5.10731	5.14308	5.06833
ZNF292	10.0892	10.2314	9.91028	10.036	10.1214	10.2259	10.2369	10.1854	10.5103	10.2967	10.1291	10.2812	10.0959	10.2263	10.3289	10.2829	10.0657	10.2927	10.3015	10.3373	10.4586	10.3129	10.2251	10.333	10.2275	10.4815	10.5282	10.5047	10.363	10.2895	10.5928	10.867	10.2495	10.0851	10.1932	10.0959	10.0925	10.1799	10.1151	10.0382	10.1992	10.134	10.0737	10.0439	10.0555	10.1124	9.98397	10.1682	9.89078
ZNF287	5.44399	5.55837	5.44476	5.78362	5.57659	5.59483	6.21821	5.83074	6.26287	5.92492	5.74156	6.21126	5.51656	5.62276	5.51393	6.24713	6.00288	6.17667	6.06431	6.14416	5.99128	5.84907	5.88799	6.0767	5.83995	5.51694	6.12286	5.70678	5.96721	5.34353	5.83446	5.67132	6.25308	5.396	6.06326	5.87996	5.67785	5.88427	6.30168	5.89443	6.41237	5.61584	5.94017	6.10686	6.19897	6.31456	4.99275	5.27245	5.05131
ZNF284	6.96537	7.13505	6.96887	7.29581	7.37228	6.97557	7.10466	7.08122	7.51597	7.30728	7.375	7.19024	6.80096	6.90179	6.84691	7.34766	7.02394	7.15538	7.10084	7.20166	7.33782	7.54694	6.91301	7.39098	7.61229	7.07367	7.5019	7.275	7.45928	7.33352	7.03122	6.92852	7.56044	7.36904	7.52724	7.9583	7.81168	7.432	7.70603	7.93321	7.5327	7.21155	7.26374	7.2882	7.75647	7.56701	6.76113	7.00932	7.15091
ZNF283	5.79735	5.80103	5.33316	6.36382	6.19838	6.06659	6.24943	6.22475	6.43368	6.61202	6.22193	6.0789	5.85507	5.94707	5.69251	5.8621	6.25564	6.09175	5.95365	6.08319	6.06489	6.2616	5.8621	6.44704	5.85249	5.71513	6.2021	6.08903	6.07641	6.22641	6.16068	5.53924	6.25192	5.9774	6.22641	5.87033	6.16383	6.01941	5.96546	6.16782	6.02803	6.01062	5.98732	6.35929	6.49024	6.27316	5.8867	5.90345	6.10828
ZNF280D	9.29407	9.40069	9.19063	9.36738	9.36949	9.37959	9.42051	9.24131	9.47342	9.30845	9.58208	9.288	9.17224	9.17984	9.196	9.53798	9.33729	9.5094	9.58621	9.55415	9.50088	9.63532	9.53892	9.7015	9.64367	9.46321	9.77909	9.55459	9.61104	9.65578	9.59425	9.66762	9.59046	9.38963	9.6308	9.55507	9.5004	9.37627	9.54349	9.47651	9.47606	9.36069	9.19409	9.30269	9.49952	9.46992	9.19914	9.44622	9.25689
ZNF280C	8.13405	8.22421	8.15363	8.29966	8.24497	8.16896	8.30682	8.27894	8.47569	8.26123	8.53999	8.10892	8.04485	8.02703	8.30139	8.52394	8.40921	8.37431	8.35862	8.41829	8.46151	8.47924	8.37762	8.58845	8.47615	8.45997	8.827	8.5006	8.58698	8.72741	8.53466	8.51958	8.4869	8.2653	8.49062	8.56809	8.51804	8.29697	8.24649	8.44691	8.51743	8.27805	8.28616	8.25944	8.45023	8.3917	7.95547	8.17401	8.10248
ZNF280B	7.00161	7.00748	7.04841	7.14703	7.12604	6.97909	7.09866	6.89952	7.25076	7.19295	7.2445	7.25347	6.97449	7.05841	7.19814	7.35203	7.11659	7.38097	7.08228	7.19241	7.30833	7.35576	7.00215	7.19561	7.26132	7.45708	7.4054	7.37605	7.31135	7.14676	7.25887	7.52399	7.44586	7.13106	7.21899	7.39833	7.13505	6.99697	7.38909	7.51816	7.68541	7.04681	7.21316	7.38177	7.31161	7.32915	6.83964	7.09151	7.00106
ZNF280A	4.93252	4.78645	4.97333	5.219	5.22577	5.16321	4.94695	5.22701	5.18159	5.3427	5.21815	5.01181	5.10687	5.40864	5.05131	5.07718	5.11337	5.12114	5.13461	4.81883	5.4467	5.14828	5.09407	5.14871	5.16625	5.14612	5.09985	5.06786	5.06019	5.12907	4.97844	5.27044	5.07943	4.79976	5.06833	5.44244	5.12515	5.21815	5.40434	5.1392	5.12383	5.14828	5.09016	5.0945	5.19644	5.15765	5.00863	5.03881	5.33196
ZNF28	7.87292	8.09915	8.35087	8.21405	7.9779	7.89978	8.13287	7.65752	8.23977	8.11695	7.88771	8.17275	8.15705	7.45657	8.06959	8.26065	8.14984	8.01932	8.39114	8.18649	8.23773	8.23713	8.25079	8.28704	8.20157	8.00709	8.40711	7.98653	8.10585	7.94353	8.24273	7.99614	8.36192	7.90407	8.39565	8.38993	8.22907	8.00967	8.20813	8.05781	8.24932	7.97987	8.02795	8.07101	8.29935	8.36856	7.97262	7.79985	8.12509
ZNF277	8.21133	8.43137	8.26005	8.36069	8.51181	8.48938	8.57727	8.3116	8.34067	8.30439	8.19857	8.2624	8.13906	8.15601	8.36916	8.48753	8.56297	8.60068	8.68006	8.92346	8.81855	8.91827	8.86187	8.79125	8.93737	8.84145	8.88164	8.871	8.79626	8.6712	9.06769	9.02283	8.51274	8.34155	8.42901	8.26746	8.32421	8.38032	8.34967	8.16716	8.33098	8.27686	8.25285	8.32109	8.11111	8.27422	8.15219	7.80093	8.23865
ZNF276	9.3262	9.36995	9.39137	9.27701	9.13585	9.33893	9.37458	9.49373	9.29531	9.35035	9.26417	9.52101	9.62509	9.68232	9.56202	9.56673	9.41593	9.37289	9.62017	9.43886	9.36192	9.59614	9.39266	9.3064	9.46321	9.4372	9.51966	9.43845	9.38843	9.31494	9.59565	9.40872	9.58435	9.47342	9.66667	9.33201	9.42176	9.4108	9.48672	9.7678	9.88318	9.43042	9.7015	9.62605	9.76999	9.59943	9.21147	9.29083	9.33852
ZNF273	7.7633	8.01543	7.57085	7.82836	7.95489	7.98073	8.09418	7.92818	8.02448	7.77047	7.86138	7.6653	7.56812	7.45325	7.7093	8.06377	7.90832	8.14545	8.05281	7.85606	8.17649	8.29529	8.0042	8.35209	8.37249	7.87292	8.31099	8.28616	8.14866	8.29758	8.39684	8.65803	7.91278	7.8905	8.00104	8.14052	8.00104	7.89248	8.10408	7.73978	7.84913	7.9108	7.57693	7.72855	7.82639	8.36824	7.30156	7.56016	7.77651
ZNF271P	7.68191	7.49863	7.44289	7.6428	8.08807	7.90995	7.81953	7.70876	7.70521	7.59009	7.42929	7.61007	7.24232	7.56505	7.58606	7.65289	7.7511	7.7562	7.96604	7.88575	8.21617	7.75058	7.87655	8.07276	7.64226	7.76466	8.00365	7.61614	7.90065	7.72225	7.9242	7.77555	8.05107	7.44914	7.82386	7.5599	7.67107	7.62254	7.92932	7.73235	7.77129	7.61758	7.47869	7.6895	7.45437	7.98935	7.39726	7.09894	7.46751
ZNF267	9.2758	9.63925	9.6028	9.39695	9.51027	9.61881	9.55131	9.25285	9.41167	9.24215	9.4827	9.12173	9.06095	8.76701	9.05876	9.30145	9.26902	9.40069	9.33954	9.48496	9.49373	9.56013	9.46412	9.66762	9.61547	9.44622	9.59235	9.4827	9.65932	9.40111	9.77209	9.97967	9.16768	9.01096	9.09564	9.29531	9.13427	9.05876	8.93059	8.86866	8.82525	9.33282	8.67744	8.871	8.58876	9.04767	9.09206	8.99571	9.36824
ZNF266	9.65224	9.3125	8.62429	8.76818	9.24338	9.65877	9.4138	8.63135	9.71432	8.9085	9.38417	9.27384	9.70608	9.72779	9.45879	9.45271	9.66275	9.37918	9.44879	9.03604	9.69321	9.68545	9.4876	9.00265	9.4075	9.5825	9.26538	9.24528	9.20262	9.15225	9.27865	9.15436	9.39353	8.73145	9.80821	9.36318	9.67221	8.77017	9.74664	9.39095	9.55321	9.29243	9.30227	8.87296	9.36782	9.3636	8.68853	8.18147	8.57473
ZNF260	7.53743	7.69387	7.57831	7.88659	7.95235	7.86111	7.97122	7.63582	7.93862	7.82897	7.6449	8.0492	7.40273	7.33701	7.46094	8.15219	8.08836	7.96833	7.91052	8.04065	8.06026	8.25406	8.03314	8.29241	8.33671	7.90773	8.33486	8.18799	8.22479	8.19183	8.20279	7.78504	8.25879	7.84968	8.05019	8.38061	8.08321	7.93891	8.11434	8.00821	7.96057	7.97614	7.80013	8.0025	8.15219	8.14022	7.42215	7.64358	7.96547
ZNF26	7.43226	7.73558	7.58137	7.54557	7.68541	7.7093	7.86642	7.73449	7.9913	7.7148	7.53519	7.70768	7.38177	7.42818	7.70631	7.71345	7.92071	8.0829	7.96026	7.97122	7.76521	7.7702	7.5991	7.82386	7.5991	7.68066	8.03431	7.77215	7.698	7.60129	7.80314	8.13756	7.78005	7.37796	7.78218	7.23342	7.75308	7.66142	7.53076	7.62733	7.87402	7.7434	7.79985	7.83712	7.75029	7.75368	7.21155	7.02444	7.28577
ZNF257	10.9488	10.9523	10.4051	10.7492	10.9761	11.0084	10.9155	11.0066	11.0765	10.6546	10.5471	10.7599	10.6729	10.639	11.1887	11.2346	10.8478	11.315	11.3073	11.1954	11.232	11.4981	11.227	11.3125	11.3312	11.1751	11.629	11.4189	11.2652	11.334	11.4333	11.5695	11.1729	10.9305	11.1467	11.2499	11.003	10.8231	11.1641	10.7599	11.1209	10.9994	10.558	10.7995	10.7506	11.2473	10.5859	11.1108	11.0345
ZNF254	7.97377	8.12509	7.75058	8.25467	8.19857	8.02301	8.40771	8.08089	8.56359	8.42139	8.27072	8.34392	8.14168	8.1035	8.32887	8.37551	8.36732	8.48382	8.59102	8.70407	8.53588	8.45205	8.51804	8.56583	8.69014	8.57411	8.88998	8.55974	8.65024	8.69279	8.88228	8.83065	8.47493	8.21282	8.37492	8.3463	8.32608	8.28853	8.48624	8.46361	8.49252	8.22088	8.19421	8.40531	8.32654	8.42263	7.98624	8.28795	8.18355
ZNF253	7.98421	8.18236	7.77897	8.00739	8.30082	8.39774	8.27955	8.18355	8.19038	7.87236	7.8474	7.82924	7.86923	7.3297	8.03172	8.55244	8.31217	8.49762	8.50339	8.58649	8.38964	8.85427	8.48593	8.43774	8.82122	8.18027	9.00815	8.60197	8.63402	8.63499	8.84108	8.85157	8.61613	8.3062	8.74943	8.86153	8.50121	8.25497	8.73703	8.17531	8.29632	8.32786	7.72828	8.05964	8.39996	8.60295	7.41143	7.88601	7.99158
ZNF252P	7.02104	7.25535	7.39207	7.24019	7.55853	7.42326	7.375	7.04762	7.33298	7.16825	7.24856	7.17818	6.69581	6.795	6.75599	7.3994	7.23602	7.55122	7.68674	7.49261	7.38799	7.10191	7.2718	7.56098	7.22411	7.07989	7.71588	7.52564	7.72307	7.50082	7.43253	7.23079	7.69773	7.40434	7.62733	7.50764	7.67903	7.36012	7.52536	7.23802	7.51816	7.23079	7.04602	7.2782	7.32698	7.31216	6.68317	6.53034	7.15724
ZNF251	8.0673	8.16046	7.89274	8.08145	8.30926	8.3661	8.26445	8.26923	8.27422	8.16804	8.33641	8.06232	8.16367	8.01052	8.33244	8.41528	8.25255	8.43745	8.57281	8.17941	8.34781	8.40953	8.32393	8.19421	8.5006	8.26035	8.46945	8.35661	8.34511	8.39292	8.38392	8.41679	8.42483	8.55757	8.58137	8.59837	8.46059	8.61516	8.4835	8.47955	8.58715	8.3295	8.34126	8.41709	8.54779	8.49156	7.8521	8.34246	8.00654
ZNF250	7.60156	7.8004	7.51985	7.72254	7.61614	7.79613	7.93379	7.8295	7.94636	7.8042	7.87008	7.79667	7.71291	7.65973	7.80176	7.77979	7.77758	7.92846	7.73755	7.82721	7.8628	7.77129	7.63284	7.60018	7.78218	7.77897	7.93379	7.9005	7.85997	7.80328	7.88996	7.90982	7.81857	7.67542	7.85606	7.69828	7.79682	7.83738	7.72281	7.76466	7.90065	7.86168	7.78089	7.63172	7.81183	7.88827	7.49998	7.83907	7.49261
ZNF25	7.76992	8.18681	8.09972	8.13727	8.02942	7.78584	8.10292	7.89869	7.91672	8.10091	8.1035	8.12366	7.90968	7.83684	7.73423	8.06987	7.99554	8.02476	7.76059	7.834	7.91587	7.97522	8.0259	7.90407	7.78116	7.86528	8.10178	7.81276	8.04035	8.18975	8.00654	8.18828	7.95003	7.9468	8.07393	8.20515	8.27101	8.08145	7.91362	7.9941	8.10232	8.00849	7.7984	7.89978	7.90954	7.96376	7.8763	7.71397	7.82246
ZNF248	6.63225	6.95503	6.41102	7.00215	7.05159	6.9084	7.03584	7.01091	7.25292	7.26991	7.18095	6.95724	6.69791	6.78776	6.6307	7.16509	6.83158	7.21737	7.05373	7.05508	7.26023	7.24856	7.19838	7.34628	7.16248	6.84094	7.3815	7.20004	7.27794	7.18945	7.01504	6.86425	7.35685	6.99233	7.38124	7.17088	7.13078	7.37281	7.37336	7.3262	7.51458	6.93401	7.01644	7.27419	7.34708	7.26508	6.48056	6.65589	6.64756
ZNF24	9.07048	9.16615	9.11252	9.06805	9.11811	9.24845	9.23859	8.9929	9.24016	9.11659	8.83437	9.10635	8.75593	8.72266	8.98273	8.98882	8.98466	9.41719	9.33769	9.37037	9.24131	9.30928	9.28271	9.14147	9.24487	9.19641	9.4445	9.46761	9.21037	9.30145	9.41634	9.52678	9.26578	9.20922	9.23704	9.30726	9.20726	9.16849	9.0631	8.93877	9.18639	9.1868	9.00334	9.0232	8.98149	9.00957	9.2162	9.24257	9.27066
ZNF235	6.78856	7.13928	7.02661	7.09815	7.04574	7.1765	7.41007	7.04945	7.41613	7.28605	7.0142	7.23589	6.89013	7.11526	7.04654	7.34354	7.20835	7.33728	7.32459	7.33782	7.18095	7.375	7.18843	7.23342	7.20541	6.90895	7.33975	7.20111	7.28173	6.99479	7.19814	7.03928	7.29278	6.98072	7.21265	7.06157	7.41529	7.25265	7.18764	7.21182	7.34354	7.04546	7.31886	7.39806	7.30128	7.55285	6.84207	6.7953	7.07883
ZNF234	7.51873	8.04614	7.67188	7.9509	7.83569	7.96775	7.92099	7.79556	7.9623	7.86475	7.5991	7.90225	7.57777	7.66885	7.372	7.91957	7.88941	7.82694	7.86642	7.81057	7.94463	8.13315	7.78275	8.20723	8.12844	7.82993	8.20782	8.04065	8.08693	7.91501	7.98073	7.36233	8.28646	7.94493	8.0927	7.83255	8.1551	8.01959	7.95235	8.03401	7.78275	7.81071	7.67216	8.00019	8.09592	8.13815	7.74254	7.33381	7.88713
ZNF227	8.12451	8.30319	7.99585	8.1616	8.08321	8.14111	8.33915	8.29604	8.33978	8.45301	8.21497	8.26356	8.27984	8.24692	8.3148	8.40621	8.23742	8.14633	8.19769	8.25582	8.3469	8.40167	8.31708	8.28046	8.38843	8.30742	8.38362	8.4059	8.31858	8.27984	8.33978	8.47554	8.49841	8.02157	8.41739	8.2478	8.26182	8.18592	8.18649	8.25226	8.40848	8.2496	8.08004	8.28942	8.56329	8.4624	8.14604	8.31435	8.36701
ZNF226	6.29459	6.77087	6.73959	6.80067	6.80614	6.80888	6.89774	6.58951	7.03799	6.9651	6.91301	6.93154	6.80665	6.87154	6.74987	7.17145	6.99531	6.92477	6.84287	6.78603	6.83158	7.05985	6.62528	6.94092	6.81398	6.66019	7.02052	6.98909	6.91085	6.92175	6.66715	6.80261	7.23447	6.90596	6.90566	6.57392	6.91247	6.89638	6.95369	7.03014	7.00826	6.66485	6.80752	6.96108	7.13027	7.29388	6.376	6.42042	6.46692
ZNF225	6.8145	6.69659	6.78372	6.93047	6.59847	6.74439	7.14115	6.8145	6.88298	6.75976	6.78048	6.73454	6.45055	6.87074	6.59925	6.85367	6.7972	6.8564	6.76645	6.76513	7.04104	6.77967	6.64618	6.58141	6.63921	6.44862	6.84532	6.75599	6.59163	6.59978	6.47097	6.60249	6.94475	6.64057	6.88324	6.70142	6.96617	6.73031	6.85612	6.8854	6.771	6.91546	6.67789	6.88431	7.06406	6.86687	6.26331	6.24686	6.74578
ZNF224	7.24724	7.3937	7.43576	7.49672	7.48359	7.4798	7.62952	7.62925	7.5822	7.71265	7.29993	7.494	7.07177	7.29198	7.4748	7.6525	7.47731	7.68093	7.68066	7.60739	7.61758	7.52724	7.59308	7.68977	7.45183	7.46363	7.494	7.49917	7.59857	7.26824	7.54915	7.56422	7.43119	7.04815	7.31294	7.0315	7.27766	7.26508	7.23183	7.20004	7.42873	7.25805	7.42696	7.42981	7.29909	7.536	6.96808	6.50835	7.02076
ZNF22	7.13425	7.15889	7.22437	7.21211	7.30074	7.34929	7.29746	7.05615	7.30648	7.25723	7.07584	7.22705	6.95943	7.09657	7.39833	7.27472	7.12815	7.43548	7.2567	7.45076	7.37552	7.33919	7.36274	7.46612	7.47371	7.21737	7.73558	7.21659	7.44289	7.37796	7.63982	7.53241	7.23067	7.12444	7.31723	7.42981	7.26214	7.1473	7.32136	7.19268	7.53104	6.99588	7.22705	7.35576	7.11262	7.29251	6.87505	6.81023	7.01998
ZNF219	6.77545	6.27453	6.60766	6.6352	6.48087	6.35377	6.44094	6.39698	6.4894	6.52994	6.33309	6.27683	6.54702	6.30451	6.39129	6.53892	6.55578	6.39644	6.44149	6.54211	6.61794	6.39429	6.37879	6.3396	6.6101	6.52229	6.31456	6.49901	6.40161	6.59793	6.6299	6.44889	6.39944	6.43204	6.53892	6.65617	6.65056	6.39889	6.47806	6.56935	6.53157	6.56418	6.58843	6.40883	6.51761	6.42155	6.64165	6.71523	6.58345
ZNF214	3.93519	3.89992	4.0895	3.73607	3.70206	3.6952	3.6952	3.78312	3.46146	3.6077	3.68461	3.74445	3.6208	3.89992	3.80035	3.96701	3.98335	3.93582	3.72772	3.73435	3.88062	3.85984	3.79726	3.67224	3.5802	3.77032	3.75082	4.01655	3.67398	3.57204	3.85426	3.86274	3.74445	3.6003	3.83147	3.54928	3.73435	3.55986	4.02482	3.60238	3.91078	3.86132	3.75082	3.92665	3.68461	3.70206	3.90535	4.03966	3.88334
ZNF213	6.86247	6.88215	7.12181	7.06729	6.78722	6.98288	7.00318	6.91387	7.01091	6.86522	7.09761	7.06118	7.16406	7.03928	7.07419	7.14783	7.04379	7.00266	6.8663	7.07734	6.88078	6.92341	6.98261	7.01091	7.04787	6.97829	6.95207	6.85045	6.98831	6.94636	7.0254	7.07527	6.87724	6.93902	6.88189	7.09921	6.99452	6.85944	6.96617	7.11895	7.1473	7.17872	7.05841	7.10114	7.07342	6.93456	7.40326	7.23912	7.22006
ZNF212	7.47814	7.55122	7.43281	7.47345	7.53298	7.54342	7.80752	7.57251	7.39992	7.5928	7.21316	7.76521	7.49126	7.64385	7.57334	7.67429	7.44672	7.48147	7.5107	7.63456	7.58329	7.61229	7.54915	7.5248	7.61586	7.63008	7.41979	7.6457	7.51484	7.32324	7.66226	7.67296	7.47814	7.4748	7.40326	7.16849	7.36233	7.19921	7.38584	7.53743	7.54915	7.67765	7.54477	7.41251	7.57389	7.45708	7.50487	7.46284	7.67079
ZNF208	8.70141	8.91589	8.37911	8.80453	8.8354	8.95759	8.86387	8.86831	8.98015	8.54779	8.44812	8.66163	8.48136	8.44871	9.19837	9.25813	8.82458	9.54943	9.28592	9.26661	9.3097	9.22837	9.2162	9.23742	9.54163	9.29614	9.60758	9.4721	9.22326	9.37289	9.30845	9.56298	9.04058	8.85729	9.13208	9.45445	8.83437	8.74812	9.14771	8.79161	9.04626	8.98466	8.70506	8.90279	8.51679	9.17413	8.46151	9.00543	8.96884
ZNF205	7.63925	7.55097	7.55254	7.39914	7.44101	7.70274	7.38285	7.42353	7.31346	7.19975	7.29883	7.16773	7.48255	7.3661	7.45957	7.4524	7.41613	7.33675	7.39966	7.26637	7.33271	7.50986	7.51816	7.45463	7.56394	7.68868	7.39726	7.39125	7.52038	7.54667	7.58137	7.45381	7.28741	7.64628	7.4861	7.45183	7.4136	7.45408	7.4579	7.42656	7.32244	7.55477	7.33381	7.31833	7.41641	7.21368	7.59144	7.80537	7.58797
ZNF202	7.12604	7.16299	7.08406	7.14973	7.23697	7.30809	7.38338	7.15619	7.06038	7.04972	7.19561	7.21872	7.05028	6.99808	7.22034	7.26879	7.10865	7.22976	7.20726	7.37281	7.20807	7.32566	7.24177	7.29746	7.26521	7.2467	7.26322	7.09761	7.2321	7.10167	7.26637	7.23642	7.39669	7.41749	7.39071	7.37823	7.14999	7.27688	7.47619	7.43173	7.32941	7.11526	7.21265	7.44074	7.50679	7.35093	6.98882	7.05295	6.86857
ZNF189	7.46172	7.68674	7.78968	7.70508	7.67738	7.62332	7.72637	7.60795	7.86168	7.78005	7.76007	7.53131	7.16221	7.46416	7.60597	7.95547	7.82246	7.64959	7.79667	7.84857	7.90714	7.85265	7.76007	8.01023	7.8451	7.72993	8.1434	8.01576	7.86838	8.0213	7.96978	7.82497	7.9046	7.61144	7.77101	7.58382	7.69966	7.60265	7.67377	7.73617	7.83118	7.62979	7.66582	7.71808	8.04991	7.94031	7.32136	7.18893	7.82274
ZNF185	8.41104	8.25195	8.86627	8.34097	9.05337	8.47162	8.50089	8.41829	8.17502	8.60455	8.73315	8.90106	8.15173	7.9718	7.66688	8.23141	8.5897	7.49998	7.93069	7.41867	8.36192	7.65098	8.19568	8.30772	7.66716	7.84913	7.7261	7.94463	7.8474	7.7562	7.75029	7.42189	8.4454	8.10495	8.04586	8.0025	8.34874	8.33069	8.53184	8.62844	7.67022	8.54493	8.31766	8.35952	8.37373	8.73641	8.20925	8.55434	8.42959
ZNF184	7.44832	7.57693	7.32431	7.72084	7.56044	7.49588	7.80066	7.31023	7.52646	7.69554	7.50433	7.83712	7.47619	7.70064	7.56561	8.06112	7.89527	7.69773	7.53574	7.82443	7.67022	8.05575	7.6653	7.99101	7.79024	7.51803	7.78612	7.73951	7.98963	7.81495	7.76807	8.09564	7.8337	7.53491	7.83977	7.81223	7.70743	7.73477	7.79024	7.79446	7.92623	7.76913	7.63257	7.67458	7.95031	8.02618	7.32404	7.52427	7.462
ZNF181	6.73876	6.87154	6.66256	6.86466	6.76165	6.90705	7.15737	6.98937	7.36205	7.03852	7.06995	7.03422	6.78455	7.07719	7.09947	7.18843	7.15156	7.40841	7.34164	7.3346	7.19532	7.47648	7.19295	7.26718	7.33539	7.0715	7.50623	7.32365	7.20726	6.97366	7.23912	7.24724	7.47398	7.03313	7.16089	7.25697	6.94121	7.0085	7.10466	6.91654	7.18545	7.18012	7.19785	7.2105	7.24749	7.27637	6.93047	6.6904	6.6575
ZNF180	7.10031	7.10543	7.04945	7.1931	7.15265	7.1369	7.26508	7.26665	7.3021	7.02025	6.82219	7.06354	7.37712	7.18695	7.11339	7.34848	7.38365	7.34189	7.26561	7.36205	7.21522	7.41143	7.30156	7.32671	7.32244	7.15078	7.38772	7.56866	7.26374	7.01782	7.37014	7.2567	7.31914	7.23314	7.35392	7.06566	7.15078	7.09468	7.15131	7.25589	7.41695	7.2303	7.02796	7.12893	7.07473	7.32941	7.01559	6.98694	7.12118
ZNF18	7.22329	7.34112	7.17956	7.32832	7.19701	7.1959	7.51735	7.17411	7.06566	7.32324	7.21289	7.19268	7.24802	7.24599	7.37959	7.3739	7.43522	7.43657	7.32725	7.57443	7.34766	7.29799	7.14676	7.25861	7.23993	7.20807	7.38205	7.35189	7.23777	7.26665	7.31778	7.61843	7.39698	7.13505	7.30701	7.14438	7.46172	7.50458	7.25048	7.3884	7.49371	7.18681	7.42258	7.31941	7.2303	7.40216	6.96054	6.91629	7.02987
ZNF160	8.68787	8.96027	8.58104	8.56392	8.77452	8.62685	8.79767	8.50307	8.82731	8.84988	8.71785	8.83743	8.98947	8.78697	8.71061	8.94983	8.84822	8.85797	8.91656	8.91419	8.80604	9.13281	8.67549	8.6055	8.91217	8.6116	8.83031	8.93737	8.91827	8.93633	8.92295	8.77248	8.60165	8.78322	8.73051	8.56329	8.82525	8.59869	8.89262	8.80168	8.95825	8.87326	8.66759	8.70934	8.75924	8.93328	8.59549	8.66199	8.61874
ZNF154	7.17764	7.0702	7.76807	7.43253	7.79926	7.58464	7.536	7.67269	7.64628	8.11314	7.94062	7.57806	7.32566	6.9978	7.99732	7.82924	7.53351	8.45506	8.46849	7.9392	7.67458	8.10205	7.59669	7.96142	8.0233	7.87151	8.27805	7.72166	7.49182	7.95721	7.8628	7.49098	7.46525	8.17649	7.91107	8.13433	7.93778	7.61021	7.67296	7.74228	7.71345	7.19975	7.37095	7.95031	8.22118	8.40073	7.10503	8.10292	7.17527
ZNF148	9.61104	9.67968	9.62108	9.65373	9.5952	9.64172	9.74827	9.54116	9.8924	9.64675	9.60516	9.68489	9.51428	9.54025	9.65224	9.68339	9.62984	9.87978	9.77052	9.72724	9.77366	9.81089	9.69011	9.69321	9.74276	9.81144	9.98648	9.84297	9.94084	9.75569	9.87397	9.96333	9.80057	9.79745	9.81144	9.9437	9.82241	9.73393	9.75135	9.69733	9.75934	9.69216	9.59709	9.70511	9.62984	9.76945	9.45051	9.61641	9.60473
ZNF146	8.64864	8.74452	8.62941	8.62877	8.76385	8.65056	8.75658	8.60356	8.62555	8.62106	8.47955	8.56679	8.59286	8.49527	8.52741	9.0631	8.82827	8.87589	8.86558	8.95383	8.97121	9.16653	9.01579	9.20262	9.11584	8.85597	9.19215	8.93092	9.07048	8.82961	8.9822	8.95183	8.99189	8.68069	8.89568	8.79394	8.82225	8.76783	8.83743	8.80486	8.81682	8.53999	8.54366	8.67972	8.89903	8.87065	8.29726	8.10321	8.39473
ZNF14	6.40247	6.81717	6.32416	6.4861	7.05723	6.83775	7.1765	7.01589	7.56727	7.36395	6.97829	6.98856	6.59462	6.76778	7.13027	7.50325	7.11079	7.63541	7.33218	7.372	7.21023	7.17411	7.16801	7.32269	7.08122	7.01531	7.83598	7.44129	7.1457	7.008	7.69332	7.67049	7.41102	6.89179	7.13585	6.75251	6.89992	7.01504	6.90233	6.85097	7.16878	6.8426	7.20568	7.27369	7.13585	7.22275	6.11661	6.10575	6.46854
ZNF138	7.79361	7.94832	7.51873	7.94239	7.98653	7.83147	8.28465	8.00365	8.57539	7.9472	8.19599	8.16773	7.82822	7.8743	8.19125	8.32711	8.21133	8.44205	8.62429	8.48564	8.43959	8.69549	8.35237	8.72786	8.57523	8.07187	8.83572	8.68853	8.75237	8.51649	8.7034	8.4633	8.55661	8.193	8.69311	8.6849	8.3113	8.58292	8.59386	8.35436	8.61906	8.23834	8.10232	8.18975	8.4344	8.47861	7.43119	8.08548	7.79401
ZNF136	8.25849	8.35209	8.09327	8.44176	8.2754	8.47248	8.40742	8.26683	8.66295	8.44661	8.26559	8.3992	8.44176	8.48412	8.471	8.46759	8.3752	8.6849	8.50557	8.59068	8.75304	8.64018	8.49745	8.75826	8.40073	8.57793	8.97358	8.64052	8.66629	8.53184	8.80736	8.86387	8.55881	8.46822	8.54689	8.28496	8.50585	8.4344	8.37762	8.41012	8.63499	8.22421	8.38268	8.34482	8.47307	8.51214	7.9996	8.23685	8.31099
ZNF133	7.1779	7.25645	7.12734	7.4098	7.37308	7.39044	7.28605	7.3774	7.3774	7.28847	7.21396	7.29388	7.33486	7.23475	7.17985	7.42189	7.41143	7.16575	7.29581	7.31941	7.2839	7.24164	7.24124	7.23589	7.36233	7.1935	7.31135	7.29472	7.2521	7.24393	7.05028	7.11578	7.25805	7.24802	7.25618	7.28445	7.15442	7.27962	7.32646	7.26023	7.33081	7.26853	7.18971	7.20359	7.43657	7.18626	7.23105	7.46556	7.40352
ZNF131	8.58911	8.57343	8.4402	8.5334	8.67484	8.61224	8.92546	8.53843	8.73965	8.68423	8.46945	8.55404	8.2263	8.38573	8.54212	8.52458	8.55434	8.54642	8.81986	8.88324	8.77046	8.66662	8.86286	8.8104	8.81401	8.67287	8.99571	8.66117	8.85879	8.67023	8.49527	8.78497	8.64601	8.47984	8.6142	8.61874	8.46759	8.6496	8.50852	8.42017	8.68006	8.51525	8.4299	8.62038	8.5534	8.55788	8.23834	7.9623	8.28555
ZNF124	8.30926	8.15868	7.99614	8.10379	7.91025	8.15012	8.12931	8.27628	8.02384	8.26415	7.7475	8.00477	7.68541	7.84181	8.01723	7.8125	7.9689	8.24125	8.10149	8.22662	8.0927	8.09708	8.13581	8.14984	8.08031	8.26923	8.37373	8.41797	7.82666	8.41739	8.30757	8.79919	8.11844	8.03543	8.26654	7.66885	8.20099	7.91614	7.78884	7.95914	8.0829	8.33826	7.95276	8.06492	7.78641	8.11668	7.91614	7.17357	7.92043
ZNF121	9.00506	9.1845	8.93701	9.08652	9.3105	9.14995	9.12686	8.91589	9.3543	9.23937	9.19714	9.08331	9.15151	9.13062	9.17152	9.38	9.28187	9.41844	9.35514	9.49733	9.54762	9.52865	9.48584	9.81626	9.64565	9.42094	9.82399	9.54622	9.52768	9.56249	9.70459	9.68861	9.65065	9.26262	9.44665	9.43042	9.49503	9.38883	9.38924	9.38672	9.40994	9.35305	9.03147	9.29083	9.51741	9.43976	8.95993	9.27423	9.05163
ZNF12	7.96636	8.36455	8.0826	7.92391	8.07772	8.21822	8.34511	8.12961	8.15691	8.10232	8.05844	8.23353	8.19392	8.19097	8.33796	8.66629	8.44234	8.67516	8.7695	8.59196	8.53025	8.71654	8.58309	8.66495	8.66101	8.69086	8.8723	8.58393	8.7896	8.65636	8.70007	8.89262	8.6643	8.45172	8.58845	8.45934	8.55836	8.4639	8.4347	8.4511	8.50494	8.25049	8.3295	8.4026	8.20571	8.62844	7.92304	7.50958	8.09065
ZNF107	8.95147	9.03535	8.61971	8.65773	9.20063	9.07304	9.03393	9.04266	9.54163	9.06449	9.02724	9.23626	8.70141	8.97771	9.36318	9.61052	9.20612	9.49995	9.57146	9.50667	9.42567	9.66275	9.53563	9.60378	9.52768	9.29243	9.80225	9.72779	9.48094	9.59849	9.77421	9.93668	9.32748	9.00681	9.2295	9.50621	9.09864	9.2111	9.34267	9.29164	9.36151	9.04555	9.12798	9.13732	9.65628	9.45401	8.56551	9.18715	8.72884
ZNF106	9.89296	10.0013	9.91085	9.87636	9.83067	9.93312	9.88038	9.7759	9.61351	9.8202	9.81572	9.78867	9.74121	9.67474	9.45796	9.69526	9.74553	9.77647	9.79745	9.66566	9.61788	9.79031	9.702	9.77052	9.66275	9.6686	9.5695	9.81144	9.62936	9.61448	9.61547	9.60426	9.66129	9.76093	9.6323	9.41251	9.71846	9.67071	9.6487	9.50446	9.45401	9.90965	9.67916	9.76567	9.37876	9.73553	9.83735	9.55083	9.94847
ZNF101	9.40277	9.76093	9.28066	9.34848	9.91257	9.798	9.80494	9.94146	10.0237	9.89697	9.702	9.86263	9.59235	9.98216	9.90146	10.1411	9.90493	9.93732	10.0188	10.0568	9.98338	10.1652	10.0772	10.22	10.0225	9.88038	10.4643	10.3187	10.0657	10.0724	10.2779	10.03	10.2771	9.75084	10.0125	9.82291	9.87	9.9437	9.91257	9.84745	9.90086	9.95134	10.1325	10.1312	10.2329	10.0182	9.43124	9.91783	9.65065
ZNF10	5.08935	5.50427	4.87215	5.51056	5.54075	5.31706	5.49263	5.46199	5.83673	6.09305	5.24703	5.32468	5.19307	5.23028	5.39041	5.67616	5.69007	5.8762	5.59203	5.85034	5.54296	5.6658	5.59629	5.63053	5.48665	5.33	6.02637	5.60516	5.35008	5.13035	5.48482	5.45475	5.88148	5.33157	5.66058	5.7723	5.48183	5.7553	5.61996	5.69726	6.03652	5.37884	5.4299	5.78329	6.01062	5.87905	5.16754	5.19682	4.97889
ZMYND19	8.01873	8.13287	7.83626	7.83456	7.83825	7.85523	7.72446	7.94636	7.75923	7.84827	7.83542	8.08722	8.30139	8.28853	8.05457	7.76358	7.91362	7.84996	7.87819	7.89248	7.86252	7.72307	7.88097	7.92362	7.80066	7.91614	7.89382	7.86528	7.79024	7.73783	8.02301	7.86026	7.9854	7.98736	7.97462	8.10616	7.87545	7.9038	7.93862	7.89812	7.84711	7.87736	7.97095	7.95206	8.04096	7.82429	8.1057	7.90914	8.14511
ZMYND15	6.7592	6.6033	6.93486	6.86411	6.73079	6.62936	6.68208	6.61901	6.44453	6.77074	7.03368	6.79934	7.01782	7.02076	6.88709	6.56879	6.73454	6.63733	6.58628	6.68772	6.57901	6.49024	6.57313	6.60551	6.42459	6.63468	6.17036	6.67153	6.59952	6.44809	6.27742	6.41237	6.5152	6.62389	6.54457	6.88349	7.08329	6.74282	6.6307	6.71194	6.56975	6.67705	6.80231	6.6101	6.66362	6.45167	6.92396	7.1324	7.0142
ZMYND12	5.32026	5.35527	5.34553	5.33157	5.48066	5.62624	5.36386	5.23513	5.3104	5.39278	5.52323	5.29701	5.20433	4.9863	5.17138	5.0499	5.52285	5.24548	5.17567	5.2081	5.37685	4.98963	5.30313	5.09938	5.33441	5.21504	4.77835	4.95083	5.14446	5.16321	5.4181	5.12907	5.32265	5.0141	5.27829	5.0091	5.24462	5.38482	5.27375	5.53226	5.34968	5.38246	5.51171	5.19094	5.03707	5.28743	5.12728	5.28287	5.30961
ZMYND11	8.34067	8.45237	8.32565	8.47894	8.3917	8.4533	8.7742	8.39596	8.99357	8.80975	8.49496	8.7139	8.58649	8.56425	8.72299	8.96197	8.62781	8.68819	8.74516	8.82896	8.83334	8.83031	8.76582	8.74031	8.69311	8.9125	8.97737	8.70609	8.75304	8.66792	8.85088	8.97631	8.54212	8.52019	8.59902	8.51988	8.51864	8.35176	8.53153	8.51303	8.67812	8.28136	8.54841	8.49558	8.4965	8.5798	8.04877	8.24068	8.08031
ZMYND10	6.98667	6.84436	6.78455	6.81099	6.78315	6.70895	6.78536	6.73293	6.72233	6.69175	6.87914	6.69415	6.84477	6.95753	6.76899	6.88403	6.75469	6.68882	6.7875	6.81956	6.60168	7.03014	6.97474	6.7646	7.01866	6.9518	6.73905	6.79257	6.68882	6.98583	6.73932	6.80314	6.64917	6.97962	7.06729	6.89449	6.79694	6.82088	6.74633	6.83369	6.86247	6.87914	6.82809	6.84151	6.9694	6.86857	6.79126	6.82783	6.83611
ZMYM5	8.85895	9.11035	8.6493	9.00093	9.12987	9.07559	9.14499	9.03604	9.11217	8.92209	8.96809	8.89067	8.50676	8.5	9.17413	9.19562	9.09753	9.31903	9.28475	9.41167	9.08765	9.34434	9.27907	9.29446	9.33975	9.27783	9.42741	9.28758	9.31781	9.27501	9.48357	9.76207	9.12798	8.93978	9.08104	8.72429	9.23262	8.94464	8.92921	8.80942	9.04165	9.02614	8.89435	8.77181	8.93007	9.01858	8.71031	8.87894	8.93207
ZMYM4	10.1807	10.1785	10.1523	10.2886	10.2124	10.3023	10.3428	10.229	10.3162	10.3837	10.4384	10.3195	10.1284	10.0552	10.1308	10.2756	10.2377	10.2605	10.3348	10.1516	10.2139	10.3076	10.2653	10.2029	10.3534	10.2216	10.3204	10.398	10.2895	10.3398	10.2087	10.0439	10.2336	10.3581	10.3658	10.0993	10.3048	10.3057	10.2707	10.1697	10.1551	10.2014	10.1843	10.3129	10.0915	10.2329	10.2895	10.0275	10.1992
ZMYM2	10.5634	10.7292	10.2518	10.5221	10.6097	10.6355	10.7018	10.4978	10.8384	10.7364	10.5871	10.5996	10.5806	10.4948	10.6704	10.6992	10.5838	10.8231	10.6631	10.639	10.6607	10.7357	10.6892	10.7018	10.6178	10.657	10.9092	10.9702	10.9045	10.8368	10.89	10.6631	10.5345	10.521	10.62	10.3048	10.5928	10.5591	10.483	10.4801	10.576	10.4849	10.5558	10.5838	10.5303	10.4859	10.3595	10.4741	10.452
ZMYM1	7.28095	7.65316	7.4907	7.74517	7.51597	7.57417	7.85801	7.58662	7.92099	7.92567	7.5953	7.67683	7.54861	7.66226	7.46525	7.72026	7.80975	7.79216	7.70354	7.75308	7.99356	7.91134	7.54584	7.70876	7.62306	7.76086	8.01375	7.78668	7.86671	7.58494	7.76302	7.70986	7.71645	7.429	7.75398	7.47676	7.73046	7.66556	7.62952	7.54531	7.64712	7.54809	7.55213	7.70657	7.60486	7.69443	7.22301	7.15211	7.40216
ZMIZ1	9.38524	9.13505	9.45051	9.31211	8.9939	9.0997	8.96989	9.13772	8.78255	8.87262	9.5807	8.98501	9.09491	9.21928	9.39353	8.82559	9.20726	9.08875	8.72984	8.79093	8.78597	8.94564	8.75465	8.71818	8.87524	8.91185	8.6745	8.97255	9.00506	9.26742	8.75792	8.9125	9.06095	9.64774	9.19991	9.84239	9.68232	9.5201	9.39288	9.5094	9.37037	9.63873	9.51741	9.45009	9.38963	9.3109	9.68986	9.55917	9.66129
ZMAT5	7.99641	7.71588	8.16804	8.08089	8.15099	7.90744	7.8295	7.83342	7.50245	7.77651	7.5909	7.54809	7.65478	7.62385	7.76807	7.77215	7.75701	7.73617	7.7044	8.05079	7.77486	7.6482	7.86585	7.9623	8.03915	7.69716	7.63512	7.57112	7.56895	7.44422	7.63456	7.60981	7.73125	7.80806	7.55366	7.74283	7.52564	7.79985	7.6653	7.62413	7.79082	7.70959	7.83542	7.88798	7.66995	7.39017	7.91558	7.74146	7.74806
ZMAT1	8.62719	8.89133	8.58911	8.67087	9.25609	8.70007	8.95993	8.76154	8.92953	9.08652	9.28592	8.50181	8.49467	8.70833	8.97463	9.21776	8.54626	9.21344	9.13585	8.8286	9.1407	9.10489	9.16399	9.24338	9.1203	9.096	9.28633	9.29858	9.20339	8.99989	8.98431	9.16691	9.25772	9.2154	9.28882	9.06203	8.91285	9.12101	9.28066	8.87657	9.28919	9.02137	9.15648	9.14539	9.28882	9.11884	8.41829	9.17372	8.47524
ZKSCAN8	9.18791	9.35514	8.94396	9.2077	9.28959	9.36527	9.38546	9.37333	9.63034	9.40407	9.41885	9.5398	9.35686	9.35388	9.5952	9.41337	9.40538	9.69887	9.51656	9.39266	9.33282	9.41425	9.30062	9.37121	9.41337	9.33933	9.70968	9.48404	9.47364	9.44494	9.75827	9.95482	9.50757	9.46188	9.57798	9.60712	9.48357	9.60807	9.27264	9.57607	9.6308	9.29902	9.55415	9.38254	9.57654	9.52768	9.07919	9.32787	9.10964
ZKSCAN1	7.73727	8.02271	7.8012	8.0559	7.94002	7.8743	8.05844	7.90887	7.98421	8.12073	7.78856	7.9529	7.96089	8.00994	7.9689	8.38721	8.30319	8.29181	8.36163	8.09182	8.17443	8.15129	8.12749	8.24273	8.18236	8.33336	8.48564	8.36192	8.29604	8.21852	8.09182	8.03598	8.30378	8.33336	8.32393	8.1616	8.305	8.20005	8.22537	8.38903	8.12423	8.24096	8.33215	8.26623	8.17766	8.34936	8.0754	8.01786	8.17531
ZIM3	4.92082	4.79598	4.91506	5.02008	4.96917	4.99823	4.65361	5.05397	5.08457	4.97752	5.16278	4.9349	4.95657	4.77507	4.82556	4.82914	4.59933	4.83181	4.707	4.62139	4.74039	4.75571	4.91942	4.80521	4.59795	5.11554	4.84925	5.20309	4.69433	4.76899	4.87459	4.94814	4.67169	5.01181	4.97242	4.69016	5.11989	5.17904	4.82505	4.82859	4.77672	4.73806	4.95128	4.81303	4.83398	5.14266	5.07627	4.96035	4.7602
ZIC5	7.18893	7.04628	7.14249	7.11895	6.89882	7.07584	7.01172	6.967	6.84989	6.84774	7.05751	6.61846	7.22355	7.10917	6.9589	6.94636	7.05508	6.92609	7.22329	7.02961	7.08943	7.17818	7.22169	7.06995	7.07989	7.1208	7.02768	7.17009	7.09361	7.27194	7.2105	7.02961	6.8241	7.14947	7.13134	7.23534	6.99399	7.11472	7.13294	7.08569	6.83855	7.17035	7.00424	6.95042	7.16746	6.967	7.31216	7.60101	7.2969
ZIC3	5.17484	5.1164	5.39475	5.12515	5.02849	5.19181	5.0051	5.08177	4.96454	4.91847	5.0833	4.99777	5.28416	5.05482	4.97614	5.14399	4.97032	4.96828	5.04149	5.08806	4.98009	5.1256	4.89972	5.02537	5.10028	5.04706	5.10296	5.03347	5.14354	5.19524	5.10952	4.99454	5.09194	5.25635	5.12296	5.34312	5.16625	5.25635	5.22034	5.08849	4.9267	5.22745	5.26752	5.09385	5.03485	5.12515	5.45011	5.28664	5.40825
ZIC2	7.28041	7.35927	7.21023	7.16352	7.03068	7.31537	6.97046	7.07804	7.00106	7.00106	7.11659	7.15564	7.15724	7.12444	7.01866	7.21211	7.05587	7.10191	7.17956	6.87021	7.17707	7.35659	7.31593	7.13321	7.12976	7.45105	7.17569	7.26023	7.16234	7.35392	7.09815	7.36637	7.05508	7.13876	7.00133	7.19106	7.14035	6.9694	7.05322	6.91301	6.93373	7.20277	6.90512	6.86884	6.94423	6.89882	7.32832	7.36178	7.48334
ZIC1	5.1375	5.12383	5.28743	5.23159	5.2001	5.06112	5.17737	5.24202	5.03169	5.06519	4.96779	4.89776	5.10952	5.03034	5.33528	5.03927	5.04546	4.68651	4.83023	4.96124	4.92178	5.14051	4.9506	5.20052	5.26956	5.01594	5.1939	5.13707	5.30603	5.13833	4.99229	5.15935	5.08457	5.28243	5.17049	5.3725	5.00188	5.3084	5.28497	5.16667	5.2517	5.082	5.25046	5.15848	5.19434	5.15633	4.92226	5.18928	5.1375
ZHX3	7.29773	7.12867	6.92451	7.154	7.17035	7.19241	7.21712	7.1377	7.35339	7.30833	7.40841	7.22301	7.16562	7.17539	7.19401	7.27637	7.21421	7.35765	7.36068	7.44559	7.23237	7.14999	7.2325	7.30728	7.26964	7.09074	7.37281	7.47704	7.38285	7.31319	7.06645	7.03742	7.27072	7.31752	7.36959	7.38124	7.26455	7.34571	7.251	7.16878	7.20166	7.32378	7.33565	7.34057	7.30966	7.30074	7.12289	7.39755	7.0417
ZGRF1	6.48692	6.73079	6.85749	7.24365	7.05928	6.89257	7.16456	7.0398	7.03068	7.1097	7.14836	6.94557	6.93019	7.41867	7.18226	7.02661	7.08435	7.51539	7.12643	7.19135	7.08381	7.10812	7.04494	7.09866	6.94988	6.5152	7.17764	7.09048	7.22222	6.73107	6.96403	6.84123	6.85971	7.25156	7.24071	6.78127	7.08354	6.95724	7.10114	7.16221	7.58954	6.89313	6.96054	6.87836	6.85045	7.02526	6.49957	6.3101	6.49433
ZG16	5.84243	5.70645	5.80133	5.67477	5.69284	5.59134	5.78299	5.42172	5.91758	5.85792	5.95219	5.9434	5.87033	5.89536	5.77408	5.81632	5.7543	5.46925	5.62137	5.76434	5.68912	5.54075	5.74223	5.51016	5.94064	5.84877	5.81079	5.88703	5.60551	5.74429	5.55253	5.84466	5.66026	5.6787	5.77777	5.54592	5.52362	5.70479	5.65436	5.74597	5.82337	5.55253	5.79049	5.68879	5.82271	5.83838	5.74665	5.79509	5.77877
ZFYVE9	4.54758	5.17904	4.53458	5.28372	5.518	5.13294	5.66092	5.58058	6.1453	5.77941	5.73348	5.454	4.93735	5.106	5.2517	5.73758	5.54663	6.04869	5.75066	5.41095	5.58412	5.92885	5.66957	5.37766	5.41529	5.36219	6.25508	5.84433	5.49938	5.46576	5.43929	5.56278	6.07611	5.51656	5.92885	5.18119	5.52078	5.70035	5.67785	5.80464	6.13007	5.55615	5.74361	5.75497	5.69146	5.7213	4.7299	4.89409	4.7778
ZFYVE26	8.99812	8.8462	9.23626	9.02973	8.89903	8.93092	9.00506	9.04837	8.88062	8.81752	9.1632	9.02869	9.00883	8.96606	8.90279	8.97255	8.8632	8.85629	8.93257	8.67222	8.70407	8.90715	8.84516	8.83367	8.84787	8.69942	8.86592	8.8536	8.90106	8.97255	8.69942	8.87163	8.84988	9.17188	9.01823	8.964	9.20959	9.04837	9.1849	9.13464	8.99954	9.03604	9.03219	9.23544	9.11811	9.1647	9.07671	9.04694	9.31292
ZFYVE19	7.42326	7.42656	7.4721	7.4721	7.20541	7.43092	7.35472	7.31805	7.36261	7.19376	7.32431	7.38772	7.58509	7.30399	7.34299	7.29172	7.30099	7.26106	6.91735	7.20331	7.30888	7.22705	7.23342	7.29414	7.26079	7.08517	7.08753	7.03662	7.05587	7.0085	7.05212	6.98234	7.3685	7.32749	7.48334	7.49042	7.4497	7.64358	7.42981	7.40243	7.49835	7.2356	7.497	7.46121	7.43173	7.43008	7.44316	7.43494	7.20594
ZFYVE1	8.25819	8.27246	8.54031	8.27189	8.19392	8.27805	8.33128	8.3277	8.20543	8.18855	8.09972	8.34781	8.35058	8.56264	7.99846	8.30772	8.25974	8.15159	8.08836	8.22907	8.22118	8.26559	8.03629	8.1082	8.05751	8.1225	8.09182	7.97492	8.12338	8.03341	7.94208	8.01052	8.25136	8.26385	8.27393	7.98763	8.18178	8.20364	8.20364	8.32243	8.12901	8.31886	8.26892	8.2091	8.23865	8.3295	8.46849	8.32095	8.49809
ZFX	8.81474	9.04338	9.01096	8.9343	8.92172	9.03425	9.0745	9.48885	9.17563	9.69631	9.11697	9.06481	9.4597	9.02724	9.09426	9.2111	9.7015	9.32787	9.76999	9.16359	9.74931	8.99605	9.03848	9.05803	8.98047	9.72363	9.30062	9.69321	9.23583	9.01579	9.77107	9.73244	8.89903	8.88563	9.61973	9.21384	9.01375	9.36651	8.82155	8.94807	9.01823	9.24568	9.48629	8.99571	9.38503	9.02835	9.21776	8.54123	8.85326
ZFR2	6.8241	6.7512	6.79853	6.82007	6.62091	6.77316	6.68477	6.806	6.58224	6.59952	6.72018	6.61609	6.8491	6.86549	6.91958	6.62223	6.61713	6.61502	6.74093	6.72797	6.71086	6.73185	6.784	6.78048	6.87557	6.7702	6.72577	6.84666	6.65671	6.66769	6.90483	6.73664	6.60357	6.68882	6.78315	6.75655	6.73508	6.53291	6.77693	6.65993	6.66927	7.00506	6.72978	6.47441	6.66472	6.76658	6.97611	7.10407	6.89584
ZFR	10.2226	10.3441	10.162	10.2417	10.0007	10.1799	10.3569	10.2707	10.4365	10.481	10.169	10.2574	10.4205	10.3864	10.2878	10.4124	10.3874	10.4356	10.4304	10.2487	10.2424	10.3493	10.2622	10.3171	10.2542	10.299	10.3869	10.2911	10.308	10.2209	10.2975	10.514	10.0952	10.1419	10.112	10.0613	10.1748	10.0959	10.0867	10.0088	10.2812	10.3137	10.3534	10.2597	10.0744	10.2518	10.2193	10.1835	10.2087
ZFPL1	8.61613	8.38032	8.66231	8.65277	8.51927	8.48412	8.37282	8.41988	8.29006	8.39262	8.5446	8.28975	8.5776	8.63135	8.74646	8.41408	8.54779	8.43081	8.56747	8.50709	8.34541	8.5725	8.47894	8.41619	8.59776	8.20543	8.37313	8.38091	8.42205	8.54305	8.31465	8.21497	8.4029	8.68006	8.45506	8.95859	8.50645	8.63467	8.71785	8.70073	8.65837	8.68948	8.81368	8.66231	8.79093	8.62491	8.90816	8.93294	8.85763
ZFP92	6.40446	6.26303	6.65562	6.28476	6.6003	6.45519	6.83158	6.57503	6.56393	6.5424	6.36189	6.3399	6.46168	6.65239	5.982	6.3328	6.41223	6.11298	6.34631	6.30063	6.10575	6.31039	6.35705	6.08023	6.3345	6.21618	6.1838	5.80133	6.19381	6.62691	6.45221	6.31484	6.52398	6.64508	6.44009	6.45302	6.6701	6.68208	6.6765	6.72419	7.12761	6.55716	6.78881	6.54011	6.43121	6.771	6.92689	6.5405	6.69014
ZFP90	7.86979	7.95376	7.82808	7.79107	8.03859	8.01285	8.42724	8.02735	8.10178	8.20218	8.15776	7.91222	8.0826	7.94945	7.99328	8.62204	8.10644	8.38751	8.4774	8.49683	8.08807	8.29455	8.01576	7.87655	8.11553	8.17677	7.98949	8.55277	8.65151	8.17245	8.70737	8.49376	8.39202	8.15719	8.20925	7.8829	8.36163	8.16337	8.05995	8.34126	8.30439	8.0337	8.31619	8.305	8.38482	8.22118	7.85183	7.92651	7.83626
ZFP82	6.3328	6.07409	6.48056	6.58386	6.51304	6.42585	6.75012	6.62144	6.69014	6.61846	6.01998	6.57929	6.28949	6.12129	6.42459	6.62771	6.62637	6.81259	6.7694	6.42681	6.25251	6.7139	6.53618	6.71141	6.60112	5.82857	6.81204	6.59272	6.41374	6.57659	6.49683	6.16095	6.97395	6.46222	6.57529	6.61309	6.40784	6.68988	6.58224	6.90304	7.00534	6.32753	6.47707	6.93345	6.75469	6.97665	6.34559	6.10058	6.16042
ZFP69	6.93077	7.1255	7.0247	7.26349	7.39644	7.24953	7.3986	7.11762	7.314	7.23912	7.00694	7.46337	7.31428	7.15619	7.08724	7.1887	7.35501	7.27235	7.18997	7.37796	7.22169	7.18123	7.27904	7.46556	7.13477	7.22919	7.06756	7.01392	7.20892	6.87183	6.96281	6.95317	6.99479	7.05985	7.25805	7.18199	7.1959	7.19177	6.98694	6.9288	7.25887	6.91958	7.1457	7.05668	7.14063	7.25831	6.80938	6.51084	6.96496
ZFP62	7.00266	7.46556	7.15749	7.31644	7.20621	7.33164	7.51597	7.31076	7.49917	7.58635	7.2321	7.67458	7.54175	7.41838	6.97395	7.59615	7.43992	7.54175	7.5502	7.64146	7.65643	7.7678	7.3739	7.50056	7.30833	7.12053	7.78802	7.55226	7.39125	7.00215	7.3523	7.03838	7.6603	7.09733	7.68038	7.20594	7.30317	7.41695	7.40652	7.36716	7.62468	7.2839	7.35011	7.56462	7.42083	7.82779	6.72059	6.71224	7.30427
ZFP42	4.44143	4.50159	4.52069	4.49794	4.20643	4.37607	4.28298	4.50524	4.11994	4.28564	4.2268	4.21975	4.54332	4.53607	4.4445	4.62273	4.12401	4.32294	4.33739	4.25921	4.23924	4.29015	4.30165	4.32899	4.28564	4.16683	4.59795	4.2775	4.35316	4.45724	4.54758	4.47091	4.53099	4.39628	4.46181	4.25832	4.41203	4.36078	4.46477	4.30683	4.57374	4.29098	4.36238	4.44143	4.33653	4.43519	4.53902	4.69742	4.33275
ZFP36L1	10.7185	10.3162	10.9061	10.4741	10.3613	10.2518	10.2471	10.4771	10.4384	10.4859	10.8262	10.5008	10.3778	10.3423	10.6582	10.3057	10.5996	10.6097	10.3846	10.0529	10.127	10.3874	10.4174	10.2251	10.1256	9.97115	10.3142	10.4384	10.1488	10.4403	10.2732	10.2447	10.5558	10.4859	10.4721	10.9488	10.5882	10.7199	10.6631	10.4634	10.4195	10.7096	10.6668	10.518	10.898	10.5707	10.854	11.1209	11.0193
ZFP36	10.8632	10.1214	11.637	10.8155	10.3595	10.3121	9.79688	10.1041	10.6318	10.1291	11.4996	10.3072	10.5838	10.1682	11.27	10.1165	10.5692	10.5272	10.3525	10.0952	9.6432	9.88375	10.518	10.0581	10.4238	10.0484	10.0581	10.3121	10.0772	10.8869	10.134	10.5439	10.9867	11.1148	10.9255	11.6606	11.1641	11.0365	11.0619	11.2172	10.7506	10.8548	10.9108	10.7253	11.2652	10.3927	11.0436	11.2123	11.3396
ZFP30	6.6714	6.74495	6.80967	6.53688	6.35567	6.46989	7.06902	6.83775	6.86522	7.09099	6.90869	6.84448	6.55385	6.86884	6.85887	6.8403	6.66097	7.16248	7.05828	6.92287	6.96108	7.02343	6.7369	7.05322	6.82088	6.7455	7.45269	7.15156	7.06038	6.74282	7.07857	7.31346	7.04681	6.6575	6.89937	6.37134	6.51223	6.51304	6.93516	6.85696	6.81423	6.39237	6.84963	6.7377	6.7867	7.11211	6.42013	6.57929	6.50863
ZFP28	6.71796	6.92426	6.67746	6.66901	6.94462	6.79362	7.02104	6.97692	7.30372	7.24749	7.0646	6.86135	6.31176	6.76645	6.72179	6.80203	7.46556	7.13612	7.12893	7.13612	7.09309	7.34435	7.02594	7.12001	7.14035	6.85097	7.53434	7.29251	6.87021	6.98612	7.05426	6.49915	7.39235	7.12867	7.28445	7.42163	7.24994	7.16064	7.3685	7.18843	7.29011	7.04494	7.37877	7.1473	7.53326	7.14249	6.73716	7.23079	6.85451
ZFP14	6.31676	6.73347	6.59898	6.7875	6.80342	6.91903	7.36233	6.74174	7.09048	7.09388	6.53103	6.97501	6.41049	6.64112	6.68208	7.11339	7.0862	7.15156	6.92094	7.00838	7.13743	7.21023	6.59871	7.26132	7.03954	6.82075	7.32698	7.16589	7.04894	6.99671	6.9065	6.39021	7.3403	6.85071	7.14703	6.81956	7.14836	6.94745	6.94962	6.87823	7.33192	6.91494	6.96456	7.19135	7.12289	7.325	6.37722	5.94616	6.43452
ZFP1	7.14089	7.30861	7.08093	6.97151	7.24259	7.15211	7.56921	7.4046	7.37524	7.4136	7.31484	7.45325	6.87154	7.30966	7.33782	7.15318	7.23356	7.39098	7.67656	7.3604	7.53048	7.2998	7.46584	7.38718	7.25453	7.41416	7.35038	7.23642	7.28147	7.34903	7.33094	7.52096	7.30128	7.07556	7.46337	7.63636	7.42522	7.24994	7.52833	7.18893	7.39031	7.29211	7.08569	7.38205	7.2113	7.61478	7.10676	6.75815	6.92689
ZFHX3	8.36732	8.25136	8.27894	8.4454	8.0673	8.4402	8.15129	8.22601	7.91985	8.20988	8.43563	8.21073	8.24573	8.08203	8.13699	8.21468	8.35358	8.26385	8.15306	8.02157	7.95262	8.11668	8.02896	7.91389	8.03686	8.24664	7.91025	8.19512	8.02881	8.22847	7.89854	7.92567	8.1844	8.82425	8.37731	8.55627	8.45237	8.59321	8.70473	8.2713	8.22967	8.74388	8.48151	8.45722	8.40351	8.27218	8.93395	8.67222	8.65972
ZFC3H1	9.92555	10.308	9.92136	10.0671	10.0714	10.1411	10.1544	10.0581	10.2043	10.0986	9.98397	10.111	10.0075	10.0413	10.1256	10.2779	10.185	10.3666	10.3683	10.2935	10.2219	10.3561	10.1719	10.1488	10.2677	10.1488	10.2886	10.2967	10.2432	10.2336	10.2487	10.1704	10.2244	10.1924	10.2732	10.2298	10.1682	10.2336	10.2345	9.98521	10.1376	10.1984	10.0101	10.1821	10.0201	10.1096	10.0214	9.89185	9.98716
ZFAND6	8.9929	9.3258	9.05661	8.97771	9.53752	9.1937	9.12101	8.81266	9.33241	9.1407	9.00334	9.27066	8.90313	8.85021	9.18211	9.26781	9.13062	9.32098	9.07777	9.19795	9.32414	9.14771	9.49595	9.2504	9.05983	9.20922	9.57607	8.94046	9.33441	9.20498	9.45751	9.51608	8.8117	8.60455	8.84145	8.67287	8.77582	8.62335	8.75593	8.63532	8.90451	8.94118	8.75009	8.79325	8.59969	8.92513	8.65574	8.72884	8.87492
ZFAND4	7.73341	8.03785	8.02002	8.07856	8.05485	7.91587	7.93265	7.73617	8.16955	8.06086	8.03431	8.06112	7.65208	7.84453	7.81223	7.87763	7.72	7.89625	7.93906	8.09621	8.02703	7.97586	7.86543	8.06902	7.75673	8.02853	8.15363	8.03401	7.95999	7.80647	8.17677	8.22997	8.03543	7.73755	8.04096	8.02972	7.98792	8.01138	8.04765	8.07744	7.97234	7.9279	7.87846	7.81112	7.99101	7.93687	7.3677	7.7253	7.75164
ZFAND1	8.29006	8.43316	7.94353	8.14633	8.60001	8.50245	8.41528	8.20067	8.22269	8.54626	7.88402	8.31311	7.68403	7.83285	7.91417	8.5	8.48382	8.39596	8.54871	8.73281	8.94396	8.35775	8.84145	8.92579	8.71191	8.8236	8.90614	8.47493	8.5282	8.17677	8.59711	8.70207	8.50773	8.04819	8.09738	7.93125	8.23475	8.13196	8.05513	7.97432	7.96116	8.17159	8.11373	8.10554	7.82104	8.41739	7.57693	7.71265	7.60652
ZEB1	8.34752	8.54031	7.81953	8.23505	8.73608	8.55788	8.67222	8.67646	9.17984	8.79259	8.68948	8.65122	8.35718	8.562	8.88461	8.88259	8.51649	8.83264	8.74484	8.82053	8.81612	8.95929	8.9241	8.78729	8.94257	8.81986	9.14954	9.16279	8.97911	8.88461	8.95825	8.88628	8.96571	8.60517	8.70902	8.8492	8.69642	8.69375	8.7742	8.76916	8.77499	8.58489	8.70473	8.84481	8.78497	8.66923	7.85294	8.83233	7.7525
ZDHHC9	7.60902	7.76857	7.66556	7.76411	7.92932	7.73395	7.61671	7.73046	7.71687	7.70274	8.13965	7.79782	7.31267	7.62577	7.31484	7.39698	7.6482	7.52066	7.52859	7.11552	7.35093	7.64628	7.4388	7.63953	7.53351	7.22115	7.72924	7.52315	7.57417	7.77295	7.45105	7.79474	7.87599	8.05604	7.92099	8.33543	7.89248	8.04557	8.21343	8.10616	7.61478	7.87681	7.93891	8.1003	8.27955	7.78304	7.99791	8.03341	7.68514
ZDHHC8P1	7.26611	7.34189	7.2799	7.1038	7.10466	7.2882	6.94826	7.18382	6.79987	7.21844	7.36584	7.16746	7.38259	7.49042	7.31135	7.19268	7.23475	7.21712	7.17985	7.08228	7.02823	7.26745	7.25723	7.10272	7.22115	7.30399	7.17009	7.1057	7.09947	7.42547	7.3677	7.27369	7.0377	7.33919	7.2782	7.52234	7.20004	7.36178	7.39806	7.28201	7.21155	7.25347	7.3523	7.27876	7.2567	7.09709	7.43253	7.43253	7.2453
ZDHHC8	7.77377	7.66444	7.63816	7.60711	7.57639	7.58982	7.53491	7.6578	7.54452	7.57639	7.73617	7.61758	7.87178	7.90486	7.91929	7.52038	7.49344	7.55148	7.48961	7.43063	7.55226	7.57334	7.36068	7.37363	7.46284	7.657	7.40735	7.50056	7.62602	7.57996	7.45817	7.42846	7.73263	7.93184	7.84996	8.03201	7.8846	7.90995	7.91672	7.9021	7.92904	7.77595	7.83569	7.96875	7.87846	7.76637	7.97152	8.03743	7.78165
ZDHHC7	10.0526	10.12	10.1062	10.0952	9.95965	10.1537	10.1595	10.1103	9.70045	9.89078	9.96303	9.99577	10.0734	9.9578	10.0256	9.84912	9.91783	9.91436	9.92316	9.71484	9.83682	9.76674	9.96619	9.84297	9.85863	9.82347	9.56583	9.76093	9.7015	9.82241	9.60139	9.6681	9.80766	9.9208	9.85025	9.7678	9.92256	9.96739	10.0772	9.74611	9.64917	10.0243	9.89916	9.98397	9.83957	9.94146	10.134	9.62652	10.169
ZDHHC6	9.43124	9.58575	9.19875	9.51741	9.74774	9.73295	9.72571	9.54784	9.75355	9.4774	9.76036	9.46188	9.44705	9.6906	9.6772	9.78813	9.53798	9.7678	9.72415	9.83957	9.82844	9.84071	9.63873	9.87229	10.0138	9.78279	9.90907	9.86883	9.87171	9.96216	9.753	9.98648	9.68806	9.62158	9.68752	9.69526	9.67916	9.52056	9.69011	9.70919	9.73758	9.76945	9.45534	9.66969	9.61973	9.59895	9.46761	9.67019	9.64172
ZDHHC5	9.40153	9.22912	9.52633	9.33039	9.18251	9.35815	9.30887	9.40365	9.26863	9.11584	9.49219	9.38296	9.27423	9.42222	9.26742	9.31494	9.26781	9.31494	9.26863	9.11147	9.1647	9.22798	9.05088	9.03988	9.18946	9.12173	9.01789	9.08618	9.22444	9.1446	8.99015	9.09093	9.4138	9.51206	9.48451	9.63377	9.52327	9.45796	9.51741	9.55507	9.52813	9.40277	9.44237	9.4597	9.52501	9.46321	9.58811	9.57191	9.49413
ZDHHC4	8.62005	8.56664	8.6496	8.54965	8.47894	8.46482	8.42139	8.47069	8.63104	8.80736	8.68753	8.48288	8.63335	8.48659	8.30348	8.2754	8.35893	8.10673	8.13785	8.22787	8.30803	8.31343	8.30229	8.22269	8.32683	8.17443	8.23773	8.21313	8.24514	8.24514	8.29664	8.27717	8.26267	8.31217	8.23261	8.2624	8.09151	8.34276	8.37463	8.40864	8.42329	8.33962	8.31527	8.19599	8.28795	8.26327	8.46181	8.41958	8.39536
ZDHHC3	9.00919	8.7956	9.05911	9.0301	9.02938	9.0134	9.00883	9.01012	8.83743	8.95585	9.00146	8.95079	8.92546	8.85295	9.04131	8.87689	9.04977	8.91727	8.92002	8.88357	8.86352	8.84413	8.88275	8.82929	9.0193	8.93841	8.85394	8.85763	8.94012	9.11147	8.81682	8.83876	8.93092	9.24568	9.03045	9.36651	9.1868	9.21928	9.16359	9.25506	9.11072	9.03393	9.15454	9.24094	9.16615	9.05876	9.03535	8.92785	9.11183
ZDHHC22	6.06144	5.87587	5.94064	5.88799	5.74731	5.69625	5.63721	5.40156	5.77554	5.56165	5.51912	5.28075	5.87463	5.42411	5.96963	5.75864	5.51838	5.32184	5.64068	5.53555	5.64699	5.89259	5.56754	5.68748	5.66161	5.72093	5.42172	5.84273	5.81712	5.76063	5.78529	5.83167	5.57875	5.79017	5.61091	5.75663	5.74936	5.6837	5.68846	5.50909	5.54409	5.89505	5.55615	5.68475	5.79443	5.4098	6.00334	5.95607	5.64939
ZDHHC21	8.53999	8.75495	8.40502	8.46849	8.09915	8.29241	8.58326	8.40441	8.63984	8.6376	8.49467	8.58715	8.25165	8.44354	8.91793	9.11584	8.50212	8.87359	9.01444	8.90349	8.86221	8.9836	8.6444	9.01029	8.9596	8.76783	9.23544	9.09531	8.95352	8.93737	9.13808	9.36235	8.77984	8.34842	8.80168	8.64242	8.61778	8.41958	8.46822	8.68458	8.74322	8.26182	8.43927	8.3923	8.51958	8.62555	7.80701	8.47984	8.27072
ZDHHC2	8.896	8.89435	8.71225	9.15909	8.85597	9.05443	9.32914	8.8286	9.22202	9.09753	8.92346	9.04731	9.14346	9.15151	8.84481	9.3125	9.12066	9.13208	9.20998	9.20339	9.19215	8.80369	9.06841	8.89872	9.15187	9.01375	9.09318	9.13505	9.05269	8.90748	9.04266	9.26985	9.0301	8.80102	9.07708	9.04231	8.85427	8.92684	9.03776	8.96571	9.02652	8.81331	8.90141	9.01166	8.84007	9.0613	8.88731	8.95183	8.81788
ZDHHC19	6.85584	6.78802	6.60521	6.57823	6.39618	6.58332	6.46525	6.50039	6.81981	6.72549	6.46005	6.51435	6.69844	6.58815	6.64242	6.58707	6.3877	6.56718	6.60412	6.32781	6.40937	6.67249	6.6352	6.65083	6.55675	6.63921	6.50919	6.68746	6.53484	6.64917	6.5919	6.43954	6.45784	6.53157	6.54922	6.64508	6.4102	6.59684	6.54783	6.45573	6.36773	6.56623	6.61065	6.64139	6.59684	6.45519	6.7641	6.79233	6.82731
ZDHHC17	9.05163	9.34389	9.2256	9.20687	9.3316	9.43062	9.26742	8.94739	9.38	9.39181	9.25484	9.29614	8.99155	9.04977	9.33122	9.34019	9.10119	9.40951	9.43163	9.54486	9.48584	9.37544	9.45621	9.40994	9.3296	9.35988	9.64221	9.54438	9.42613	9.2762	9.49549	9.58208	9.24605	9.24605	9.1403	8.98915	9.12386	9.03758	9.13355	8.99954	9.16849	9.13427	8.98947	9.20959	8.89737	9.12611	8.96228	8.66531	8.84007
ZDHHC16	8.75625	8.92579	8.81682	8.91622	8.76251	8.85928	8.95113	8.89468	8.93805	8.86153	8.84787	8.83099	8.94599	8.97288	8.86732	8.92278	8.91793	8.84316	8.88324	8.84853	8.87689	9.03673	8.82122	8.86798	9.07595	8.65803	8.79934	8.86024	8.89803	8.86187	8.71127	8.49778	8.90003	8.8883	8.84652	8.95321	8.86419	8.89165	8.9878	8.94118	8.91437	8.90244	8.98709	8.85533	8.96918	8.84534	9.11992	9.12837	9.01444
ZDHHC15	5.37806	5.4023	5.46273	5.33484	5.84528	5.40825	5.53074	5.69625	5.67512	5.83804	5.64733	5.69095	5.31293	5.56792	5.18887	5.53411	5.4303	5.28287	5.88918	5.64493	5.65852	5.52323	5.75366	5.37641	5.61893	5.53411	5.40921	5.94276	5.66026	5.54959	5.52547	5.39241	5.73957	5.57802	5.61618	5.41729	5.61911	5.74361	5.69521	5.7543	5.83045	5.50653	5.43421	5.68814	5.56946	5.6098	5.23702	5.41056	4.93855
ZDHHC13	8.53843	8.63467	8.7648	8.81073	8.38602	8.47524	8.82665	8.38993	8.64207	8.45841	8.45871	8.49124	8.32067	8.3794	8.48256	8.51679	8.39082	8.40531	8.38692	8.60421	8.58748	8.6039	8.59196	8.7742	8.6643	8.50212	8.59549	8.54658	8.76284	8.57093	8.77749	8.46879	8.5074	8.24481	8.41314	8.49032	8.37807	8.40381	8.54779	8.40561	8.68037	8.19183	8.26211	8.37282	8.50709	8.58427	8.1006	8.53497	8.32593
ZDHHC12	8.99744	8.77548	9.08652	8.93395	8.99322	8.84719	8.62877	8.93464	8.53088	8.71094	9.09714	8.94118	9.03147	9.15757	9.09531	8.80437	9.00093	8.72429	8.74421	8.77785	8.73835	8.70276	8.88628	8.84348	8.78889	8.9068	8.59648	8.59226	8.75172	8.92072	8.68917	8.58748	8.87359	9.06627	8.78889	9.21147	8.9545	9.03848	9.08217	9.13391	8.92244	8.96246	8.97979	8.90914	9.196	8.9613	9.12758	9.46188	9.06165
ZDHHC1	6.76617	6.48418	6.76248	6.80176	6.39509	6.59898	6.41988	6.43259	6.527	6.50919	6.62799	6.5661	6.76886	6.64592	6.58628	6.4872	6.56447	6.6928	6.64537	6.33366	6.5723	6.41102	6.42848	6.2892	6.50556	6.3816	6.49378	6.43594	6.48144	6.49901	6.24801	6.19957	6.72659	6.73107	6.61528	7.20807	6.5723	6.77826	6.78829	6.73849	6.67594	6.85256	6.82519	6.72822	6.7896	6.70337	6.92232	6.87942	6.84123
ZDBF2	5.25506	5.37482	5.24548	5.74495	6.40392	5.42192	6.05484	6.27511	6.25733	6.82653	5.67202	6.359	5.74156	5.9928	5.89814	6.41402	6.15934	6.34215	6.10886	6.01387	6.20352	6.17209	5.79281	6.25651	6.02058	5.67921	6.19381	5.84027	6.07876	5.66161	5.93151	6.06114	6.66901	5.5606	6.05544	6.4894	5.78428	6.36271	6.14813	5.92138	6.27262	6.18528	5.93883	6.34602	6.12369	6.68504	4.72456	5.30025	5.47829
ZCRB1	7.66637	8.11607	8.13556	7.9583	8.3824	8.05251	8.05222	7.98596	7.94578	7.70848	7.99074	7.90887	7.77625	7.87958	8.40198	8.13611	8.32451	8.57314	8.4511	8.86627	8.64374	8.70833	8.56264	8.77145	8.80736	8.6023	8.45387	8.28433	8.65122	8.5171	8.33766	8.97394	8.33857	8.2221	7.87903	8.83639	8.08635	8.25849	8.35573	7.88097	7.92245	8.27599	8.18297	8.067	7.96921	7.88041	7.74502	7.5558	7.88041
ZCCHC7	8.40167	8.50585	8.23261	8.28853	8.38001	8.45841	8.44583	8.52394	8.83604	8.46422	8.49937	8.47524	8.23657	8.37008	8.39473	8.53559	8.27775	8.76184	8.59419	8.52835	8.51181	8.5623	8.55277	8.50773	8.60263	8.44754	8.78856	8.77452	8.59746	8.61451	8.633	8.7185	8.6849	8.42483	8.62072	8.53088	8.54528	8.57506	8.53401	8.23324	8.61388	8.36824	8.43108	8.59386	8.41649	8.73474	7.8793	8.20988	8.06463
ZCCHC4	6.66362	7.13348	6.82678	7.11604	7.17901	6.94423	7.29827	6.75419	7.1324	7.154	7.19241	7.13822	6.9651	6.7455	6.97638	7.31941	7.1356	7.22355	7.3186	7.27381	7.37987	7.31216	7.2866	7.37552	7.24232	6.97474	7.44995	7.34723	7.39044	7.28525	7.20166	7.4046	7.43908	7.03122	7.1765	7.15958	7.27933	7.16431	7.27018	7.26907	7.33756	7.19024	7.09709	7.27712	7.45133	7.21818	6.80807	7.06864	6.95289
ZCCHC3	7.23802	7.13902	7.01837	7.18764	7.03288	7.13425	7.02712	7.25507	7.1485	7.09682	7.03635	7.08228	7.16431	7.1089	7.09921	7.21265	7.07719	7.29663	7.22169	7.2198	7.18572	7.22976	7.12524	7.04787	7.05199	7.35284	7.08304	7.2882	7.09866	7.21603	7.26269	7.32051	6.99314	7.15052	7.01616	7.08916	7.11404	7.07748	6.9589	7.06406	7.04195	7.23447	7.12001	7.08304	7.15373	7.08147	7.39098	7.3604	7.35875
ZCCHC24	7.16615	7.11185	7.26297	7.48023	7.15483	7.13531	7.1804	7.13477	6.71782	6.93345	7.11051	6.89966	7.2799	7.08304	7.12208	7.08435	6.98016	7.22301	6.98805	7.03505	7.06063	7.13398	7.12577	7.04945	7.12026	7.23155	6.92689	7.09074	7.08672	7.09443	7.12026	7.26023	7.13822	7.17597	7.21872	7.20438	7.21791	7.24696	7.36233	7.06823	7.14836	7.24724	7.30427	7.11789	7.17436	7.12181	7.53852	7.49015	7.41307
ZCCHC18	5.61996	5.36257	5.8762	5.62347	5.18708	5.77162	5.98003	5.78122	5.74361	5.86243	5.97356	5.78951	5.63412	5.8412	5.90374	5.83773	5.61236	5.82791	5.82689	6.12952	5.76567	5.66615	5.5518	5.7746	5.77391	5.37291	5.73992	5.53337	5.56131	5.49679	5.30523	5.41019	6.07262	5.49533	5.53485	5.24921	5.0647	5.85825	5.6062	5.45208	6.28949	5.36846	5.80731	5.81953	5.69759	5.81373	5.37766	5.48855	5.28243
ZCCHC17	7.82075	7.9546	7.64251	7.87819	8.12018	7.89133	7.88601	7.72026	7.89288	7.98421	7.64656	8.11169	7.76222	8.09007	7.99158	8.0039	7.8474	8.0629	7.77678	8.17275	8.00133	8.0693	7.98045	7.9321	7.88546	7.85915	8.04645	8.0078	8.16424	7.89754	8.15927	8.3821	7.92904	7.79941	8.03431	7.59198	8.0829	7.79869	7.82585	7.93098	7.97122	7.91278	7.81802	7.70603	7.77595	8.04675	7.6428	7.5869	7.70793
ZCCHC13	5.55837	5.81018	5.83074	5.72164	6.08258	5.90683	5.54257	6.03622	5.85536	5.54865	5.96392	5.47718	6.00438	5.36967	5.70171	5.81306	5.60024	5.55469	5.54075	5.75996	5.46815	5.91999	5.63377	5.84075	5.55469	5.45509	5.93883	5.57177	5.72058	5.90314	5.57589	5.66857	5.6343	5.66196	5.70276	5.77391	5.60097	5.5934	5.73382	5.48555	5.40748	5.73483	5.75699	5.67887	5.58626	5.64068	5.8762	5.63671	5.83773
ZCCHC12	4.51421	4.62738	4.35137	4.37365	4.52136	4.90319	4.36797	4.64863	4.73283	4.455	4.44216	5.00418	4.80679	4.62668	4.59167	4.30421	4.54404	4.18745	4.56043	4.36078	4.3213	4.38344	4.57513	4.38824	4.3875	4.50087	4.47456	4.47456	4.44673	4.30946	4.52806	4.53977	4.49479	4.53532	4.40961	4.25125	4.4482	4.34385	4.42906	4.38576	4.4329	4.56043	4.28747	4.4956	4.42272	4.36152	4.74616	4.59583	4.5067
ZC4H2	6.99531	7.49644	7.38311	7.44221	7.73449	7.66281	7.54477	7.63456	7.77788	7.53574	7.77101	7.62496	7.12105	7.3186	7.52912	7.72111	7.51127	7.84941	8.17941	7.73727	7.74862	7.89327	7.63116	7.79725	7.79782	7.35339	7.89327	8.14838	7.49371	7.8295	7.61201	7.30427	7.93575	7.81333	8.03228	7.81993	7.73809	7.69883	7.75647	7.88631	7.83712	7.4997	7.74695	8.1563	8.16132	7.83542	7.11526	8.02853	7.21844
ZC3HAV1	10.7782	10.9779	10.8823	10.7831	10.8278	10.8853	10.9761	11.0307	11.2808	11.0496	10.959	11.1025	11.0193	10.9541	10.9831	11.0745	10.9289	11.1148	11.1401	10.9077	10.9761	11.1685	10.8556	10.8039	11.0138	11.0049	11.174	11.1231	10.9941	10.9659	11.1253	11.0012	11.0307	10.9813	11.1401	11.0049	10.9339	11.1188	10.9694	11.0101	11.0211	10.8125	11.0401	11.0211	11.0436	10.9077	10.6247	10.8308	10.6631
ZC3H8	7.66444	8.04765	7.52697	7.99158	7.93405	7.95003	7.99158	8.01107	8.08434	8.05995	8.21435	7.9689	8.14812	8.02157	8.02184	8.15541	8.04413	8.2257	8.34452	8.28014	8.13671	8.22269	8.24664	8.18297	8.22479	8.05751	8.32844	8.42756	8.15012	8.25879	8.29006	8.30258	8.06624	7.97877	8.1756	7.90655	7.92719	8.05367	8.05019	7.87375	8.13139	8.08349	8.08145	8.08004	8.11844	8.14896	7.55447	7.4631	7.74189
ZC3H7B	9.04694	9.01653	9.01201	8.82629	8.871	8.83843	8.87426	9.08402	9.04266	8.91727	8.87993	9.08366	9.18134	9.23027	9.07743	8.92513	8.79626	8.91861	8.90816	8.54932	8.78091	8.93395	8.53401	8.66363	8.66531	8.92953	8.83198	8.85123	8.82155	8.85928	8.83264	8.81298	8.96228	9.03706	9.10964	9.00957	9.00994	9.03062	8.93912	9.09714	9.16883	9.00611	8.98185	9.01201	9.20459	8.99189	9.1632	9.20594	9.30559
ZC3H7A	9.11217	9.30559	9.08402	9.17603	9.32914	9.33282	9.35183	9.33323	9.37586	9.40451	9.0997	9.21856	9.02248	9.18604	9.16996	9.29407	9.24298	9.40235	9.36651	9.33975	9.35014	9.27501	9.4982	9.38755	9.25852	9.36651	9.3316	9.34848	9.24215	9.30477	9.4708	9.62652	9.03706	9.14808	9.05765	8.81234	9.22405	9.16544	9.0374	8.8723	9.0301	9.04483	9.13172	9.23977	8.95147	9.12856	8.96918	8.59807	8.90279
ZC3H6	8.62272	8.88528	8.43563	8.95516	9.06271	8.82122	8.98709	8.73509	8.98672	8.99189	9.00994	8.92684	8.77283	9.02938	8.65182	9.18869	8.87033	8.99258	8.9596	8.96809	9.02506	9.17372	9.10305	8.80604	9.00057	8.98325	9.33362	9.34059	9.26781	9.01545	9.03462	9.0613	9.18604	8.87193	9.05236	9.00371	8.93633	8.94118	9.05627	8.70207	9.15609	9.08402	8.92953	9.06946	9.10305	9.10525	8.55244	9.09093	8.63335
ZC3H3	8.09065	8.19038	8.31248	8.38543	8.06232	8.06815	8.0346	8.25729	7.98792	8.16773	8.39656	8.08866	8.49252	8.26835	8.41861	8.02046	8.24182	8.22358	8.12423	8.08031	8.09212	8.19976	8.1666	7.99874	8.23172	8.15069	8.03088	8.29036	8.1006	8.17914	8.12659	8.1563	8.38333	8.38362	8.45627	8.48412	8.38721	8.35718	8.3277	8.60616	8.4059	8.45722	8.51773	8.58911	8.60905	8.3283	8.74551	8.56937	8.93328
ZC3H18	9.49777	9.39657	9.34307	9.46457	9.33241	9.29694	9.35142	9.41207	9.38084	9.3233	9.27182	9.37544	9.63327	9.62556	9.63481	9.18097	9.28715	9.27865	9.15454	9.0781	9.2111	9.26456	9.1224	9.08257	9.25569	9.2622	9.11992	9.08179	9.05236	9.22601	9.16127	9.23262	9.45009	9.49908	9.54897	9.27461	9.52284	9.52592	9.46013	9.63925	9.60233	9.45095	9.51832	9.57235	9.49549	9.45751	9.53937	9.62108	9.52722
ZC3H15	9.67221	9.9603	9.78073	9.55415	9.5485	9.79253	9.91841	9.72042	9.85691	9.71991	9.40538	9.74388	9.56298	9.50401	9.798	9.76623	9.63481	9.8044	9.82901	9.8843	9.77107	9.74664	9.80225	9.82347	9.56484	9.84519	9.80604	9.7133	9.73295	9.5518	9.92256	10.0452	9.47982	9.33485	9.3216	9.02067	9.51299	9.40914	9.22681	9.07048	9.35859	9.49864	9.47386	9.33402	9.06589	9.37832	9.29694	8.91351	9.50131
ZC3H14	8.28465	8.26746	8.09007	8.23977	8.09972	8.15987	8.33543	8.29632	8.33703	8.31069	8.29515	8.13405	8.20157	8.2716	8.25136	8.20753	8.21017	8.302	8.36916	8.19183	8.20782	8.19599	8.2221	8.26153	8.22392	8.16018	8.33607	8.21524	8.28465	8.24182	8.24544	8.27302	8.35147	8.17188	8.34424	8.23505	8.19713	8.24391	8.39625	8.20693	8.32216	8.15987	8.26654	8.24481	8.24007	8.28046	8.03115	7.96604	8.01845
ZC3H13	8.61874	8.70038	8.51864	8.72007	8.47955	8.56392	8.8202	8.62204	8.75009	8.67256	8.55913	8.72558	8.87657	8.89365	8.70141	8.77684	8.81716	8.95352	8.90715	8.82559	8.74194	8.81439	8.84007	8.72235	8.6084	8.81752	8.92613	8.89888	8.83972	8.66231	8.69014	8.89837	8.57126	8.77111	8.9068	8.6084	8.83384	8.81331	8.7185	8.57281	8.67385	8.84039	8.76916	8.68102	8.67222	8.87589	8.40894	8.3062	8.53497
ZC3H11A	10.0657	10.1372	9.75934	9.95193	9.96558	10.087	10.2051	10.166	10.1887	10.0491	9.92256	10.0069	10.1461	10.0465	10.1645	10.2336	10.0607	10.2408	10.1591	10.0667	10.204	10.3036	10.1027	10.1144	10.0996	10.0639	10.1977	10.191	10.1474	10.0845	10.2353	10.251	10.0214	9.91143	10.0831	9.96148	9.95427	9.92256	9.99026	9.7488	10.0385	9.93668	9.96389	9.97606	9.78279	9.98026	9.7802	9.80167	9.82676
ZC3H10	6.8308	6.85887	6.95915	7.19758	6.80448	6.86912	6.93627	6.72394	6.61636	6.6516	6.73031	6.93456	6.75892	6.74254	6.75224	6.57659	6.71905	6.77718	6.5313	6.61713	6.67413	6.77153	6.62012	6.65239	6.63598	6.64592	6.72822	6.62608	6.63441	6.70895	6.71278	6.54373	6.83025	6.76193	6.98667	6.94121	6.90731	6.90512	6.91138	6.87452	7.02739	7.05105	6.7918	6.93847	6.90125	6.81342	7.06354	6.90976	7.29331
ZC2HC1C	5.77651	5.48026	5.72397	5.71531	5.69625	5.60307	5.75898	5.64174	5.3284	5.61091	5.7263	5.66335	5.90436	5.79839	5.38563	5.73992	5.75097	5.80794	5.77127	5.60941	5.69317	5.74801	5.89072	5.60479	5.71683	5.82147	5.58412	5.53154	5.7817	5.42172	5.65296	5.70512	5.61893	5.73584	5.70137	5.34968	5.56165	5.79281	5.61893	5.65296	5.40115	5.75002	5.72531	5.57408	5.50088	5.51016	5.7433	5.66026	5.59237
ZBTB7B	8.18412	8.05136	8.08089	8.10119	7.92567	8.23353	7.85323	7.90914	7.78359	7.96405	8.08578	8.00019	8.36307	8.05367	8.18178	8.01932	8.06434	7.81802	7.97818	7.84595	7.93014	8.04498	7.97021	7.93862	8.06759	8.18855	7.84567	8.14896	8.04765	8.09843	8.08463	7.91872	8.01052	8.35117	8.22392	8.26654	8.28795	8.25136	8.08349	8.18297	8.04848	8.35058	8.07973	8.16102	8.18326	8.15571	8.61388	8.39891	8.5593
ZBTB48	7.20438	7.04008	7.2198	7.0601	7.18199	7.115	7.22976	7.05891	7.07692	7.1089	6.97895	7.10114	7.02343	7.12419	7.27847	7.07125	7.11051	6.91414	6.91247	7.04654	6.93739	7.04881	7.08916	7.02418	6.96592	6.85584	6.83315	6.89527	6.76386	7.01728	6.93236	6.81398	7.11185	7.04737	7.04221	6.99288	6.98478	7.08833	6.96241	7.16012	7.22222	6.90262	7.05628	7.16523	7.21603	7.08569	7.13928	7.01337	7.09258
ZBTB47	7.3029	7.29715	7.29938	7.25265	7.14598	7.27098	7.207	7.27555	6.97881	7.12342	7.207	7.08517	7.30372	7.26132	7.3021	7.13795	7.08697	7.12105	7.34112	7.21872	7.04408	7.07367	7.24205	7.12208	7.10917	7.01255	7.115	7.21342	7.07857	7.16825	6.98425	7.19324	7.27582	7.24311	7.27712	7.26187	7.24421	7.32269	7.05055	7.30568	7.11314	7.40132	7.0508	7.27528	7.1324	7.17411	7.64307	7.24613	7.43226
ZBTB46	7.20249	7.13847	7.04325	7.11079	7.08833	6.96403	6.98667	6.9589	7.11339	7.14305	7.2548	7.15078	7.26921	7.15749	7.32997	7.20249	7.18357	7.01998	7.13638	7.16168	7.08753	7.18626	7.32566	6.96403	7.24337	7.15775	7.14275	7.24311	7.25399	7.26214	7.30183	7.13134	6.98155	7.08569	6.89476	6.94663	6.94066	7.05615	7.01307	7.04494	7.17872	7.29715	7.11023	7.06995	7.2313	6.99671	7.22275	7.16665	7.32805
ZBTB45	7.04221	6.93847	7.10057	7.05802	6.98072	6.84532	6.94312	6.9237	6.78616	6.94177	7.20918	7.1377	6.95503	7.22678	7.11789	6.871	6.97019	6.8241	6.57957	6.94663	6.91709	6.84423	6.99836	6.90318	6.94423	6.70656	6.85803	6.86247	6.79207	6.95289	6.75761	6.67275	7.10516	7.14811	7.20489	7.251	7.29118	7.27369	7.29278	7.4812	7.32646	7.34695	7.26322	7.26773	7.44476	7.34299	7.40706	7.33244	7.32324
ZBTB44	9.8469	9.82127	9.56061	10.2401	9.82621	9.91315	10.0249	9.7646	10.2266	10.0082	9.89583	10.1467	10.2424	10.1068	10.0382	10.1047	9.90849	9.8997	10.0494	10.0313	10.1573	10.0581	10.0805	9.82621	9.95134	10.2014	10.304	10.0144	10.2139	10.1298	10.6499	10.3179	9.88038	9.7646	9.95251	10.1495	9.90027	9.71691	9.91028	10.0275	10.1778	9.76732	9.72989	9.8323	9.91783	9.99398	9.78335	9.88063	9.69733
ZBTB41	8.64505	8.75826	8.70934	8.86732	8.94396	8.73835	8.79394	8.55644	8.95825	8.93225	8.96499	8.84719	8.50339	8.56874	8.67812	8.871	8.72331	8.81103	8.76089	8.7478	8.9433	8.94845	8.72984	8.99901	9.04231	8.94564	9.096	9.02214	9.00025	9.04977	9.14188	9.02724	8.81439	8.66465	8.81752	8.95655	8.90647	8.75957	8.84787	8.77248	8.76514	8.6941	8.55821	8.78597	9.04095	8.78764	8.31189	8.62139	8.62204
ZBTB40	9.4244	9.44319	9.22003	9.46364	9.2504	9.3543	9.35815	9.59565	9.61254	9.55459	9.6891	9.5807	9.25772	9.54578	9.65065	9.50757	9.59069	9.60091	9.52327	9.45838	9.37289	9.53611	9.20459	9.30104	9.50757	9.50712	9.53937	9.54349	9.46903	9.36026	9.40029	9.4492	9.69992	9.7133	9.66418	9.6891	9.63582	9.59283	9.64221	9.62408	9.79904	9.55083	9.702	9.65117	9.72829	9.60611	9.39737	9.42484	9.28553
ZBTB38	11.0066	10.5624	10.6816	10.8125	10.5961	10.7005	11.27	10.8776	11.2147	11.2574	10.5439	11.2396	11.0867	11.205	11.2781	11.1253	10.7752	10.521	10.6378	10.9541	10.8869	10.871	10.7383	10.7894	10.8231	11.1178	10.9643	10.8155	10.8759	10.971	11.1552	11.5253	10.7397	10.5461	10.9437	11.0807	10.707	10.4106	10.8478	11.1887	10.9609	10.5272	10.8792	10.7738	10.8686	10.9472	10.6132	10.6521	10.6259
ZBTB37	8.07946	8.28227	8.19241	8.31619	7.96026	8.06377	8.34874	7.96636	8.40229	8.32858	7.88941	8.64408	8.33607	8.41528	8.04819	8.20723	8.04819	8.19769	8.17131	8.19068	8.42171	8.10119	8.15159	7.99158	7.90858	8.23413	8.31736	8.21647	8.37345	8.01816	8.51864	8.55788	8.11198	8.11024	8.13373	7.86168	8.12931	8.19769	8.05751	8.06261	8.54091	8.08722	8.40441	8.07946	8.04413	8.38268	7.91333	7.53351	7.91473
ZBTB34	11.4947	11.5321	11.205	11.1796	11.4217	11.6025	11.3125	11.5183	11.2994	11.0786	10.9905	11.1751	11.182	11.463	11.7811	11.4853	11.445	11.6814	11.237	11.5878	11.1763	11.8643	11.6731	11.3988	11.5485	11.8093	11.707	12.0505	11.5659	11.5079	11.8236	11.8643	11.5731	11.4724	11.4823	11.1045	11.4393	11.198	11.1148	11.227	11.4363	11.6329	11.3205	11.1617	11.3988	11.3755	11.7716	11.7716	11.5011
ZBTB33	9.94316	9.98584	10.0744	9.86883	9.84071	9.99577	9.98277	9.80329	10.1734	9.99945	10.1439	10.0639	9.89466	9.82621	9.75514	9.87867	9.61402	10.0256	10.0452	9.98963	9.93913	10.0452	10.0338	10.0388	9.91669	9.9472	10.2147	10.0831	10.0281	10.1832	10.2812	10.4673	9.75729	9.88954	9.73043	9.95597	9.92136	9.69575	9.89136	9.81675	9.91376	9.9779	9.72257	9.85863	9.70408	9.87927	9.95965	10.1165	9.95658
ZBTB32	6.7348	6.79556	6.75948	6.69763	6.67463	6.58491	6.69738	6.84589	6.69831	6.77718	6.91709	6.55797	6.84448	6.91414	6.79987	6.63095	6.91958	6.82836	6.9029	6.80527	6.73347	6.7017	6.70895	6.77234	7.04708	6.72018	6.62936	6.71659	6.52615	6.70006	6.71714	6.83828	6.99944	6.68263	6.75628	6.74066	6.82653	6.41128	6.68746	6.8115	6.90205	6.69066	6.77153	6.78289	6.9651	6.68451	6.75469	7.13187	6.80203
ZBTB25	8.05875	8.5015	7.81276	8.26623	8.52019	8.44901	8.31708	8.44959	8.65182	8.55946	8.54841	8.5074	8.29996	8.62524	8.56842	8.7589	8.65803	8.76089	8.77452	8.49284	8.61745	8.94807	8.53072	8.79626	8.77951	8.71491	9.06057	8.84039	8.59518	8.75625	8.73641	8.94912	8.62652	8.30531	8.59255	8.42235	8.26153	8.44176	8.55851	8.39202	8.65122	8.37701	8.38149	8.50181	8.71291	8.50135	8.1551	8.54561	8.17502
ZBTB22	8.04645	7.90151	7.91614	8.01138	8.00879	8.12193	7.83626	7.90544	7.97152	7.87207	8.10792	8.05995	8.16864	8.28675	8.21102	7.87122	7.83656	7.8012	7.91249	7.8194	7.72166	8.01023	7.8451	7.77938	7.82808	8.02046	7.97318	8.07973	7.865	8.0039	8.0233	8.04934	8.02767	8.1945	8.01959	8.28258	8.01486	8.0673	8.12423	8.03144	8.09505	8.04413	8.00879	8.1628	8.08635	7.78641	8.35237	8.58231	8.18882
ZBTB20	9.08799	9.10192	8.81986	8.97218	9.17372	9.05712	9.16729	9.11	9.34931	9.351	9.45354	9.10704	8.92379	9.11623	9.20144	9.37058	9.15681	9.33282	9.28959	9.36995	9.27662	9.3233	9.19677	9.23899	9.38337	9.19677	9.59614	9.46903	9.31992	9.47912	9.41124	9.59093	9.52633	9.28066	9.39181	9.5919	9.25203	9.37586	9.39202	9.30227	9.59565	9.16019	9.31701	9.2758	9.68861	9.43546	9.01131	9.29407	8.64992
ZBTB2	8.03945	8.01605	8.26065	8.31012	8.09592	8.15452	8.26983	8.2803	8.32185	8.20364	8.30024	8.24007	8.32801	8.3062	8.39382	8.40472	8.36134	8.23568	8.2233	8.28853	8.24273	8.23624	8.34511	8.29006	8.38061	8.35087	8.34781	8.30833	8.32274	8.59286	8.46547	8.4533	8.33915	8.44447	8.50339	8.74322	8.45205	8.31217	8.46269	8.65937	8.52049	8.35689	8.4341	8.3752	8.48972	8.39743	8.28046	8.43745	8.31069
ZBTB17	7.93687	7.97407	8.07946	8.04962	8.11522	8.06902	8.02157	7.97152	8.06143	7.9854	7.97234	7.8984	8.30082	8.17677	8.28014	8.15247	8.04991	8.07338	8.11668	8.09036	7.9279	8.16744	7.97704	7.89681	8.09915	8.23081	7.92158	7.9546	8.04586	8.07744	8.1248	8.08349	7.89812	8.06759	8.0233	8.00767	7.99614	7.98365	7.9583	8.11434	8.13581	7.9996	8.1856	8.0346	8.16744	8.07744	8.18382	8.11024	8.23443
ZBTB14	8.75204	8.95759	8.61906	8.77214	9.06553	9.06165	9.01858	8.96228	9.20339	9.02067	8.84039	8.85863	8.75009	9.04837	8.85427	8.89903	8.86627	8.98149	8.73083	9.11697	8.99497	9.01166	8.84652	8.92461	8.96535	8.78221	8.9545	9.00543	8.97805	8.91727	9.02938	8.98981	8.98291	8.77017	8.9939	8.89297	8.92244	8.88197	8.86352	8.82258	9.0964	8.75858	8.83809	8.85729	8.84245	8.96535	8.55404	8.60743	8.40894
ZBTB12	7.24285	7.14836	7.15186	7.08916	7.13822	7.33081	7.10649	7.02129	7.12682	6.9237	7.14275	7.05239	7.36124	7.19729	7.1436	7.10785	6.97205	7.04945	7.18586	7.0024	7.00188	7.113	7.13795	7.0862	7.20414	7.41251	7.27555	7.33422	7.186	7.11735	7.22222	7.32459	6.99071	7.23003	7.1377	7.19295	6.87452	7.067	7.02961	7.05587	6.95588	7.15483	7.08435	7.01294	6.95015	7.00371	7.44724	7.53076	7.35203
ZBTB11-AS1	8.81986	8.7742	8.6587	8.80975	8.8192	9.00716	8.77615	8.74877	8.99052	8.93978	9.08331	8.92037	8.52929	8.98567	9.02432	8.81506	8.77565	8.84281	8.84754	9.01789	8.61613	8.89803	8.94257	8.80168	8.99846	8.54031	9.24338	9.20537	9.08034	8.8286	9.06346	8.47955	9.20028	9.0127	9.01686	9.03496	8.71225	9.01166	8.7204	9.19449	8.90614	8.8583	8.99846	9.10305	9.19256	9.03887	8.85895	9.14225	8.6587
ZBTB11	9.07304	9.37374	9.13695	9.08875	8.98084	9.11402	9.19714	9.10155	9.20922	9.14225	8.93464	9.17908	9.28919	9.18311	9.11289	9.24528	9.25813	9.29324	9.14735	9.05301	9.19837	9.35514	9.11513	9.11848	9.12911	9.23106	9.22202	9.05627	9.34184	9.05945	9.15569	9.38672	9.16095	9.04199	9.20959	9.14225	9.18869	9.17678	9.04023	9.06769	9.01997	9.05126	9.10155	9.0745	8.85123	9.17224	8.84551	8.67484	8.93395
ZBTB10	7.87347	7.79446	7.69554	7.79869	7.96405	7.82443	7.88431	7.64656	8.22479	7.8144	7.99904	7.96833	7.89105	7.94636	8.31405	7.99585	7.91304	8.31976	8.09796	7.95914	8.06549	8.25819	8.06041	7.79897	7.78304	8.06319	8.45449	8.30652	8.0924	8.04991	8.19183	8.63728	7.74942	7.86394	7.99874	7.79107	7.83768	7.72966	7.66744	7.67188	7.84468	7.74036	8.07101	7.98308	7.88417	7.72624	7.89161	7.91872	7.76845
ZBTB1	9.18431	9.06414	8.97945	9.11659	9.06518	9.1787	9.35514	9.18412	9.57561	9.43163	9.01754	9.43506	9.12136	9.24094	9.38963	9.17034	9.08295	9.3369	9.27143	9.30726	9.28066	9.25895	9.31575	9.15609	9.24771	9.27264	9.40407	9.39526	9.23421	9.16809	9.43289	9.72203	8.94948	8.96228	9.08985	8.87926	8.89402	8.8249	8.84379	8.78697	8.975	9.05371	8.87622	8.85991	8.88197	9.30887	8.74484	8.28853	8.68391
ZBP1	8.5171	8.24273	9.40538	8.60035	8.23188	8.32565	8.63663	8.65056	8.67023	8.65277	8.48382	8.7204	8.7044	8.76121	8.9214	8.71127	8.67155	8.48475	8.73868	8.7648	8.42845	8.41132	8.5	8.55088	8.60035	8.48533	8.56679	8.54123	8.49124	8.83031	8.66363	8.78221	8.33244	8.51894	8.55627	8.56071	8.57822	8.46043	8.44385	8.77387	8.72884	8.48193	8.74452	8.63435	8.59549	8.72266	8.4299	8.66495	8.40864
ZBED3	7.69112	7.66336	7.53627	7.74587	7.72718	7.7678	7.57251	7.78997	7.4944	7.4702	7.83118	7.59558	7.87958	7.60379	7.41307	7.61229	7.79556	7.56207	7.78246	7.50458	7.68349	7.79725	7.56673	7.61671	7.78473	7.93602	7.84483	7.83656	7.66444	7.9042	7.83147	7.88885	7.89611	8.12104	7.94002	7.94886	7.9779	7.91672	7.73341	7.86168	7.65752	7.89922	7.85997	7.79024	8.0346	7.50378	8.03228	8.31796	7.962
ZBED2	6.80288	6.9556	6.90869	7.00292	6.98261	6.96348	6.89638	7.01728	7.38448	7.08228	7.16274	7.25589	7.35526	7.41444	7.21872	7.1765	7.1038	7.21182	7.30594	7.17248	7.43306	7.34929	7.39833	7.27847	7.17035	7.26187	7.53185	7.45957	7.16878	7.36474	7.25751	7.16536	7.01728	7.02878	7.12039	6.98125	6.85071	6.87587	7.04708	7.03094	7.04762	7.01985	7.15186	7.02907	7.01011	6.94745	7.0791	7.36068	6.94557
ZAR1L	4.35672	4.27302	4.34972	4.52357	4.31363	4.27204	4.18162	4.30076	4.3875	4.16385	4.26837	4.09469	4.51421	4.13647	4.37849	4.42906	4.29719	4.3414	4.35748	4.22728	4.17082	4.46948	4.28564	4.27478	4.31957	4.28564	4.43596	4.41723	4.23737	4.48962	4.42435	4.31114	4.38498	4.36958	4.25028	4.29453	4.42754	4.36553	4.33156	4.41119	4.17082	4.25832	4.14353	4.15359	4.33739	4.35912	4.32377	4.34972	4.53023
ZAP70	9.47651	9.00198	9.14499	9.45137	9.1647	9.42656	9.45445	9.25123	9.76674	9.53706	9.38672	9.61402	9.87636	9.91085	10.0465	9.80821	9.48973	9.40666	9.62313	9.65321	9.48228	9.59565	9.53611	9.38337	9.37959	9.56061	9.67427	9.11584	9.56484	9.58621	9.70045	9.56583	9.65423	9.56298	9.88778	9.96739	9.60564	9.44111	9.68286	9.9779	10.2581	9.41676	9.80009	9.63975	10.06	9.77804	9.43845	9.81785	9.53375
ZAN	6.48638	6.37574	6.26359	6.26419	6.21473	6.2323	6.25058	6.31229	6.36577	6.30311	6.44067	6.24632	6.51449	6.4473	6.28699	6.45356	6.24074	6.20613	6.34521	6.2153	6.21878	6.4568	6.26445	6.4473	6.23062	6.36244	6.19725	6.3554	6.25621	6.33005	6.34993	6.38325	6.25221	6.33653	6.32132	6.34882	6.3602	6.22866	6.27042	6.42224	6.20096	6.22045	6.3438	6.3399	6.29177	6.15069	6.54593	6.61335	6.34771
YY1AP1	9.89353	9.78489	9.68286	9.89522	9.90146	9.87978	9.8173	9.86771	9.69216	9.64466	9.95134	9.74774	9.79586	9.92727	10.051	9.90557	9.8872	9.9385	9.95193	9.78387	9.95193	9.98648	9.877	9.82728	9.93965	9.78761	9.94847	10.0344	9.95075	10.0674	9.92788	10.0429	9.99152	10.0445	10.0131	10.1099	10.0497	10.0262	10.0107	10.1312	10.1208	10.1835	10.0904	10.0249	10.0529	10.0632	10.0231	10.127	10.0001
YWHAZ	11.69	11.6946	11.5149	11.5288	11.8332	11.7856	11.677	11.7622	11.8854	11.7766	11.5552	11.8043	11.7572	11.707	11.8594	11.9138	11.9026	11.8539	11.8854	11.9546	11.8967	11.9253	11.8854	11.8594	11.9429	11.9918	12.1385	11.9918	11.9984	12.0047	12.0505	12.1958	11.8594	11.7622	11.9668	11.8907	11.8594	11.7622	11.8384	12.0047	11.8187	11.8697	11.7248	11.7227	11.814	11.8749	11.5519	11.7811	11.621
YWHAQ	11.7335	11.4601	11.4189	11.6059	11.3843	11.3843	11.463	11.3477	11.7248	11.5988	11.4693	11.6172	11.6329	11.5288	11.5587	11.5731	11.5149	11.3367	11.4045	11.5417	11.677	11.4289	11.463	11.5766	11.4917	11.5321	11.5383	11.4693	11.6329	11.5417	11.7523	11.5183	11.4333	11.4363	11.4305	11.5552	11.6172	11.4274	11.545	11.6407	11.7031	11.334	11.5217	11.5183	11.6229	11.6329	11.191	11.5288	11.2223
YWHAG	9.29941	9.21187	9.20144	9.2256	9.28919	9.16434	9.27221	8.92172	8.82961	9.20846	9.27423	9.11848	9.36401	9.31009	9.10563	9.43976	9.45009	9.25365	9.20687	9.36235	9.23937	9.11992	9.27304	9.40235	9.38126	9.52961	9.24882	9.62209	9.40029	9.55639	9.48184	9.31494	9.24016	9.47254	9.45009	9.59283	9.37164	9.47606	9.35601	9.59565	9.43332	9.3821	9.4058	9.5453	9.46903	9.40323	9.54762	9.33933	9.64466
YWHAB	11.3727	11.584	11.4274	11.6407	11.5217	11.6407	11.7295	11.5217	11.629	11.5659	11.4947	11.4853	11.6856	11.8093	11.5988	11.5625	11.5951	11.7248	11.7572	11.8384	11.7205	11.6567	11.7946	11.716	11.7523	11.7995	11.8043	11.8284	11.8236	11.7903	11.7295	11.7995	11.7295	11.7248	11.7995	11.5625	11.7572	11.7995	11.6648	11.463	11.6407	11.5878	11.6485	11.6606	11.5519	11.5878	11.545	11.5951	11.545
YTHDF1	9.83463	9.79196	9.62839	9.82676	9.73091	9.82291	9.79196	9.80384	9.75135	9.68021	9.74121	9.75569	9.99337	9.87283	9.81089	9.69631	9.67121	9.64774	9.71846	9.62313	9.63481	9.61402	9.57654	9.6891	9.74553	9.57513	9.65171	9.62839	9.64723	9.72571	9.63532	9.70818	9.73809	9.78761	9.6363	9.80604	9.79253	9.88547	9.85079	9.71991	9.8598	9.78921	9.76516	9.79745	9.90732	9.74931	10.0674	9.77475	9.89753
YTHDC2	9.16615	9.40914	9.14654	9.18333	9.26619	9.14225	9.30845	9.2077	9.38417	9.2762	9.33122	9.25365	9.05516	9.29243	9.33441	9.40069	9.30519	9.42871	9.33729	9.3105	9.26578	9.35601	9.23027	9.23223	9.22043	9.26985	9.55966	9.57607	9.42567	9.25323	9.40407	9.52548	9.31575	9.21738	9.31823	9.1534	9.33812	9.24173	9.2154	9.2256	9.30765	9.19677	9.21797	9.3097	9.10044	9.12386	8.88595	8.85729	9.00716
YTHDC1	9.35686	9.61003	9.35837	9.4445	9.53937	9.49241	9.69321	9.4902	9.85863	9.75034	9.56393	9.65117	9.49064	9.63481	9.76835	9.82127	9.65825	9.85469	9.83957	9.83515	9.77421	9.84355	9.77702	9.78335	9.64969	9.6432	9.84797	9.75934	9.69372	9.60378	9.98089	10.1481	9.52911	9.46457	9.45271	9.42741	9.41551	9.45708	9.44111	9.35902	9.68597	9.52865	9.58435	9.51877	9.53518	9.43289	9.25163	9.29941	9.34541
YPEL3	9.27501	9.00543	8.92209	9.1407	9.05765	9.24016	9.27103	9.29366	9.05319	9.19837	9.42267	9.06414	9.33769	9.24528	9.58048	9.13772	9.04199	8.96535	8.92244	9.00646	9.04095	9.06733	8.9214	8.90279	9.05126	9.03462	9.01238	9.07414	8.86252	9.17114	9.00848	8.81716	9.43546	9.36441	9.23626	9.77909	9.27423	9.30227	9.40365	9.30269	9.59997	9.16691	9.31494	9.22798	9.4827	9.2831	9.44237	9.70818	9.21344
YPEL2	9.47129	9.69112	9.63727	9.44319	9.45922	9.51473	9.37876	9.6115	9.38379	9.55639	9.54578	9.53752	9.42009	9.52327	9.46544	9.43803	9.69785	9.60378	9.66179	9.22043	9.33485	9.33528	9.42829	9.35514	9.32748	9.57191	9.09021	9.43421	9.32914	9.20262	9.289	9.33975	9.29204	9.4075	9.3296	9.30352	9.37037	9.43	9.31456	9.22757	9.15109	9.39778	9.45354	9.3556	9.22798	9.39657	9.38715	9.06841	9.49952
YPEL1	9.45534	8.97185	8.89332	9.38924	8.65543	9.19063	9.36026	8.88259	9.77752	9.27025	9.19641	9.83407	9.45858	9.66179	9.47693	9.34768	9.01686	9.13391	9.42914	9.36782	9.31456	9.18751	8.88998	8.71686	8.95016	9.33975	9.35514	8.92648	9.40195	9.39095	9.47386	9.55227	9.02031	8.99357	9.54438	9.15527	9.27304	8.74977	9.11183	9.57561	9.8666	8.8189	9.41251	8.98535	9.42955	9.29941	9.22681	9.38631	9.06911
YME1L1	10.8293	10.9222	10.9124	10.8278	10.9305	10.8262	10.8548	10.9677	11.0012	11.0726	10.7292	10.9014	10.7724	10.9356	10.7311	10.8776	10.7909	10.9053	10.9761	11.0419	10.9609	10.9728	10.9356	11.0745	10.9643	11.0688	11.0436	10.903	10.8884	10.7711	11.1763	11.2886	10.7796	10.7909	10.7995	10.5429	10.7424	10.7967	10.6729	10.6318	10.6551	10.6533	10.7357	10.6439	10.545	10.5376	10.6212	10.4929	10.6954
YIPF7	3.50594	3.71444	3.43067	3.56398	3.49295	3.72772	3.41843	3.60957	3.55986	3.8571	3.68821	3.72772	3.83147	3.86969	3.74772	3.78948	3.53402	3.70927	3.60418	3.38865	3.97845	3.97087	3.71444	3.57204	3.67043	3.94224	3.78782	3.68103	3.73607	3.59035	3.58649	3.45693	3.7751	3.7559	3.98453	3.63393	3.58845	3.68103	3.79105	3.60418	3.70035	3.59035	3.58233	3.62262	3.47947	3.77185	3.56607	3.5213	3.47947
YIPF5	8.74353	8.9591	8.98567	8.85054	8.77649	8.66363	8.81401	8.67385	8.96918	8.95619	8.8536	8.91622	9.12173	8.94498	8.76284	8.9939	8.89635	8.88197	8.89671	9.06946	9.05945	8.95619	9.09676	9.26822	9.01653	9.02395	8.99777	8.7946	8.97121	8.98637	9.00406	8.95655	9.06946	8.90106	8.95791	8.76849	8.96535	8.72851	8.74646	9.00681	8.9068	8.83876	8.77582	8.78019	8.90279	9.13136	8.7478	8.7024	8.7044
YIPF4	7.95376	8.30082	8.20279	8.15039	8.14691	8.21313	8.30894	8.03945	8.3113	8.24421	8.09151	8.27072	8.15957	8.18355	8.00879	8.44691	8.39774	8.46547	8.73245	8.65607	8.81234	8.7024	8.40441	8.63794	8.88228	8.827	8.834	8.73378	8.64831	8.68654	8.82995	8.75465	8.39536	8.27984	8.34067	7.88489	8.37701	8.3761	8.28465	8.21497	8.09212	8.24182	8.07772	8.28496	8.34467	8.46914	8.00682	7.66059	8.02504
YIPF3	10.1821	10.0069	10.2025	10.1411	10.1124	10.0455	9.99091	10.0262	9.84966	9.99705	10.452	10.0051	10.0113	10.0063	10.0319	9.9773	10.1595	10.0671	10.0094	9.98901	9.95902	9.92902	9.87867	9.99152	10.1984	9.92788	9.8997	9.95251	10.0007	10.2902	10.0031	9.99279	10.1461	10.3097	10.1704	10.7146	10.4998	10.2911	10.4384	10.516	10.1969	10.5687	10.3382	10.3415	10.657	10.2147	10.481	10.6259	10.5772
YIPF2	8.20768	8.0924	8.23568	8.13139	8.03831	8.07946	7.86168	8.08232	8.0028	8.04819	8.15691	8.14752	8.26385	8.17245	8.14111	8.05722	8.067	8.1199	8.16986	8.12597	7.87846	8.07187	8.09972	8.14052	8.02046	8.12784	8.02853	8.12104	8.23112	8.23685	8.1666	8.10585	8.20279	8.21223	8.12961	8.24332	8.28318	8.11198	8.14691	8.23203	8.10439	8.2502	8.21703	8.24722	8.42017	8.18769	8.4239	8.58169	8.37701
YIPF1	8.60214	8.51303	8.95859	8.52521	8.37731	8.38091	8.5812	8.48938	8.06172	8.37282	8.48938	8.25819	8.46515	8.38268	8.52554	8.33215	8.47645	8.34035	8.23948	8.3917	8.18412	8.22392	8.33796	8.37373	8.33978	8.28942	7.90655	8.12394	8.15069	8.19857	8.05064	8.02046	8.22893	8.21017	8.27452	8.36532	8.36192	8.32711	8.44567	8.28555	8.44842	8.29515	8.43529	8.44782	8.14924	8.36732	8.61679	8.18501	8.44567
YIF1B	8.8354	8.54871	8.74877	8.75924	8.97567	8.72299	8.549	8.65574	8.30169	8.64083	8.60035	8.61001	8.56488	8.44782	8.26182	8.12784	8.59135	8.13226	8.28348	8.45904	8.56297	8.06434	8.43258	8.71594	8.39262	8.29125	8.07801	8.21017	8.29788	8.47955	8.18116	8.12718	8.77515	8.72075	8.56458	8.65512	8.64992	8.71491	8.70173	8.79259	8.5515	8.7956	8.52205	8.67908	8.72525	8.57631	8.91488	8.85991	8.71719
YIF1A	8.50307	8.39082	8.57885	8.61033	8.47493	8.31435	8.29935	8.50836	8.09095	8.206	8.53588	8.23112	8.52049	8.55851	7.97066	8.16773	8.37129	8.02271	8.23475	8.26065	8.30348	8.37282	8.34332	8.27218	8.36249	8.34361	7.96978	8.08061	8.28433	8.22662	8.08836	7.80947	8.37881	8.50557	8.21733	8.8189	8.4059	8.44354	8.46091	8.54212	8.48564	8.35514	8.41012	8.27717	8.66759	8.26953	8.62844	8.84822	8.43137
YES1	6.8531	7.16562	7.47371	7.57777	7.37634	7.30372	7.67738	7.08943	8.01107	7.34875	7.42244	7.58409	7.31644	7.2105	7.98988	7.81305	7.36068	7.73125	8.17073	7.7475	7.79667	7.74669	7.62118	7.60902	7.18997	7.79667	8.16567	7.42006	7.95858	7.9024	8.305	8.85597	7.37524	7.41389	7.87763	7.23871	7.59116	7.23616	7.50487	7.6401	7.95235	7.25237	7.49126	6.97046	7.36448	7.36502	7.15104	6.49129	6.96403
YEATS4	7.51706	7.9996	7.24613	7.7675	8.09708	7.99328	8.00592	7.79638	7.52066	7.69072	7.70902	7.84624	7.31846	7.7694	7.85578	7.91362	7.96319	8.29241	8.05604	8.05457	8.07129	8.264	8.0025	7.7002	8.00939	7.86895	7.9363	7.82006	7.89666	7.54531	7.61423	7.65629	7.51127	7.7353	7.72828	7.69937	7.48663	7.54584	7.67458	7.24641	7.70819	7.67022	7.89611	7.89075	7.54639	7.875	6.66177	7.24285	7.33381
YDJC	8.38812	8.15012	8.22787	8.34217	8.30833	8.29818	8.1945	8.27955	8.35298	7.99702	8.43108	8.18355	8.46452	8.34602	8.49095	8.2713	8.2191	8.34332	8.29574	8.26005	8.13373	8.25944	8.36338	8.12509	8.51369	8.22392	8.02046	8.2263	8.24692	8.34602	8.11788	7.93976	8.6039	8.67582	8.62272	8.79325	8.57	8.72725	8.67646	8.77452	8.6142	8.6337	8.59807	8.68135	8.79193	8.67023	8.53588	8.80168	8.35176
YBX3	10.7752	10.7238	10.5871	10.8262	10.8315	10.7981	10.62	10.6607	10.2878	10.4654	10.645	10.7894	10.3666	10.2829	10.1595	10.3348	10.5712	10.4577	10.406	10.406	10.679	10.1785	10.7923	10.6154	10.5388	10.483	10.1208	10.2943	10.1131	10.1565	9.96994	9.68021	10.7464	10.89	10.6074	10.8601	10.5334	11.1423	10.7545	10.62	10.0394	10.9497	10.7724	10.5537	10.2491	10.5894	10.9014	10.8632	10.9557
YBX2	7.36904	7.50082	7.3297	7.27582	7.32079	7.56505	7.22705	7.32791	7.29224	7.21872	7.23802	7.2194	7.67981	7.35258	7.21289	7.16746	7.27528	7.26773	7.13267	7.11843	7.23183	7.44316	7.3661	7.17489	7.39806	7.56153	7.39287	7.47102	7.11762	7.39669	7.63898	7.61799	7.15619	7.18919	7.06104	7.15619	7.15619	7.09099	7.07857	7.05295	6.96912	7.30728	7.09443	7.16982	7.10299	7.09947	7.53048	7.69937	7.48281
YARS2	7.2206	7.70548	7.2214	7.15673	7.28334	7.31372	7.48513	7.46668	7.34057	7.40273	7.33701	7.33863	7.30911	7.29608	6.97341	7.36205	7.37254	7.43992	7.40243	7.38259	7.35848	7.5179	7.16325	7.46052	7.35472	7.3948	7.31698	7.2597	7.45022	7.04521	7.34738	7.34738	7.40652	7.04986	7.21023	7.08861	7.22919	7.38419	7.22732	7.24474	7.31752	7.06811	7.27472	7.24967	7.1369	7.26079	6.91762	6.94011	7.08486
YAF2	8.17217	8.20813	8.15482	8.11553	8.11024	8.22722	8.55881	8.33039	8.51274	8.2263	8.18769	8.33641	8.12688	7.90802	8.37762	8.10264	8.32036	8.26559	8.17999	8.46914	8.51087	8.34998	8.34392	8.25285	8.35389	8.33514	8.50966	8.25136	8.41345	8.32565	8.43019	8.5236	8.26923	8.10149	8.1862	8.21405	8.24332	8.08321	7.94239	8.1228	8.17545	8.16896	8.10644	8.15393	8.06377	8.05107	7.92071	7.72597	7.9854
XYLT2	7.72558	7.49208	7.81578	7.83118	7.76384	7.8477	7.66995	7.87347	7.85077	7.80066	7.71672	7.90065	7.91193	7.8337	7.73869	7.66059	7.77841	7.67874	7.86755	7.73179	7.72558	7.75895	7.7044	7.60156	7.78968	7.70743	7.64684	7.64712	7.79386	7.66609	7.61144	7.67599	7.97492	7.7916	7.88517	7.90601	7.83992	7.88069	7.87846	7.89301	7.96719	7.85997	7.94002	7.96026	7.9822	7.97762	7.87292	8.04704	7.91193
XXYLT1	7.94002	8.03785	8.02767	8.09065	7.94296	8.14482	7.9363	7.97644	7.82019	7.9816	8.01168	7.81276	7.81001	7.94775	7.83442	7.93348	7.96434	8.08434	7.98132	8.06112	7.99874	7.73617	8.04384	8.0303	8.05722	8.16773	7.9623	8.13756	8.03886	8.23977	8.02211	8.00564	7.99585	8.14783	8.01255	7.9108	8.11286	8.03859	7.94002	8.00909	7.83738	8.14984	8.17275	7.9409	8.04557	8.03629	8.17443	8.13052	8.18085
XRN1	10.4721	10.481	10.8808	10.4178	10.2919	10.4016	10.514	10.516	10.7655	10.516	10.5838	10.517	10.308	10.3501	10.639	10.5155	10.3577	10.5772	10.4888	10.4472	10.5972	10.6365	10.3945	10.4988	10.4634	10.6006	10.6247	10.6521	10.6006	10.639	10.6643	10.8694	10.2878	10.3658	10.3708	10.3415	10.3945	10.2723	10.2845	10.2779	10.3945	10.2605	10.2155	10.3179	10.2661	10.4132	10.0445	10.1887	10.1954
XRCC4	7.48636	7.73314	7.98763	7.64599	7.87985	7.61558	7.84018	7.63428	7.71687	7.81746	7.53906	7.62061	7.40681	7.42033	7.24337	7.63202	7.76086	7.61229	7.53627	7.78165	7.71291	7.50026	7.73477	7.77569	7.48176	7.61671	7.59366	7.50122	7.61923	7.48554	7.51985	7.51127	7.41035	7.49015	7.56618	7.48935	7.65834	7.62522	7.38826	7.07287	7.22275	7.78218	7.49778	7.71701	7.08569	7.47619	7.5797	6.75523	7.65041
XRCC3	7.17597	7.00589	6.96782	7.21603	6.94851	7.05641	7.06195	6.96482	7.0247	6.98963	6.96108	6.96132	7.30427	7.39287	7.21396	7.24232	6.871	6.96132	7.03556	6.98583	6.75976	7.10245	6.97881	6.92909	7.08672	7.0334	7.067	7.08354	7.0085	6.93601	6.96322	6.95343	6.9726	7.06674	7.22329	7.02661	7.1638	7.13665	6.86994	7.24504	6.94206	7.15902	7.13822	7.12472	7.05695	7.05903	7.20111	7.41669	7.05853
XRCC2	6.73185	6.50531	6.38461	6.93544	6.45705	6.18728	6.6722	6.63785	6.58386	6.71686	6.45085	6.80422	6.61928	6.28949	6.66901	6.47635	6.21791	6.34913	6.19325	6.58977	6.28699	6.82892	6.25989	6.94396	6.19182	6.16439	6.8177	6.87809	6.91875	6.27595	6.7466	6.79908	6.41796	6.14313	6.49487	5.8032	6.86383	6.61472	6.15415	6.56744	6.70061	6.55495	6.56853	6.38405	6.71194	7.12656	5.98258	5.96546	6.24659
XPR1	9.53845	9.99825	9.38546	9.56861	9.61973	9.47299	9.60139	9.47299	9.6807	9.62158	9.82621	9.61448	9.41551	9.43931	9.43886	9.52284	9.5031	9.58948	9.53798	9.39569	9.58762	9.43332	9.36192	9.39942	9.58948	9.60907	9.66716	9.67323	9.56343	9.6226	9.65877	9.70608	9.48141	9.53518	9.42914	9.33893	9.63034	9.45578	9.33975	9.62936	9.48184	9.64221	9.45578	9.3369	9.37037	9.34267	9.40323	9.4721	9.51563
XPOT	9.00848	9.43886	8.94498	9.06911	8.97876	9.13992	9.40624	9.17718	9.2111	9.06663	9.13244	8.94774	8.9929	9.10818	9.18025	9.22798	8.98847	9.06481	9.20339	9.35305	9.29818	9.21818	9.32706	9.26015	9.21856	9.25813	9.23223	9.00576	9.13024	8.9836	9.22285	9.28351	9.00646	8.87359	9.05661	9.12276	8.96299	8.87962	8.88324	8.68948	9.00765	8.86966	8.95482	8.93225	8.80736	8.97665	9.0602	8.97567	8.70705
XPO7	9.7015	9.77967	9.61351	9.7633	9.81253	9.8196	9.85414	9.96148	9.89296	9.9196	9.63777	9.877	9.70459	9.68387	9.50667	9.70608	9.72724	9.76567	9.75514	9.62408	9.73447	9.63682	9.67813	9.74388	9.61494	9.76408	9.76945	9.62359	9.7407	9.68021	9.77804	9.76623	9.60662	9.5919	9.78124	9.55321	9.66716	9.63281	9.6028	9.68961	9.59046	9.72829	9.67813	9.51428	9.51785	9.67071	9.65224	9.60662	9.58025
XPO5	8.44051	8.46515	8.46914	8.45477	8.41829	8.41132	8.5531	8.50464	8.5171	8.41163	8.53088	8.49841	8.40771	8.39441	8.3917	8.48815	8.48014	8.41649	8.45172	8.39565	8.38781	8.38751	8.21045	8.30865	8.56392	8.39114	8.41769	8.2487	8.45537	8.45463	8.38781	8.28196	8.51525	8.50121	8.64242	8.53057	8.74846	8.58584	8.71259	8.61318	8.56521	8.30926	8.42296	8.53617	8.65215	8.64799	8.3628	8.39536	8.30682
XPO4	8.19885	8.61287	8.34452	8.30865	8.39202	8.40229	8.52425	8.49467	8.68819	8.47431	8.44147	8.62139	8.29878	8.23977	8.30803	8.41104	8.39565	8.62586	8.45751	8.50806	8.40832	8.50645	8.40012	8.34361	8.24125	8.59648	8.84007	8.5553	8.4065	8.44234	8.67023	8.73737	8.53248	8.40771	8.5722	8.22147	8.48288	8.38751	8.26356	8.41829	8.38964	8.16481	8.52646	8.46028	8.19481	8.34392	8.09036	7.90121	8.06815
XPO1	9.56771	9.86941	9.73888	9.47912	9.63873	9.65825	9.85805	9.63682	9.88605	9.71588	9.43589	9.71691	9.76516	9.42656	9.66667	9.85414	9.72415	9.93965	10.0357	9.96333	9.82564	9.75934	9.95965	9.84966	9.58162	9.73043	9.83848	9.86373	9.80657	9.61301	9.82127	9.97057	9.55688	9.41676	9.7247	9.42267	9.56084	9.5728	9.51563	9.25977	9.56013	9.57465	9.46992	9.42613	9.20959	9.49733	9.07559	8.77214	9.34267
XPNPEP3	7.85468	8.09592	7.98509	8.14924	8.14284	8.11607	8.09212	8.03201	8.16688	8.27246	8.25759	8.23247	7.88996	8.0028	7.82553	8.05781	7.96026	8.15188	8.11314	8.01786	8.1844	8.12193	7.93098	7.94353	7.94578	8.11198	8.3582	8.20067	8.03431	8.19392	8.0664	8.03286	7.97987	7.94745	7.99185	7.77953	8.15541	8.01168	7.98792	8.12628	7.93717	7.86366	8.14984	8.12136	8.06112	7.99717	7.91304	7.96288	8.01903
XPC	7.32698	7.29909	7.06836	7.37174	7.30156	7.41529	7.56098	7.49208	7.40922	7.59252	7.30046	7.42137	7.33863	7.56812	7.49098	7.41641	7.6873	7.50026	7.46696	7.47128	7.43714	7.28551	7.5542	7.30701	7.50458	7.38692	7.38663	7.3582	7.20835	6.98991	7.04035	7.27235	7.7093	7.29331	7.48743	7.4952	7.42326	7.63062	7.48334	7.42981	7.66472	7.31267	7.66637	7.55853	7.39886	7.48176	7.1804	7.52618	7.22892
XPA	8.71594	9.0698	8.77248	8.89032	9.11328	9.08034	9.01686	8.98185	9.14995	8.98501	8.77548	9.05729	8.9545	9.03638	9.04873	9.17563	8.94845	9.25772	9.18733	9.29818	9.32787	9.44025	9.34184	9.28005	9.23583	9.29738	9.58667	9.41634	9.32205	9.06203	9.48316	9.53706	9.29043	8.96606	9.09021	8.63234	8.89365	8.94739	8.82087	8.81073	8.9176	8.89402	8.76514	8.73175	8.91488	8.77181	8.69311	8.86024	8.871
XKR8	8.11553	7.99526	8.32274	8.14998	7.74915	7.99702	7.80832	8.03228	7.89467	7.83962	7.94239	7.91929	8.12221	7.88236	8.2502	7.92846	7.9546	7.93348	7.8521	8.13343	7.82553	8.08376	8.30169	7.99046	8.14691	8.15927	7.7253	7.95003	7.80506	8.07512	7.9094	7.90628	7.97349	8.30833	8.12338	8.64146	8.14604	8.30439	8.23948	8.14199	7.93778	8.20393	8.17073	8.05396	8.29167	7.79024	8.32624	8.16219	8.37551
XKR7	6.89825	6.97775	6.76645	6.77316	6.72686	6.53237	6.68236	6.68	6.62884	6.58033	6.8854	6.66122	6.85205	6.73042	6.8391	6.43482	6.62666	6.89692	6.53905	6.63624	6.53264	6.79853	6.69791	6.79312	6.54347	6.81717	6.53526	6.5841	6.68988	6.61636	6.70377	6.76275	6.70733	6.68799	6.63598	6.63044	6.73293	6.69497	6.69897	6.67088	6.6365	6.83639	6.65617	6.66071	6.65536	6.60956	7.02961	6.84315	6.84287
XKR6	6.56692	6.43337	6.39752	6.6701	6.67867	6.47606	6.74228	6.57095	6.90678	6.71252	6.54457	6.44756	6.74146	6.71633	6.69685	6.64165	6.62305	6.88023	6.53839	6.69819	6.65696	6.7485	6.60112	6.61873	6.48254	6.59136	6.73132	6.71823	6.66553	6.50697	6.68504	6.77558	6.71991	6.52643	6.7961	6.69819	6.61037	6.62691	6.57418	6.71057	6.77533	6.48028	6.56476	6.68102	6.86411	6.73849	6.48473	6.55413	6.68882
XKR4	6.47635	6.56663	6.40189	6.40334	6.41102	6.48281	6.43791	6.47889	6.57475	6.5963	6.45839	6.35377	6.48	6.31847	6.49347	6.44862	6.3641	6.4664	6.6033	6.23905	6.5868	6.65642	6.52229	6.49238	6.59978	6.63016	6.47579	6.58086	6.37108	6.59684	6.53567	6.73959	6.58787	6.54401	6.46333	6.51057	6.41878	6.44647	6.40334	6.39998	6.48747	6.60112	6.34882	6.24713	6.24913	6.3112	6.64429	6.45705	6.6904
XIRP1	6.01734	5.84785	5.95457	6.0038	6.03505	5.90405	5.97771	6.0038	5.91968	6.10317	5.98435	5.9516	6.17897	5.97622	6.03821	5.96023	6.05601	6.01301	5.93582	5.86939	6.01705	5.83773	5.86589	5.91456	5.80036	6.11717	5.97957	5.98643	5.9191	6.11487	6.00051	6.34661	5.89536	6.03879	5.95694	5.9309	6.06715	6.02742	5.82178	5.99188	5.90033	6.03706	6.04461	5.96238	6.08113	6.02027	6.26926	6.11859	6.12059
XIAP	7.88685	8.13556	8.39216	7.98336	7.97848	7.98336	8.05513	8.07219	7.82553	8.13467	7.5412	8.13581	7.69526	8.09827	8.07276	8.15306	8.07884	8.23127	8.18769	7.98822	8.14812	8.17275	7.84624	8.41557	8.10673	8.08519	8.31679	8.14312	8.37069	8.16716	8.16219	8.14691	8.00668	7.93976	7.9662	7.72	8.0693	7.8477	7.90802	7.69058	7.9854	7.91957	8.07045	7.93717	7.63257	8.07276	8.11462	7.59504	7.82497
XCR1	6.85696	6.91762	6.7369	6.80261	6.80556	6.69581	6.73876	6.75574	6.67062	7.03824	7.31135	7.09416	6.88737	6.79257	7.05322	6.64297	7.00985	6.6598	6.75735	6.68909	6.95153	7.02907	6.82718	6.80807	7.115	6.97219	6.79961	7.02498	7.34916	7.24071	6.68451	6.87971	6.96403	7.08228	6.68664	7.05764	7.19814	6.77427	7.04628	7.17304	7.36824	7.02406	7.51318	6.88821	7.38909	7.01644	7.29251	8.26093	7.23777
XAGE-4	5.22449	5.64315	5.40272	5.43971	5.38642	5.35164	5.2081	5.38346	5.52136	5.46694	5.48966	5.13481	5.71989	5.79049	5.62486	5.18159	5.64386	5.09894	5.36802	5.1761	4.9882	5.58952	5.18077	5.56352	5.49008	5.57121	5.62764	5.63177	5.50909	5.51505	5.60341	5.4185	5.33484	5.65751	5.36967	5.16967	5.45324	5.70944	5.40902	5.21694	5.24587	5.18583	5.5802	5.64629	5.60872	5.16967	5.5411	5.72164	5.80794
WWP2	9.06165	9.00506	9.18025	9.10489	8.95655	8.93395	9.05516	9.15719	9.03638	9.0232	9.23544	9.0997	9.03182	9.00576	9.24449	8.95079	9.10779	8.84039	8.98185	8.85225	8.98185	8.95079	8.88763	8.73409	9.00919	9.00646	8.89903	9.05236	8.99675	9.07377	8.84822	8.86732	9.01063	9.23937	9.17074	9.0559	9.22245	9.14539	9.16544	9.22366	9.16057	9.13732	9.23304	9.29531	9.29818	9.196	9.14147	9.13732	9.25729
WWP1	10.2503	10.339	9.88203	10.3423	10.5388	10.3305	10.4069	10.2424	10.7572	10.3195	10.3441	10.5262	10.2314	10.2197	10.4801	10.5403	10.4413	10.6247	10.6086	10.595	10.514	10.517	10.5717	10.5439	10.6247	10.558	10.7572	10.7357	10.6668	10.4308	10.2854	10.5849	10.5961	10.3734	10.5894	10.4033	10.3726	10.5537	10.481	10.4721	10.3812	10.4243	10.3525	10.2829	10.4281	10.2408	10.1697	10.5461	10.1099
WWOX	8.25497	8.17708	7.93947	8.23713	8.09858	8.08664	8.04242	8.21852	8.1364	8.04704	8.10748	8.16367	8.03057	7.90121	8.19741	8.06348	8.09942	8.00939	8.27717	8.04157	8.30561	8.27628	8.1003	8.07569	8.22302	8.46789	8.29334	8.41314	8.35573	8.30652	8.44205	8.42901	8.01375	8.11257	8.32304	7.88041	8.06902	8.0875	8.14797	8.17414	8.11403	8.0924	8.04357	7.94208	8.20529	8.05995	8.13196	8.28675	7.96861
WWC3	8.44369	8.43229	8.49032	8.55061	8.37821	8.46914	8.46789	8.44176	8.64538	8.39832	8.34661	8.47132	8.48878	8.59776	8.37129	8.62106	8.43959	8.49095	8.39536	8.24692	8.38149	8.39053	8.28318	8.28465	8.5015	8.38843	8.30727	8.49222	8.30139	8.16074	8.12688	8.48908	8.42667	8.4208	8.49908	8.25345	8.33735	8.43529	8.47191	8.32565	8.40953	8.42263	8.61064	8.42787	8.5604	8.38149	8.3463	8.58748	8.46789
WWC2-AS2	5.3813	5.25836	5.36762	5.17445	4.7614	5.20986	4.77835	5.2766	5.21198	5.2766	5.25716	5.51056	5.39558	5.29366	5.04777	5.23159	5.0833	4.80199	5.16067	5.30232	5.03797	5.18288	5.22988	5.1718	5.16067	4.98306	5.12473	5.21283	5.26629	4.97569	4.84552	5.22078	5.32923	5.28416	4.93833	5.43929	4.96261	5.13376	5.18796	5.19926	5.38443	5.22864	5.23827	5.26128	5.37441	5.34633	5.533	5.23413	5.57049
WWC2	6.61555	7.10944	7.02961	7.15024	7.02796	6.90787	7.07692	6.88767	7.08039	7.16536	7.10003	7.20195	6.94636	6.87888	6.79667	7.14089	6.82034	7.09866	7.36876	6.79694	6.88767	7.2718	6.82168	6.8663	6.91167	6.71194	7.35175	7.05055	6.92202	6.7726	6.60005	6.71744	7.11762	7.40568	7.1664	6.91274	7.2453	7.06406	6.86466	6.76029	7.04574	6.96241	7.0955	7.00615	6.88215	6.96617	6.98478	6.50971	6.97989
WTIP	7.61201	7.81746	7.61282	7.62762	7.48663	7.76607	7.48092	7.61784	7.57666	7.47869	7.62897	7.56727	7.83907	7.86223	7.64436	7.56153	7.34875	7.50513	7.72637	7.44614	7.34003	7.71397	7.63428	7.70521	7.52234	7.88209	7.70382	7.58409	7.62707	7.48718	7.68459	7.85265	7.56449	7.74915	7.52179	7.62845	7.35392	7.49644	7.66966	7.5327	7.42059	7.51624	7.42764	7.42299	7.66799	7.36124	7.79985	8.00075	7.99299
WTAP	11.707	11.8643	11.6606	11.7766	11.7811	11.814	11.8749	11.7903	11.9026	11.8435	11.7205	11.7295	11.8384	11.9138	11.8697	11.8539	11.7031	11.9026	11.7382	11.8798	11.8697	11.8163	11.8187	11.8384	11.7766	11.7856	11.9668	11.8697	11.8967	11.9486	12.0047	12.0047	11.9918	11.7031	11.7811	11.69	11.8435	11.7946	11.7335	11.6485	11.699	11.9486	11.7205	11.8798	11.7205	11.8187	11.5183	11.7523	11.677
WT1-AS	5.47643	5.20134	5.35973	5.50126	5.55909	5.10999	4.99594	5.08715	5.17737	5.04411	5.05795	4.90614	5.22577	5.01964	5.24072	5.02275	5.04233	5.25298	4.68895	4.98444	5.307	5.13461	5.22449	5.33986	5.18928	5.12473	5.22906	5.27044	5.21198	5.24243	5.35046	5.37173	4.52279	5.34191	5.20986	5.29742	5.17094	5.13251	5.28993	5.41932	4.95795	5.29924	5.36176	5.12606	5.18288	5.18751	5.71015	5.23868	5.38682
WT1	6.14613	6.1203	6.31288	6.02532	6.13211	6.09391	5.98978	6.06744	6.05256	6.27886	6.14558	6.04377	6.15009	6.17379	6.19127	6.12315	6.11859	5.80165	5.95578	6.13529	5.93031	6.12599	6.15384	6.12747	6.05016	6.31569	6.04229	6.29977	6.14953	6.05943	6.21302	6.18857	5.8867	6.00423	6.00409	5.95322	5.97683	5.85189	5.95308	6.15851	6.0385	6.17326	5.97654	5.85536	6.05857	6.14416	6.31905	6.18843	6.23508
WSCD2	6.46333	6.24828	6.16327	6.10659	6.2545	6.29891	6.32473	6.17982	6.27125	6.09418	6.07961	6.27385	6.32132	6.08228	6.04899	6.21216	6.10144	6.10768	6.23202	6.11167	6.2323	6.20812	6.30929	6.34674	6.03445	6.30623	6.30283	6.25535	6.33567	6.12952	6.03706	6.30733	6.22894	6.28053	6.03324	6.25335	6.20407	6.28279	6.29032	6.33197	6.30115	6.32132	6.22164	6.09029	6.50639	6.1715	6.20152	6.26788	6.15618
WSCD1	6.32794	6.50447	6.0913	6.2613	6.22106	6.21706	6.27151	6.21184	6.23481	6.3827	6.1715	6.21821	6.50639	6.34215	6.38687	6.42433	6.38216	6.35487	6.53074	6.19127	6.34688	6.36632	6.28588	6.1565	6.15297	6.44178	6.45028	6.5196	6.18787	6.25392	6.40276	6.33005	6.15865	6.38687	6.35265	6.21126	6.38216	6.32473	6.25875	6.19182	6.44398	6.3877	6.44889	6.25251	6.359	6.19725	6.50919	6.66636	6.56309
WRNIP1	8.43108	8.07129	8.15806	8.24809	8.47005	8.27218	8.2263	8.28824	8.30772	8.40864	8.08376	8.39292	8.54779	8.42171	8.23324	8.30169	8.25345	8.14783	8.12815	8.32479	8.23025	8.25136	8.3664	8.22938	8.15806	8.144	8.20866	8.19857	8.28853	8.10763	8.37099	8.29006	8.32123	8.31976	8.41466	8.17854	8.27481	8.39262	8.36455	8.44325	8.26864	8.30803	8.29878	8.38573	8.42696	8.33607	8.43898	8.28912	8.36307
WRN	7.91473	8.12309	7.84315	8.16102	7.94148	8.02074	8.29181	8.25582	8.5015	8.2653	8.14838	8.21794	8.0028	8.02972	8.02242	8.17275	8.13373	8.11082	8.20218	8.14573	8.37581	8.26654	8.03144	8.26983	8.15957	8.39832	8.48593	8.35268	8.29818	8.24377	8.33796	8.63335	8.206	7.97066	8.25226	7.91389	8.14721	8.22316	8.1006	8.03201	8.15363	7.91872	8.04675	8.10292	8.22464	8.05019	7.68389	7.50749	7.53048
WRAP53	7.54667	7.57058	7.59883	7.63088	7.58275	7.58024	7.53825	7.59448	7.65616	7.57167	7.64712	7.66501	7.68485	7.67656	7.47398	7.46965	7.48743	7.38663	7.46444	7.57914	7.36026	7.55936	7.57361	7.38964	7.51318	7.28577	7.35513	7.25618	7.53712	7.46146	7.51816	7.32777	7.50595	7.56098	7.62229	7.80341	7.69744	7.64628	7.68178	7.59144	7.59697	7.45845	7.50433	7.5909	7.59252	7.5953	7.81774	7.95914	7.8309
WNT9B	6.99149	6.98208	6.8805	7.08542	6.91468	6.96482	6.81073	6.95864	6.95099	6.98991	6.81231	6.8145	7.07706	6.7084	7.08792	6.97611	6.86191	6.80148	6.778	6.82142	6.93456	7.0318	6.95806	7.06539	6.99071	7.00602	7.05295	7.1445	6.96991	6.88569	7.06354	6.98016	6.76567	7.0609	6.98779	7.09204	6.93103	6.86602	6.8531	6.76386	6.53647	7.00049	6.70656	6.79556	6.82246	6.79987	7.32378	7.375	7.19785
WNT6	7.19892	7.30754	7.38745	7.1457	7.2415	7.39151	6.9461	7.09761	7.10031	6.9404	7.15078	7.13321	7.33947	7.2909	7.19376	7.08861	7.07287	7.19456	7.08887	6.96537	7.23105	7.42353	7.20594	7.23505	7.14811	7.42299	7.07473	7.27904	7.10466	7.42299	7.29967	7.29414	7.14999	7.10865	7.13955	7.06968	7.07073	7.07419	7.00826	7.14223	7.08697	7.27207	7.05266	7.11552	7.20648	7.15724	7.3774	7.47786	7.45817
WNT5A	4.58199	4.33982	4.60071	4.42119	4.50308	4.53099	4.24017	4.23643	4.19308	4.40726	4.29364	4.47091	4.59167	4.0862	4.34059	4.33568	4.41419	4.29628	4.5419	4.68831	4.48736	4.46477	4.34222	4.3866	4.72873	4.50745	4.28928	4.49938	4.39057	4.46792	4.39778	4.38498	4.19966	4.63254	4.5771	4.41809	4.53023	4.47532	4.37849	4.60071	4.38824	4.58882	4.19205	4.47675	4.57024	4.17178	4.48583	4.66986	4.64668
WNT3A	6.55959	6.48087	6.42655	6.48583	6.46467	6.54593	6.30451	6.40883	6.33227	6.33653	6.53184	6.19011	6.41374	6.22449	6.46881	6.51028	6.39321	6.62744	6.28949	6.38824	6.43259	6.49711	6.36439	6.24213	6.3338	6.59462	6.439	6.53688	6.48857	6.46799	6.35595	6.49572	6.35181	6.40446	6.35074	6.33737	6.46907	6.40276	6.36162	6.35377	6.31676	6.44256	6.25479	6.36047	6.35237	6.27939	6.76248	6.67567	6.58977
WNT2B	6.54401	6.41237	6.44094	6.69175	6.63095	6.67302	6.63252	6.51084	6.57796	6.58155	6.363	6.53319	6.55164	6.55164	6.53567	6.30508	6.43565	6.48556	6.32699	6.33005	6.4132	6.36369	6.64189	6.39917	6.47201	6.47806	6.45494	6.38461	6.63468	6.40965	6.25508	6.20152	6.32641	6.5734	6.50366	6.35167	6.63785	6.53728	6.58332	6.41516	6.4573	6.81704	6.62555	6.55932	6.49158	6.47412	6.89801	6.48473	6.82246
WNT11	6.5723	6.60684	6.67815	6.42266	6.50891	6.59518	6.51	6.74876	6.42519	6.47942	6.27595	6.60577	6.26015	6.50751	6.49711	6.56447	6.49144	6.50668	6.40883	6.65265	6.47441	6.55743	6.60222	6.51384	6.64376	6.90152	6.51084	6.51849	6.49378	6.53618	6.74876	6.44094	6.53567	6.51733	6.58732	6.51719	6.38351	6.4235	6.42488	6.54184	6.32158	6.57685	6.37379	6.41932	6.41516	6.42796	6.5533	6.83238	6.52967
WNT10B	7.10597	7.04917	7.14305	7.0829	7.05903	7.02155	7.06811	6.87643	6.88515	6.9393	6.77884	7.10407	7.26586	7.11762	7.19295	6.93077	6.78856	6.63559	6.86135	6.75548	6.92287	6.85338	7.02851	6.95421	6.91125	7.07775	6.98016	7.1449	6.88105	6.94826	7.27314	6.93956	6.96671	7.11155	7.12181	7.08277	7.00694	7.0353	7.05751	7.09113	7.04815	7.16248	7.11789	7.21548	7.19975	6.92315	7.28095	7.00215	7.06539
WNT10A	7.66799	7.47371	7.31049	7.51208	7.46751	7.47102	7.3582	7.41896	7.34848	7.31346	7.4263	7.44614	7.61201	7.59726	7.34738	7.4861	7.50056	7.44859	7.38826	7.42083	7.43494	7.48743	7.45657	7.38584	7.28498	7.59065	7.48854	7.40706	7.52096	7.52995	7.41076	7.42244	7.47155	7.35712	7.41557	7.70494	7.41143	7.55907	7.50433	7.37228	7.42846	7.51127	7.4098	7.5107	7.4798	7.37823	7.56354	7.92818	7.66898
WNK4	6.77369	6.63733	6.795	6.42545	6.21678	6.41626	6.43038	6.51652	6.50206	6.52481	6.5034	6.48529	6.66715	6.73664	6.69553	6.56337	6.49957	6.38576	6.55959	6.37161	6.41584	6.53969	6.5982	6.24187	6.54565	6.39456	6.62555	6.55001	6.54513	6.64429	6.49655	6.43009	6.40965	6.51057	6.51849	6.61766	6.50639	6.48171	6.527	6.30763	6.56447	6.63016	6.5111	6.55027	6.55413	6.28108	6.54104	6.56309	6.64112
WNK2	6.57258	6.53839	6.55877	6.44453	6.26101	6.36662	6.39889	6.32612	6.56555	6.34072	6.53702	6.46057	6.53742	6.51304	6.47468	6.48883	6.45356	6.39404	6.50835	6.36577	6.26815	6.48309	6.35731	6.39864	6.22394	6.58518	6.22809	6.46168	6.35815	6.48117	6.34493	6.53918	6.44915	6.51165	6.51304	6.55105	6.43818	6.36966	6.44094	6.44094	6.44973	6.46415	6.5042	6.41852	6.51449	6.37187	6.56582	6.70201	6.44067
WNK1	10.9565	10.8759	10.7464	10.8216	10.6954	10.9305	11.0496	10.9923	10.9959	10.995	11.1128	11.0477	10.8884	11.0947	11.1663	10.9573	10.9463	10.928	10.7894	10.6594	10.7559	10.8932	10.6966	10.5972	10.7599	11.012	10.801	10.9403	10.8437	10.9147	10.6306	10.9507	10.8111	10.8963	11.0807	11.2147	11.1294	11.138	11.0847	11.1025	11.0165	11.0726	11.1729	11.0807	11.0552	11.0827	11.0057	11.0708	10.8726
WLS	8.32274	8.32393	7.95999	8.05367	8.26805	7.74862	8.34005	8.29125	7.96434	8.14052	8.50773	7.90351	8.2713	8.00821	7.16012	7.71562	7.41444	8.01023	8.31012	7.86054	8.0667	7.66472	8.34424	7.84483	7.94974	7.8194	7.42353	7.8681	7.56588	7.95319	7.52455	7.08724	7.9822	8.25226	7.86642	7.61614	7.60652	7.40132	7.99932	7.78331	7.44697	7.97095	7.91587	8.29544	7.80286	7.96861	8.96264	7.94667	8.71094
WIZ	7.49644	7.50872	7.43522	7.60046	7.36124	7.26534	7.31049	7.51458	7.36342	7.34488	7.55285	7.5237	7.64932	7.62682	7.62602	7.31359	7.29746	7.32725	7.48413	7.09976	7.10245	7.30074	7.09576	7.21182	7.3297	7.32106	7.2774	7.33593	7.27098	7.46039	7.31996	7.27555	7.61558	7.65182	7.59366	8.11638	7.70216	7.77156	7.76384	7.85915	7.69773	7.6187	7.70494	7.6109	7.87178	7.63035	8.00967	8.09327	7.84181
WIPF3	6.47148	6.49738	6.37822	6.33197	6.1958	6.3413	6.38048	6.16242	6.53457	6.36548	6.25932	6.25592	6.58357	6.39698	6.53647	6.34244	6.17066	6.21989	6.52782	6.08873	6.28164	6.07409	6.30168	6.39752	6.34101	6.28588	6.243	6.21821	6.36885	6.42822	6.43284	6.30451	6.37161	6.46826	6.30819	6.20096	6.27343	6.32699	6.34017	6.41075	6.37908	6.06918	6.43482	6.23453	6.51084	6.38297	6.67111	6.37054	6.63468
WIPF2	7.62792	7.39833	7.79971	7.54835	7.33081	7.37605	7.53655	7.47898	7.52873	7.59831	7.59504	7.64879	7.56534	7.64036	7.46725	7.42522	7.44182	7.45986	7.36932	7.23777	7.34997	7.38826	7.19576	7.12236	7.10491	7.22651	7.28605	7.43388	7.40105	7.22115	6.96782	7.33381	7.51985	7.67079	7.58303	7.58437	7.63651	7.7144	7.552	7.75221	7.6209	7.49428	7.59558	7.52859	7.53655	7.6653	8.01576	7.74118	7.98132
WHRN	6.76778	6.64015	6.64029	6.71744	6.77884	6.67867	6.73905	6.74228	7.03422	6.8586	6.81691	6.64085	6.74467	6.93544	7.16406	6.91329	6.65083	6.93077	6.65993	6.59272	6.62799	6.76056	6.88078	6.73876	6.98667	6.69738	6.71633	6.86829	6.8308	6.91735	6.57769	6.88791	6.91219	6.76056	6.97938	7.03635	6.83	6.73614	6.9643	7.0862	6.87724	6.69979	6.76029	6.81423	7.12682	6.85612	6.99916	7.32888	6.78289
WHAMM	8.57602	8.6849	8.60713	8.59196	8.46945	8.6941	8.45781	8.58074	8.78993	8.62491	8.59165	8.5233	8.76418	8.71127	8.66759	8.67938	8.29878	8.71225	8.58732	8.39625	8.43623	8.59102	8.47769	8.56712	8.66807	8.4236	8.97535	8.8583	8.62429	8.65512	8.93841	8.92921	8.70998	8.77046	8.67812	8.8192	8.84686	8.65479	8.59648	8.76072	8.6217	8.63888	8.55913	8.62908	8.77111	8.55182	8.79493	8.9125	8.71818
WFS1	6.41294	6.53374	6.37491	6.60466	6.40276	6.42378	6.40276	6.68023	6.71334	6.56476	6.57685	6.38604	6.48503	6.55851	6.55001	6.50556	6.65402	6.40992	6.42488	6.59978	6.37241	6.3328	6.55358	6.53863	6.32976	6.45692	6.49487	6.35514	6.25564	6.50724	6.50944	6.43312	6.586	6.4434	6.6299	6.73347	6.50393	6.57015	6.55743	6.7017	6.67463	6.44426	6.6532	6.62936	6.68692	6.52149	6.64673	6.61502	6.35237
WFIKKN1	7.07045	7.05212	6.93847	6.89152	6.90596	7.12208	6.83611	7.03901	6.92202	6.89937	6.98805	7.02987	7.16982	7.02739	6.98694	6.95369	7.0398	6.86966	6.99288	6.95421	7.17929	6.96578	6.99479	6.93614	7.13425	7.15131	7.14703	6.98991	7.23857	7.13981	7.0398	7.07367	6.97233	7.17035	6.90814	7.04297	7.0247	6.94423	6.92554	6.90233	6.76859	6.89692	6.75948	6.8115	6.77744	6.83474	7.29498	7.40625	7.25589
WFDC2	6.61389	6.6904	6.64112	6.59462	6.53918	6.47917	6.31258	6.43706	6.71714	6.50288	6.66204	6.25677	6.92504	6.63303	6.5405	6.63122	6.56636	6.28025	6.65265	6.4728	6.42013	6.5919	6.65109	6.74604	6.58655	6.68129	6.42459	6.60875	6.69608	6.53457	6.72046	6.64537	6.5207	6.54702	6.488	6.66528	6.5313	6.5699	6.40609	6.52176	6.25251	6.45356	6.53457	6.49211	6.47663	6.12599	6.6551	6.84883	6.62666
WFDC12	6.10713	6.08554	6.22692	6.14639	5.97957	6.19983	5.99993	6.21039	5.75597	5.69484	6.07611	6.26042	5.88765	5.80418	6.00113	5.99723	5.82826	5.87187	5.88858	5.80197	6.0838	5.80856	5.96993	5.94463	6.06489	5.97083	5.71548	5.97356	5.89781	6.13667	6.09534	6.12628	5.79247	6.13816	5.66026	6.02442	5.85314	5.96901	6.15097	5.94707	5.74801	5.88765	5.9334	5.8776	5.94983	5.70342	6.35099	6.29429	6.15126
WFDC1	6.32836	6.36577	6.27566	6.46467	6.50697	6.40218	6.30705	6.38797	6.08364	6.25278	6.08699	6.35988	6.29948	6.45328	6.4462	6.5125	6.45	6.22334	6.30763	6.36217	6.39998	6.40622	6.49957	6.35181	6.41865	6.49405	6.28225	6.48028	6.43538	6.37379	6.29516	6.53969	6.3348	6.27399	6.29862	6.23121	6.49957	6.38963	6.25192	6.38187	6.27683	6.516	6.24384	6.36468	6.45	6.34072	6.50476	6.61255	6.60005
WEE2-AS1	5.00686	5.4936	5.26295	5.37685	5.66161	5.64664	5.20897	5.59704	5.75177	5.69112	5.55324	5.81712	5.51985	5.33866	5.58341	5.43383	5.46047	5.73822	5.3084	6.06054	5.65751	5.71989	5.71308	5.35567	5.2534	5.26668	5.82115	5.6127	6.02803	5.80036	5.60061	5.74766	6.0191	5.40434	5.81504	5.41767	5.88827	6.20698	5.58626	5.18328	6.08699	5.66615	5.85507	5.36683	5.72022	5.71308	5.30483	5.55029	5.499
WEE1	8.05964	7.66966	7.60073	7.80341	7.41197	7.79386	7.9412	7.76833	8.24211	8.23172	7.89023	7.99791	7.9583	8.3764	8.07569	8.1874	7.91529	7.96636	8.07946	8.13756	8.47894	8.13139	7.95349	7.91304	8.59648	8.30053	8.55974	7.83796	7.80451	8.15012	8.35689	8.85763	7.9021	8.01635	7.95971	7.92594	7.76607	7.53241	8.40864	7.70548	8.21164	7.48909	7.66501	7.31294	8.13844	8.21133	7.52724	7.61923	7.50541
WDSUB1	7.59144	7.60557	7.83147	7.74559	7.50297	7.47869	7.63343	7.58247	7.48281	7.59198	7.72882	7.79361	7.26187	7.30372	7.55936	7.84968	7.63399	7.78473	7.89726	7.79753	7.8136	7.6716	7.58275	7.69416	7.79753	7.9546	7.69332	7.61034	7.87151	7.68647	7.72773	7.90544	7.71534	7.59586	7.44643	7.18012	7.536	7.40735	7.78641	7.52807	8.00133	7.63284	7.62871	7.63621	7.63428	7.66885	7.37605	7.0189	7.27637
WDR97	6.70254	6.67705	6.72286	6.71659	6.57877	6.632	6.72901	6.81369	6.6658	6.66769	6.49183	6.63174	6.71848	6.52454	6.75788	6.65888	6.65056	6.59083	6.63839	6.65402	6.59325	6.53811	6.90262	6.5704	6.80368	6.6291	6.62637	6.68129	6.61582	6.59898	6.57153	6.84774	6.66795	6.73823	6.75866	6.79474	6.7961	6.70418	6.83421	6.63973	6.69415	6.72901	6.66663	6.8426	6.87862	6.60466	6.74349	6.84069	6.79389
WDR93	5.20052	5.29197	5.22621	5.08757	4.94888	5.15306	5.08668	5.12994	4.91603	5.22246	4.63254	5.31901	5.06291	5.22536	4.99914	5.15891	5.38366	4.76684	5.16171	5.13294	5.09583	5.33234	5.05663	5.07141	5.07898	5.09407	4.83398	4.99092	4.88002	5.26832	5.22826	5.08541	4.83288	4.94598	5.21776	4.99868	5.07943	5.05223	5.10466	5.05482	5.15891	4.76847	5.26956	5.01964	5.01737	5.08975	5.1225	4.99914	5.0141
WDR91	8.41893	8.44661	8.17015	8.38812	8.633	8.49841	8.59869	8.54841	8.52521	8.69151	8.70106	8.59663	8.51927	8.506	8.43034	8.39053	8.47861	8.35358	8.29485	8.36515	8.10554	8.302	8.34361	8.17188	8.25049	8.2499	8.27393	8.46547	8.30053	8.39382	8.19685	8.42329	8.53588	8.47924	8.50709	8.15806	8.33946	8.40441	8.4026	8.43869	8.52994	8.60326	8.60487	8.65837	8.51274	8.51492	8.55821	8.49467	8.35748
WDR89	8.07654	8.63335	8.1856	8.4347	8.47524	8.22088	8.55182	8.36222	8.71719	8.58813	8.37282	8.56008	8.52174	8.2194	7.8247	8.3821	8.2478	8.28105	8.46789	8.37762	8.28258	8.59003	8.31217	8.62303	8.23804	8.10849	8.48104	8.30803	8.33641	8.25497	8.58911	8.25035	8.62555	8.28853	8.54916	8.44385	8.41649	8.40322	8.31558	8.42756	8.47832	8.33305	8.1628	8.37971	8.60743	8.43898	7.69608	8.00709	8.02647
WDR87	5.52659	5.89719	5.65768	5.70877	5.90345	5.70409	5.57017	5.81208	5.40556	5.83476	5.86816	5.64834	5.62451	5.29905	5.81953	5.57875	5.81632	5.77265	5.64767	5.67235	5.80952	5.54592	5.61051	5.66161	5.54371	5.91758	5.80761	5.72232	5.77391	5.73246	5.82078	5.68681	5.7613	5.53629	5.62943	5.79608	5.74156	5.62207	5.608	5.65471	5.73483	5.84273	5.65436	5.74834	5.74192	5.8637	5.71379	5.64561	5.85603
WDR86	7.3661	7.50245	7.44101	7.24232	7.33137	7.38557	7.12472	7.40706	7.42137	7.36797	7.07262	7.20648	7.78668	7.29498	7.36178	7.30568	7.24071	7.17872	7.36422	7.35986	7.14999	7.33081	7.61229	7.37417	7.35552	7.36095	7.39616	7.25751	7.32997	7.33648	7.4388	7.35986	7.30427	7.36151	7.30046	7.65546	7.31671	7.26132	7.4128	7.2799	7.29799	7.45493	7.3186	7.21104	7.55609	7.35685	7.76721	7.66609	7.39151
WDR83OS	8.61679	8.40073	8.60455	8.63006	8.52554	8.5443	8.42932	8.39322	8.4639	8.50181	8.76548	8.44842	8.73378	8.53714	8.356	8.14284	8.21969	7.94408	8.13526	8.22118	8.24481	8.09124	8.32304	8.27481	8.15247	8.01023	7.87008	7.86613	8.09592	8.08866	7.92015	7.78829	8.42845	8.72786	8.65442	9.16057	8.58911	8.68202	8.6587	8.78322	8.36549	8.27333	8.43774	8.54932	8.58074	8.3277	8.53714	8.57155	8.1434
WDR83	7.0791	7.12682	7.17063	7.15875	7.00318	7.07393	7.07177	7.17357	7.08406	7.35366	6.93373	7.18123	7.13981	7.18971	7.04221	7.20996	7.00292	7.10084	7.07527	7.19975	7.10167	7.21687	7.08304	7.15931	7.07501	7.13955	7.27419	7.07692	7.04117	6.98641	6.95356	7.20648	7.10407	6.97151	6.90705	6.95602	6.98882	6.87862	6.99559	6.95668	7.06118	7.18789	7.04972	7.14836	7.05723	7.06144	7.27153	7.16878	7.33352
WDR82	11.0419	11.0928	10.8445	11.2196	10.9323	11.0588	11.182	11.205	11.4507	11.27	11.151	11.2966	11.1596	11.2223	11.1273	11.3231	11.2421	11.326	11.3286	11.2549	11.2524	11.4074	11.2677	11.2123	11.1086	11.302	11.5519	11.3558	11.4917	11.4189	11.6446	11.5519	11.198	10.8823	11.1596	10.9959	11.0765	10.9694	10.9339	11.182	11.0966	10.9959	11.1685	10.9779	11.1751	11.1531	10.9421	11.1315	10.9507
WDR81	8.23834	7.92678	8.08606	7.96604	8.09298	7.99874	7.8247	7.99243	7.99932	7.8594	8.06759	8.05251	8.23112	8.36192	8.45722	8.16219	7.92678	7.98853	8.03314	7.92623	7.84398	7.98624	7.78668	7.8829	8.02703	8.01227	7.70216	7.77457	7.97207	7.84329	8.05545	7.75137	8.10091	8.19007	8.06112	8.20543	8.18855	8.26864	8.21373	8.43987	8.17914	8.01343	8.47307	8.22847	8.28288	8.25437	8.42545	8.50934	8.14312
WDR76	8.54528	8.46547	8.06172	8.31917	8.17474	8.25195	8.58074	8.56778	8.68753	8.48593	8.24391	8.65024	8.27955	8.35748	8.50435	8.44234	8.30772	8.3794	8.18914	8.47162	8.53877	8.40042	8.20422	8.31405	8.47799	8.46515	8.8236	8.47191	8.59255	8.60584	8.80802	8.84245	8.16773	8.06348	8.36455	8.38268	8.33915	8.15899	8.28318	8.50212	8.4347	8.11816	8.15719	8.20841	8.42637	8.48136	7.88971	8.75989	8.35268
WDR75	9.43248	9.80738	9.5004	9.74227	9.8469	9.68649	9.70304	9.59801	9.7056	9.62743	9.80876	9.61788	9.41885	9.35514	9.52239	9.84519	9.69112	9.81466	9.97549	10.0188	9.94258	9.99152	9.92136	10.1256	10.1446	9.79478	10.1637	9.9437	9.9437	10.0818	9.90259	9.84797	10.163	9.87515	9.86883	9.78592	9.82347	9.96503	9.93133	9.74227	9.89353	9.62158	9.57846	9.77909	9.92492	9.74388	9.40994	9.77261	9.48451
WDR70	8.26746	8.48564	8.43258	8.34141	8.22537	8.41649	8.42049	8.29393	8.49809	8.3812	8.37099	8.22132	8.09298	8.04006	8.38422	8.36977	8.29604	8.62719	8.45627	8.6745	8.46547	8.35545	8.36426	8.56551	8.61516	8.58137	8.75792	8.59648	8.61906	8.65408	8.65408	8.58781	8.4065	8.33543	8.28975	8.02157	8.4771	8.31099	8.37069	8.38573	8.33766	8.4965	8.26298	8.21045	8.27218	8.12207	8.21254	8.28318	8.29697
WDR61	7.43992	7.73097	7.6401	7.49288	7.51345	7.45049	7.84398	7.72664	7.45708	7.63343	7.48961	7.45158	7.39669	7.35447	7.37796	7.35122	7.3582	7.28254	7.5822	7.617	7.40216	7.46965	7.26824	7.56618	7.57693	7.33218	7.39506	7.12604	7.41807	7.0609	7.29388	7.50958	7.66501	7.34327	7.50378	7.50843	7.57885	7.61978	7.59366	7.62925	7.6716	7.08593	7.54286	7.3994	7.53987	7.61671	6.97829	6.71933	6.73716
WDR53	7.5475	7.69142	7.6873	7.6449	7.64959	7.77595	7.74888	7.6793	7.69554	7.72692	7.86195	7.78912	7.58716	7.5869	7.46913	7.52012	7.54259	7.41063	7.39616	7.6082	7.40706	7.5855	7.40582	7.48527	7.2198	7.1765	7.60902	7.46226	7.40243	7.48359	7.31644	7.16878	7.57942	7.31428	7.49506	7.51956	7.49917	7.34382	7.3715	7.53773	7.49235	7.41838	7.49042	7.51403	7.75337	7.5338	7.46257	7.74203	7.79638
WDR49	7.8586	6.64701	6.92798	7.77625	7.28767	7.65807	7.57224	6.62334	7.18307	7.71754	7.14387	7.46584	6.89257	6.90125	6.82678	6.72605	6.7226	7.10865	6.96537	7.44531	7.21421	6.75976	7.264	6.35322	7.07234	6.74093	7.01782	6.91629	6.86135	6.98288	6.50531	6.73319	7.1935	7.53158	7.33756	7.09761	7.34655	6.94502	7.62897	6.54809	7.10154	7.37308	7.27153	7.00106	6.99836	6.81099	7.55071	5.98919	7.0609
WDR48	8.41739	8.45691	8.34097	8.33946	8.37345	8.44416	8.62398	8.41861	8.5897	8.67812	8.41829	8.53311	8.33275	8.51927	8.72757	8.54336	8.5868	8.67352	8.50307	8.78428	8.59648	8.59355	8.49095	8.43654	8.55244	8.56809	8.62618	8.77319	8.59776	8.62204	8.85597	9.02357	8.30112	8.33885	8.58427	8.4068	8.52804	8.46728	8.32154	8.35923	8.5472	8.38333	8.54275	8.48412	8.40229	8.52019	8.17649	8.24481	8.1666
WDR46	7.7655	7.8505	7.92651	7.76384	7.63736	7.6958	7.82808	7.80093	7.88685	7.80961	7.55339	7.92734	7.82721	7.90832	7.56727	7.61586	7.5309	7.71291	7.5104	7.79502	7.57443	7.74559	7.58052	7.81276	7.60889	7.49727	7.54233	7.53158	7.76992	7.39698	7.66268	7.56313	7.81523	7.77295	7.93659	7.81636	7.86585	7.83241	7.63456	7.92734	7.7353	7.70329	7.86252	7.77701	7.8012	7.82386	7.82133	7.82924	7.21342
WDR45	8.17245	7.87207	8.31099	8.2263	8.08349	8.21017	8.26746	8.18382	7.94031	7.96142	8.00451	7.99498	7.94408	7.86111	8.06261	7.91249	7.8586	7.68431	7.94031	7.89075	7.93405	7.68977	7.95416	7.85496	8.09796	7.98132	7.71972	7.83935	7.93976	7.8136	7.9996	7.90121	8.03144	8.18914	8.03201	8.09505	8.12394	7.99498	8.11228	7.89597	7.93548	7.87458	7.9509	8.00477	7.73978	7.99185	8.08895	8.32593	8.01605
WDR44	8.94498	8.87962	8.94153	8.84379	9.18134	8.80502	8.91589	8.7946	8.90106	8.88324	8.67874	8.869	8.72266	8.75957	8.81368	9.06481	9.04873	8.99497	8.90176	8.99258	9.45665	8.89198	8.93024	9.096	8.94739	9.21425	9.24962	9.10928	9.18134	9.14109	9.08945	9.07523	8.81577	8.78713	8.89769	8.81752	8.96467	8.76449	8.91185	8.89903	8.88696	8.89435	8.70673	8.82395	8.82763	8.84853	8.54305	8.65056	8.85629
WDR43	9.17984	9.40407	9.29776	9.16261	9.43289	9.25082	9.19837	9.38296	9.33769	9.36131	9.40069	9.40111	9.05608	9.05554	9.16204	9.33567	9.288	9.51473	9.5644	9.69681	9.51608	9.24298	9.32666	9.65224	9.62017	9.33441	9.4774	9.62556	9.45009	9.26456	9.3817	9.41167	9.60957	9.55737	9.48584	9.43546	9.62313	9.62359	9.3543	9.35988	9.38963	9.43289	9.32914	9.47254	9.26742	9.38044	8.86798	9.07708	8.98256
WDR36	8.56297	8.80102	8.68135	8.5472	8.71818	8.7054	8.86592	8.64146	8.83082	8.8536	8.69014	8.77749	8.49937	8.99641	8.48224	8.88696	8.68069	8.80909	8.85021	8.827	8.92785	8.84073	8.73835	8.84652	8.69375	8.78091	9.02432	8.75271	8.80069	8.63435	8.74679	8.92278	8.7024	8.59837	8.55661	8.78053	8.33796	8.57281	8.53714	8.70574	8.59549	8.5897	8.58876	8.68622	8.67646	8.62335	8.27275	8.16132	8.44385
WDR35	6.2309	6.45653	6.32836	6.70254	6.49572	6.46112	7.07775	6.46934	6.89612	7.00534	6.25792	6.82892	6.44453	6.70977	6.57877	6.76221	6.74413	6.71334	6.7512	6.93236	6.79389	6.68129	6.2808	6.6352	6.54211	6.61173	6.78022	6.68102	6.61065	6.45328	6.70418	6.84883	6.70033	6.33934	6.66528	6.38909	6.65083	6.47383	6.63839	6.69659	6.77454	6.29632	6.86053	6.70006	6.6623	6.86383	5.864	5.70137	6.03706
WDR33	9.72496	9.91257	9.47299	9.61351	9.73655	9.78977	9.84966	9.75243	10.0805	9.97697	9.61402	9.92377	9.73809	9.71944	9.85892	10.0275	9.77311	10.0007	10.0536	10.0522	9.95965	9.99457	9.89669	9.97485	9.97485	10.0388	10.2821	10.2029	10.1422	10.0125	10.1917	10.2029	9.96148	9.86883	9.95569	9.31992	9.86716	9.74388	9.79856	9.71537	9.82074	9.65117	9.80057	9.87978	9.8152	9.81413	9.49908	9.5192	9.53937
WDR26	9.98584	9.9208	9.95337	9.91841	9.90676	9.91728	10.0075	9.89858	10.0088	10.0207	9.94026	9.92845	9.90433	9.91841	9.89858	9.93017	9.83067	10.0413	9.93133	9.96148	9.95843	9.8981	10.0019	9.86549	9.96091	10.0075	9.90793	9.96272	10.0529	10.0249	10.0201	10.1347	9.87458	10.0522	10.0568	9.91902	9.97485	10.0082	9.91436	9.97967	9.96711	9.79422	9.76036	9.91315	9.80384	9.86635	9.83682	9.84745	9.80928
WDR25	7.58109	7.71861	7.55663	7.70959	7.53022	7.53712	7.51985	7.60129	7.462	7.55006	7.44914	7.6485	7.51873	7.37946	7.29118	7.4098	7.46696	7.32324	7.30861	7.37634	7.3389	7.40625	7.36529	7.3297	7.47508	7.47317	7.24311	7.37445	7.1919	7.49727	7.20835	7.35175	7.44614	7.62439	7.46012	7.40381	7.46226	7.49288	7.51568	7.55936	7.3978	7.27688	7.494	7.54396	7.36797	7.48554	7.7002	7.54259	7.70819
WDR24	7.18708	7.19295	7.28308	7.38097	7.21548	7.3677	7.24777	7.46612	7.32915	7.10057	7.24967	7.07857	7.41951	7.5893	7.39616	7.45761	7.18572	7.21265	7.34766	7.2597	7.13267	7.26374	7.27125	7.28201	7.31644	7.33701	7.29251	7.2445	7.15373	7.25751	7.31805	7.34203	7.34216	7.54967	7.44155	7.39071	7.31805	7.38338	7.49453	7.50297	7.30345	7.34461	7.29773	7.39315	7.50595	7.33486	7.62033	7.60295	7.36651
WDR20	7.64226	7.66114	7.64436	7.68431	7.71808	7.73477	8.00133	7.63843	7.87791	7.76195	7.62282	7.91758	7.55148	7.45873	7.60406	7.77953	7.74005	7.6639	7.61367	7.7137	7.84371	7.65041	7.69277	7.67874	7.65616	7.66827	7.78668	7.77625	7.79361	7.66281	7.75368	7.74146	7.69857	7.56016	7.66059	7.55636	7.69992	7.56895	7.6145	7.6958	7.79331	7.58877	7.60129	7.58716	7.68292	7.73368	7.552	7.5278	7.44559
WDR19	7.33218	7.29251	6.95153	7.07045	7.29146	7.1672	7.4869	7.31671	7.46556	7.7178	7.33325	7.49534	7.03954	7.30809	7.41333	7.44368	7.36689	7.44643	7.40132	7.63541	7.62845	7.39235	7.19135	7.31968	7.47345	7.29198	7.52455	7.51568	7.34916	7.21396	7.28686	7.22329	7.39454	7.33107	7.3807	7.27419	7.25805	7.41923	7.39533	7.29011	7.51374	7.2929	7.38338	7.46696	7.61034	7.50792	6.64728	6.66472	6.81745
WDR13	7.81915	7.69744	7.86782	7.79416	7.7475	7.7511	7.78612	7.7584	7.71615	7.72583	7.84099	7.67134	7.8309	7.76195	7.90685	7.66197	7.84425	7.74835	7.52807	7.7442	7.50679	7.5294	7.69387	7.55746	7.71588	7.70793	7.36068	7.33052	7.56449	7.65013	7.49154	7.27045	7.61671	7.75425	7.63512	7.66799	7.65289	7.73617	7.77215	7.68541	7.80396	7.72026	7.82497	7.69857	7.65098	7.58851	7.93976	7.47841	7.99554
WDPCP	8.16467	8.3752	8.22147	8.22392	8.13433	8.17708	8.42205	8.0303	8.37701	8.21254	8.2257	8.44176	8.0213	7.9825	8.14482	8.34936	8.08635	8.24809	8.14052	8.36396	8.30531	8.26835	8.22421	8.08836	8.14573	8.30652	8.33397	8.33397	8.33008	8.17188	8.26714	8.45051	8.29181	8.15099	8.32123	7.9999	8.2194	8.16102	8.11169	8.1035	8.31343	8.10998	8.25555	8.17015	8.26298	8.26746	7.99469	7.92567	8.00162
WDHD1	6.27178	6.46854	6.34322	6.32132	6.13067	5.9928	6.71141	6.38489	6.55851	6.44203	6.55105	6.48254	6.37655	6.4568	6.52123	6.29032	6.32836	6.53825	6.24843	6.68102	6.58491	6.32949	6.0527	6.41432	6.10631	6.02503	6.73795	6.42796	6.54184	6.64835	6.30705	6.32612	6.2052	5.94246	6.50065	6.06226	6.58086	6.39211	6.3497	6.56692	6.70227	5.87125	6.6535	6.38216	6.43094	6.54809	5.61584	6.07466	5.76758
WDFY4	9.28592	9.16508	9.09169	9.04837	8.9115	9.10305	8.91185	9.13136	9.11183	9.06571	9.43803	9.17678	9.25729	9.04444	8.89501	9.3097	9.05627	9.24375	9.13024	8.76056	8.94012	8.90581	8.61191	8.91014	9.196	8.90484	8.84988	9.19175	9.07708	9.18373	8.62335	8.9357	9.36651	9.31494	9.33402	9.14147	9.37586	9.49733	9.4138	9.22798	9.53937	9.49595	9.35686	9.54116	9.52592	9.6891	9.63327	9.66566	9.77261
WDFY3-AS2	5.07583	5.28075	5.3044	5.06247	5.17779	5.18965	5.13035	4.9877	4.89631	5.11467	5.14696	5.47679	5.26335	5.37806	5.20222	5.34553	5.15428	5.30483	5.14446	5.15263	5.17527	5.16367	5.16149	5.02805	5.15913	5.15306	5.07267	5.21612	5.12114	5.01133	5.1166	4.99868	5.09539	5.16457	5.3813	5.10162	5.25635	5.24375	5.12155	5.01087	4.89483	5.22536	5.18288	5.10557	5.18244	5.03573	5.15428	5.23617	5.38406
WDFY3	9.20262	9.34434	9.47254	9.35142	9.27103	9.35514	9.351	9.16544	8.74713	9.20028	9.33609	9.09057	9.02869	8.89133	8.52994	8.83826	9.08837	9.10119	9.08086	8.89468	8.95859	8.79426	8.95287	8.81559	8.99571	9.11736	8.59837	8.95791	8.73051	8.95929	8.56551	8.65574	8.8104	9.24094	8.94774	8.73409	9.15151	9.26538	9.00471	8.78188	8.48166	9.24053	9.01653	9.27423	8.57695	8.89938	9.6686	8.80437	9.57846
WDCP	7.55556	7.43335	7.54613	7.64118	7.23016	7.38813	7.7678	7.44289	7.60406	7.64226	7.55636	7.67429	7.51374	7.536	7.18843	7.72637	7.60379	7.45297	7.51235	7.65153	7.71319	7.72138	7.43414	7.71836	7.62792	7.52096	7.64385	7.62061	7.8136	7.33863	7.53131	7.5588	7.81057	7.45845	7.89555	7.74695	7.62819	7.53408	7.82511	7.81414	7.8944	7.3604	7.71397	7.61282	8.0022	7.98853	7.29224	7.41063	7.38124
WBP2	9.5098	8.98149	9.50401	9.39657	10.0038	9.54486	9.30559	9.43421	9.32118	9.3817	9.76516	9.38337	9.11919	9.35815	9.10339	9.10818	9.46903	8.92346	9.0602	8.83233	9.09093	8.81716	9.09278	9.15757	9.04131	9.04555	8.96535	9.16434	9.11475	9.26781	9.08799	9.02031	9.87229	9.86549	9.7488	10.2459	9.78761	9.7678	9.97302	10.051	9.61003	9.68752	9.53611	9.60332	9.92256	9.71588	9.77702	10.1044	9.65729
WASF2	9.53752	9.42656	9.69011	9.71174	9.64022	9.54578	9.55917	9.53007	9.53706	9.50266	9.83848	9.7472	9.76945	9.82456	9.63429	9.40029	9.42353	9.49197	9.62652	9.07882	9.05407	9.26822	9.10119	9.28271	9.36608	9.05765	9.29531	9.26781	9.32373	9.43421	9.13695	9.25609	9.74611	9.95427	9.8202	10.2251	9.98963	9.9846	9.8843	9.91728	9.85921	9.90317	9.90371	9.90433	9.96869	9.78228	9.87458	9.95658	9.97115
WASF1	5.80794	5.85098	6.33113	5.88516	6.3497	5.87996	5.90188	6.16469	6.13127	5.86049	6.03324	5.86337	5.73246	5.65543	5.49226	5.67095	6.08494	6.03445	5.65332	5.77973	6.04698	5.48222	5.82689	5.89814	5.49192	5.7523	5.61125	5.73619	5.36561	5.73957	5.28416	5.53702	5.93734	5.8867	5.92461	5.88948	5.87372	6.27626	5.82304	5.90188	5.89443	5.72464	5.81442	6.08554	5.8861	5.99543	6.25704	5.80889	6.516
WAS	9.39484	8.93361	9.40323	9.34434	9.11623	9.11811	8.95742	9.1446	8.74911	8.81474	9.46231	8.88628	9.41294	9.3636	9.52865	8.92989	9.08402	8.92172	8.93805	8.75858	8.64115	8.77046	8.93945	8.80085	9.0134	8.87065	8.70868	8.76449	8.91898	9.05554	8.77387	8.77283	9.39526	9.81413	9.45578	9.94489	9.80167	9.65777	9.58997	9.7854	9.63975	9.5644	9.54211	9.79586	9.80928	9.4854	9.90557	9.91871	9.88837
WARS2	7.64599	7.75337	7.6895	7.52508	7.68375	7.62682	7.87655	7.67683	7.79957	7.67752	7.77156	7.69112	7.2313	7.32593	7.50487	7.67134	7.72054	7.6653	7.64599	7.68066	7.62359	7.76581	7.60323	7.69142	7.63172	7.64063	7.83907	7.64791	7.85578	7.66938	7.7442	7.80341	7.88345	7.73263	7.54613	7.64879	7.78721	7.61229	7.69332	7.55339	7.50986	7.44368	7.50109	7.63316	7.59339	7.53158	6.97046	7.56781	7.16352
WAPL	9.63873	9.74553	9.62701	9.63582	9.70355	9.74442	9.86153	9.66467	9.95965	9.85361	9.71944	9.95251	9.79196	9.86549	9.73194	9.88375	9.78387	9.91376	9.89916	9.94084	9.75781	9.85247	9.85921	9.76567	9.79366	9.83957	10.0113	10.0038	9.85079	9.76516	9.84912	10.0562	9.63034	9.61104	9.6686	9.43	9.64074	9.51741	9.56249	9.57372	9.57513	9.67765	9.69321	9.67867	9.49503	9.61595	9.61835	9.44319	9.64074
WAC	10.7796	10.8262	10.7057	10.7531	10.639	10.793	10.9124	10.8308	10.6948	10.6681	10.8201	10.8096	10.7371	10.6867	10.89	10.7752	10.854	10.8678	10.7824	10.6892	10.7838	10.8462	10.7824	10.8024	10.8478	10.8353	10.6917	10.8792	10.7938	10.8694	10.7377	10.9124	10.7451	10.7599	10.7397	10.84	10.739	10.7492	10.696	10.6754	10.8948	10.851	10.84	10.833	10.6493	10.8662	10.6474	10.5717	10.6017
VWF	6.27206	5.96749	5.90033	5.95694	6.25805	6.14214	5.76693	6.06803	6.10286	6.30903	5.94033	6.00617	6.14298	5.98672	5.95996	5.88241	6.24632	5.90033	5.92823	5.94707	6.14756	5.8864	5.93047	6.16557	5.99754	6.11029	5.93943	5.95365	5.78983	6.10459	5.96796	5.78395	6.10171	5.82465	6.09043	6.04899	5.90532	6.16413	6.14099	6.46881	6.04261	6.2323	5.98258	5.92461	5.99603	6.06144	6.22894	6.43259	6.13553
VWCE	6.88349	6.92528	6.77665	6.84017	6.81259	7.01531	6.81823	6.73534	6.90512	6.82301	6.86466	6.91387	7.10218	6.90099	6.85282	6.83583	6.78372	6.84017	7.05802	6.85395	6.91414	6.79934	6.84589	6.68558	6.78101	6.85829	6.89067	6.84855	6.84883	6.96132	6.98641	6.70337	6.63598	6.9729	6.73795	6.98937	6.75866	6.90731	6.85531	6.75866	6.79126	6.8004	6.78345	6.6658	6.84477	6.6714	7.07125	7.30622	7.02687
VWA8	8.87163	9.07013	8.62844	8.95482	9.07159	8.88164	9.05269	8.81612	9.30845	9.19175	9.13659	9.07013	8.94396	9.03289	9.00543	9.39737	9.10305	9.07955	9.1538	9.05052	9.24845	9.13464	9.03045	9.02067	9.14499	9.24215	9.45879	9.35347	9.16057	9.19409	9.31701	9.31659	9.17488	8.97567	9.20182	9.29043	9.03673	9.09278	9.12136	9.24962	9.13391	8.92037	9.16095	9.11531	9.18604	9.07882	8.54493	8.85088	8.52773
VWA7	6.74604	6.73508	6.59325	6.65213	6.54431	6.68746	6.74876	6.6623	6.67249	6.8145	6.80231	6.52509	6.86522	6.85071	6.78289	6.80527	6.74689	6.496	6.67088	6.60766	6.75067	6.62334	6.53674	6.65858	6.76672	6.73429	6.65671	6.79043	6.52536	6.63785	6.60577	6.63122	6.5562	6.63057	6.68692	6.84371	6.71417	6.74146	6.71877	6.77234	6.74604	6.61555	6.8004	6.59847	6.76275	6.7784	6.97449	7.01531	6.81956
VWA5B1	6.5273	6.15184	6.29948	6.35595	6.27234	6.19069	6.27997	6.23121	6.26015	6.03384	6.29891	6.13344	6.22018	6.27913	6.16723	6.21098	6.14502	6.11915	6.30422	6.19612	6.0385	6.25335	6.21557	6.2783	6.27178	6.30733	6.41501	6.15384	6.0867	6.22809	6.09101	6.26331	6.18614	6.20812	6.32021	6.2382	6.19783	6.03	6.30283	6.08142	6.20123	6.06715	6.15767	6.33366	6.13211	6.25902	6.42155	6.54157	6.38963
VWA5A	6.70921	6.92067	7.23589	7.10649	7.71265	7.07073	7.18012	7.30237	7.16509	7.30156	6.94584	7.44394	6.89527	7.05777	6.80888	7.03584	7.43686	7.11472	7.1457	7.09048	7.33298	6.98831	7.11552	7.19024	6.79043	6.89095	7.15373	6.97881	6.99205	6.85559	7.03901	6.74066	7.16536	7.07857	7.06328	6.97046	7.18436	7.41222	7.04143	6.90125	6.98373	6.95753	7.18816	7.29746	6.94396	7.00133	6.99876	6.95207	7.19975
VWA2	6.71252	6.5868	6.48692	6.62419	6.54373	6.6551	6.47678	6.65562	6.59353	6.46989	6.63414	6.5034	6.92202	6.94933	6.52994	6.60846	6.54677	6.43762	6.56692	6.5405	6.44944	6.57015	6.60466	6.5454	6.52967	6.64057	6.59353	6.70363	6.46881	6.66204	6.66847	6.6307	6.49957	6.62065	6.70418	6.59005	6.67594	6.43452	6.6101	6.66389	6.50314	6.53593	6.57579	6.37161	6.68292	6.39104	6.79773	6.86687	6.64242
VWA1	7.34599	7.35659	7.30888	7.22758	7.30128	7.28173	7.06729	7.24421	7.14999	7.13902	7.08065	7.08697	7.40216	7.23616	7.31671	7.16536	7.14811	7.21355	7.26482	7.23993	7.24098	7.36342	7.22517	7.25562	7.30483	7.38097	7.26242	7.26978	7.33513	7.30648	7.41143	7.49371	7.10324	7.19295	7.10543	7.22866	7.13373	7.19428	7.22461	7.11867	7.05928	7.16849	7.04195	7.10649	7.09258	7.00077	7.48961	7.73368	7.28295
VTRNA1-2	5.05706	4.96261	4.93388	4.92471	5.14651	4.99008	5.18414	5.1611	5.38802	5.53001	5.13545	5.39433	5.52511	5.46047	5.07314	4.81518	5.04588	5.16413	5.18666	4.87753	4.7444	4.81518	5.04947	4.85753	4.85653	4.89385	4.72814	5.22034	4.9701	5.06019	5.00817	4.89037	5.12202	5.00188	4.83609	4.97055	4.8345	5.14569	4.92768	5.10254	5.15765	5.05929	5.1782	5.15678	5.43141	5.11941	5.03169	5.35445	5.37964
VTN	6.58305	6.70363	6.71905	6.58168	6.34913	6.53184	6.39154	6.43038	6.51849	6.49876	6.76912	6.68692	6.82356	6.80653	6.55904	6.56069	6.54184	6.54593	6.46415	6.33826	6.48583	6.63414	6.58278	6.76248	6.45923	6.67746	6.51408	6.67867	6.60493	6.53484	6.39404	6.59301	6.41878	6.63571	6.45546	6.57529	6.58732	6.30566	6.5982	6.41769	6.38963	6.53157	6.51706	6.49158	6.55495	6.50944	6.7592	6.97909	6.7592
VTI1A	8.75465	8.96228	8.78531	8.89837	8.62812	8.87589	8.86187	8.69709	8.99463	8.94879	8.8231	8.98149	8.93497	9.01029	9.1692	9.03673	9.07193	9.2831	9.3109	9.37374	9.11	9.06696	9.16434	9.17372	9.36111	9.31173	9.46364	9.4244	9.30187	9.29655	9.42656	9.45401	9.16615	9.08436	9.12576	9.01754	9.18982	9.00406	9.04942	9.24298	9.18412	9.23223	9.06237	9.20182	9.13427	9.09278	8.97839	8.96847	9.16958
VTA1	8.82795	9.03289	9.07671	9.00025	8.98185	9.07671	9.06805	9.02762	8.91317	8.95725	8.93841	8.85188	8.99954	8.70506	8.8583	9.01545	8.97567	9.0745	9.17488	9.3125	9.26456	9.1647	9.21928	9.31494	9.23223	9.06396	9.1203	8.97288	9.19914	9.08765	9.08104	9.04095	8.98947	8.86252	8.96264	9.16768	8.87792	8.95585	8.84245	8.82595	8.94464	9.00471	8.79903	8.84281	8.76548	8.78889	8.78923	8.65089	8.88062
VSX2	6.43846	6.55358	6.48335	6.32919	6.52094	6.36577	6.26101	6.33252	6.39077	6.22135	6.22018	6.19868	6.52757	6.67062	6.4065	6.27997	6.38077	6.21273	6.35487	6.16215	6.27069	6.20923	6.29004	6.40189	6.31402	6.33059	6.31148	6.24771	6.33509	6.45573	6.46961	6.49075	6.19011	6.21273	6.33033	6.3348	6.34268	6.29632	6.28476	6.35567	6.11167	6.20727	6.31402	6.20299	6.40718	6.0162	6.50944	6.56961	6.49183
VSX1	6.46961	6.19868	6.44508	6.32078	6.269	6.29235	6.46498	6.32891	6.36494	6.31905	6.37851	6.36271	6.39509	6.25058	6.41988	6.21573	6.22679	6.29004	6.30566	6.23563	6.28726	6.42433	6.23563	6.26956	6.3497	6.3368	6.27206	6.38405	6.21155	6.40937	6.33826	6.16439	6.01876	6.29279	6.33623	6.4091	6.36577	6.36454	6.1847	6.31348	6.24577	6.26759	6.3741	6.20923	6.22248	6.16269	6.50584	6.53784	6.55105
VSTM1	7.61952	8.14254	7.81385	7.43824	8.68233	6.74767	8.5334	8.51958	7.22034	7.657	6.04957	7.39125	7.85468	8.28795	5.46576	7.39755	7.55122	7.95971	8.04819	8.16927	8.46091	7.62733	6.89584	8.03201	8.08548	8.18914	6.63704	7.05853	7.60265	7.28956	8.09124	6.57392	8.1199	6.60222	7.6884	8.15747	6.72797	8.24839	8.549	7.73783	7.25777	7.38338	7.87958	7.86755	8.39114	6.84371	8.81986	7.63482	8.47832
VSIG4	7.31076	7.17956	7.33648	7.46499	6.71796	7.15265	7.04708	6.96965	7.10353	7.47074	6.64863	7.52967	7.04533	7.14249	6.67463	7.13294	7.19506	6.72686	7.03635	7.28123	6.74604	6.55027	7.22838	7.09602	7.16902	7.09443	6.60493	6.70307	6.92504	7.02796	6.75655	6.2052	7.32216	7.27288	6.98831	6.94462	7.28173	7.01145	7.04521	6.96753	7.29663	6.99836	7.42466	6.92635	6.85531	7.33947	7.84941	7.8631	7.67656
VSIG10	6.13082	6.22752	6.10914	6.19237	6.31993	6.2153	6.14187	6.17696	6.20683	6.31258	6.26585	6.38133	6.29092	6.29862	6.12244	6.40052	6.45247	6.14214	6.23989	6.14669	6.37765	6.25902	6.26388	6.28867	6.16242	6.35487	6.23076	6.28194	6.26529	6.1967	6.09768	6.36439	6.25278	6.18787	6.17868	5.94616	6.2503	6.2416	6.38447	6.11196	6.21821	6.16585	6.243	6.3502	6.28977	5.78695	6.31993	6.33653	6.39984
VSIG1	8.26654	9.01029	7.23105	8.01343	9.32373	8.96434	8.93633	9.19795	9.4964	9.18097	9.53093	9.11457	8.68553	8.91589	8.58552	9.31292	9.39353	9.46992	9.40277	9.12101	9.43506	9.67174	9.37078	9.35222	9.56771	9.2111	9.76255	9.96389	9.30432	9.5192	9.30765	9.19754	9.61494	9.22043	9.32351	9.79031	9.17526	9.57938	9.41551	9.25689	9.26379	9.25405	9.28939	9.57191	9.97115	9.37918	8.35923	9.60907	8.67417
VRTN	5.82465	6.04988	5.99661	6.08801	5.90158	5.99603	5.82047	5.9047	6.13639	5.90314	5.98046	5.88827	6.03204	5.80666	5.88703	5.86847	5.77651	5.83606	5.76628	5.82271	5.90128	6.00588	5.81632	6.04516	5.78234	6.08184	5.94448	5.94616	5.62173	6.03061	5.86969	5.8864	5.85345	5.80229	5.92402	6.10602	5.99603	6.18098	5.95517	6.30733	6.01151	6.19237	5.99993	5.92764	6.06575	5.83995	6.14813	6.09391	6.06575
VRK3	9.40914	9.26095	9.43124	9.4346	9.39007	9.27662	9.25652	9.17224	9.32826	9.19334	9.34229	9.24449	9.41802	9.30269	9.39311	9.38417	9.3064	9.21147	9.31945	9.40831	9.22483	9.34101	9.33441	9.3452	9.52548	9.20959	9.28143	9.21463	9.30021	9.43675	9.17718	9.20808	9.29324	9.39526	9.26701	9.54806	9.3452	9.33729	9.46544	9.68286	9.43042	9.43506	9.48584	9.48717	9.78073	9.33975	9.48003	9.62017	9.46853
VRK2	9.22601	9.06911	9.91755	9.3262	9.03496	9.21964	9.07523	9.03673	9.00198	9.08068	9.10563	9.00437	9.01895	8.86558	9.17945	9.04694	8.97737	9.35988	9.07193	9.28143	9.00471	9.04023	9.04165	9.39137	9.23666	9.22837	9.10155	9.37832	9.19641	9.21856	9.2622	9.33852	8.90883	9.08799	8.81716	8.78393	9.13319	9.13391	8.86286	8.83972	8.9282	8.99015	9.05443	8.9613	8.57569	9.1407	8.83065	8.56679	8.81136
VRK1	8.21017	8.27189	8.28376	8.21343	8.49095	8.47769	8.65737	8.25849	8.53812	8.83031	8.13373	8.54841	8.50464	8.38993	8.6961	8.67189	8.64601	8.80271	8.78091	9.05876	9.12066	8.92684	8.98567	9.06095	8.82458	8.97599	9.1446	8.84447	8.96367	8.74322	9.17413	8.99497	8.48475	8.16832	8.26923	8.23742	8.30772	8.22316	8.30803	8.12659	8.36515	8.34332	8.31917	8.25879	7.76274	8.22757	7.71943	7.74835	7.97462
VPS9D1	7.76411	7.61229	8.03629	7.91107	7.50679	7.49534	7.72	7.89666	7.69303	7.50651	7.87262	7.8919	7.99046	7.95721	8.08635	7.52751	7.66995	7.61814	7.53185	7.60543	7.41197	7.49588	7.36422	7.45873	7.68514	7.62173	7.67348	7.48359	7.43657	7.57003	8.0693	7.79625	7.67188	7.77569	7.94353	7.76358	7.89467	8.01079	7.96347	8.09505	8.10968	7.9529	8.07017	7.93265	7.88319	7.84801	8.05367	7.86838	8.07598
VPS54	7.32539	7.39454	7.6485	7.64542	7.48176	7.61504	7.74777	7.33701	7.5999	7.60846	7.54424	7.53627	7.21953	7.34875	7.36584	7.61478	7.69966	7.79531	7.5953	7.83825	7.75512	7.51762	7.66002	7.63996	7.40406	7.5542	7.81414	7.7743	7.76666	7.62628	7.6457	7.62577	7.49753	7.33728	7.54557	7.10838	7.5327	7.462	7.34682	7.48413	7.46512	7.21712	7.40951	7.70078	7.19947	7.49098	7.22544	6.88821	7.28473
VPS51	9.288	9.18172	8.83163	8.95113	9.09564	9.12686	9.00748	9.01614	9.08331	9.05407	8.87394	8.93156	9.32706	9.43332	9.52193	9.24257	9.27662	8.95183	9.07708	9.24487	9.05876	9.12837	9.24487	9.10964	9.2154	9.12987	9.15944	9.13585	9.20959	9.10044	9.07304	8.97323	9.23421	9.16768	9.01653	9.26015	8.97255	9.17224	9.23382	9.10964	9.37586	8.97567	9.25082	9.31373	9.28515	8.84039	9.27066	9.30187	8.95321
VPS50	7.29938	7.77701	7.59448	7.53212	7.61254	7.54095	7.79274	7.46389	7.51776	7.60351	7.4631	7.54286	7.44262	7.50792	7.49344	7.84941	7.76886	7.87092	7.92245	7.99791	7.87064	8.0028	7.92071	7.97005	7.92904	7.66665	8.01666	7.8337	7.94832	7.68569	7.82303	7.98336	7.78218	7.55556	7.81414	7.54835	7.66281	7.54452	7.60956	7.34818	7.59009	7.51677	7.51762	7.55692	7.3937	7.71179	7.12342	6.97529	7.40815
VPS4B	9.26015	9.26054	9.32289	9.15492	9.05479	9.22162	9.22757	9.12576	9.20498	9.31211	9.29407	9.21893	9.34307	9.22874	9.41207	9.37458	9.31945	9.35265	9.34563	9.60712	9.46544	9.38798	9.34229	9.43506	9.36782	9.48928	9.46013	9.35859	9.38337	9.32748	9.50088	9.64723	9.37458	9.20459	9.17224	9.00265	9.17984	9.22202	9.19063	9.16165	9.20537	9.10339	9.14225	9.19875	9.05695	9.31373	9.06449	8.90244	9.26298
VPS4A	8.55467	8.22722	8.53812	8.45904	8.49222	8.39656	8.49841	8.38513	8.43108	8.52961	8.26864	8.59746	8.48014	8.544	8.71527	8.33641	8.43019	8.54871	8.48443	8.41587	8.5171	8.23233	8.36977	8.30288	8.28433	8.23203	8.26501	8.14924	8.39024	8.23112	8.34936	8.22967	8.65408	8.55214	8.47645	8.69481	8.43715	8.71719	8.6496	8.61647	8.77548	8.36396	8.64505	8.6587	8.68586	8.60713	8.463	8.21313	8.39656
VPS37C	8.01138	7.90655	8.09357	7.80975	7.79613	7.67956	7.71672	7.83147	7.5475	7.64791	7.92846	7.60018	7.98763	7.95177	7.97462	7.53574	7.87708	7.75539	7.47676	7.5978	7.80176	7.77867	7.58877	7.65316	7.57584	7.75137	7.52859	7.67981	7.67216	7.65427	7.59116	7.37904	7.75455	8.08693	7.7442	7.88402	7.95576	8.03771	7.92734	7.79753	7.85688	8.00623	7.99554	7.79361	7.85496	7.77241	8.33185	8.10907	8.23505
VPS37A	9.23064	9.30145	9.32454	9.57798	9.56583	9.57513	9.46412	9.21964	9.58667	9.52371	9.51206	9.28758	9.46059	9.23064	9.40538	9.54395	9.46633	9.44198	9.60188	9.42051	9.50894	9.41036	9.58116	9.50266	9.56905	9.64969	9.81675	9.54578	9.60516	9.73447	9.6226	9.8196	9.39858	9.38296	9.50218	9.67427	9.41634	9.40365	9.43976	9.53327	9.45095	9.43	9.35944	9.39311	9.39137	9.51516	9.46523	9.40914	9.3258
VPS36	9.24487	9.33241	9.04803	9.22043	9.11736	9.21463	9.34229	9.25443	9.2758	9.38503	9.15719	9.21501	8.89231	9.15609	9.23544	9.44705	9.33933	9.47693	9.36738	9.39223	9.43332	9.41251	9.37544	9.37164	9.43124	9.43	9.39858	9.48973	9.5094	9.36738	9.42094	9.46279	9.1224	9.0141	9.14422	9.00782	9.12101	9.02248	9.13808	9.11183	9.19526	9.09389	9.16849	9.14346	9.00506	9.17488	9.05088	8.90313	9.12538
VPS33A	8.15129	8.41026	8.38721	8.38602	8.31976	8.30772	8.57662	8.52081	8.42959	8.39536	8.35176	8.54091	8.46667	8.47955	8.12509	8.57093	8.42513	8.40921	8.44114	8.63532	8.51743	8.43137	8.45477	8.50709	8.44385	8.49874	8.4511	8.45023	8.47584	8.28136	8.5	8.55029	8.31527	7.97432	8.25879	8.03314	8.32095	8.12509	8.11553	8.24451	8.24362	8.30319	8.24211	8.23977	8.12164	8.36039	8.03003	7.93379	8.41988
VPS28	9.67019	9.33812	9.4492	9.51075	9.65224	9.6206	9.43205	9.28187	9.0602	9.37627	9.13992	9.14808	9.43163	9.62408	9.53892	9.32205	9.48316	9.20222	9.43506	9.58621	9.58621	9.17756	9.95193	9.58575	9.53007	9.41634	8.89067	9.02432	9.10672	9.12386	9.00576	8.60068	9.26538	9.26863	9.01545	9.32205	9.05661	9.24257	9.32373	9.12503	9.38296	9.38	9.3543	9.41207	9.3109	9.27662	9.60712	9.30928	9.2504
VPS26A	8.75271	8.88998	8.77452	8.83437	8.56747	8.74516	8.82629	8.76582	8.95383	8.74097	8.62586	8.91114	8.76056	8.76315	8.92037	9.03219	8.92579	9.06203	9.05661	9.23027	9.33729	9.14305	8.99744	9.10376	9.08837	9.196	9.13732	8.81136	9.08765	8.90513	9.25569	9.50131	8.65837	8.70007	8.72984	8.62844	8.74812	8.73509	8.69642	8.61547	8.88628	8.84822	8.78356	8.58584	8.45237	8.74421	8.67053	8.10149	8.55088
VPS25	9.50401	9.55321	9.6432	9.61881	9.55688	9.54349	9.33567	9.46059	9.25772	9.46761	9.69139	9.28715	9.32871	9.23544	9.07671	9.10155	9.30042	9.22716	9.26578	9.41967	9.25323	9.13062	9.43976	9.35768	9.45751	9.05554	9.00883	9.05407	9.16729	9.34477	9.06271	8.76783	9.36483	9.28143	9.14305	9.3296	9.34101	9.34563	9.22405	9.25001	9.26262	9.37959	9.32077	9.32118	9.25484	9.21964	9.61881	9.8202	9.41593
VPS18	8.23773	8.12338	8.34332	8.38032	8.22449	8.27481	8.27984	8.21556	8.09182	8.31619	8.38602	8.39441	8.43108	8.31694	8.27835	8.09505	8.1082	8.12394	8.11727	7.99271	8.19068	8.13226	8.0875	7.89812	8.0924	8.00104	7.93125	8.06377	8.19915	8.1856	8.13611	8.23051	8.05722	8.21164	8.26298	8.2502	8.21703	8.15219	8.25582	8.38032	8.21794	8.30024	8.27189	8.34005	8.23891	8.24211	8.45051	8.30865	8.2221
VPS13D	9.4597	9.57235	9.41844	9.53563	9.52813	9.55038	9.67174	9.60516	9.84745	9.73091	9.66491	9.71122	9.58116	9.62209	9.58483	9.71991	9.66762	9.72571	9.70868	9.45751	9.60662	9.62533	9.51608	9.46588	9.5728	9.68339	9.75729	9.64823	9.67221	9.5407	9.61928	9.75034	9.54486	9.48629	9.66005	9.46145	9.5215	9.58973	9.55415	9.59425	9.67374	9.54116	9.65851	9.65825	9.57191	9.62556	9.43248	9.46992	9.49687
VPS13C	10.8808	10.9905	10.8246	10.8384	10.6415	10.814	10.9077	10.7655	11.0807	10.8823	10.7824	10.9437	10.7641	10.7789	10.9174	10.9348	10.6954	11.0084	10.9239	10.9255	10.8916	10.9155	10.9222	10.8853	10.7995	10.9305	11.138	11.1148	11.0066	10.919	10.9761	11.1707	10.801	10.7173	10.8823	10.4634	10.7477	10.7146	10.6318	10.6462	10.688	10.7866	10.6736	10.8384	10.4205	10.7566	10.6355	10.5314	10.6189
VPS13B	9.8964	10.0565	9.735	9.93369	9.95843	9.9779	10.0394	9.90793	10.2259	10.0765	10.0335	10.0347	9.97425	10.0442	10.0758	10.1495	10.0207	10.1376	10.1558	10.0063	10.0952	10.0394	9.96808	9.97425	9.97664	10.1354	10.2209	10.2101	10.1041	10.1144	10.2139	10.3561	10.0313	9.97846	10.1137	9.89697	9.98277	9.97549	9.98716	9.93821	9.9773	9.87927	9.91783	9.9196	9.91669	10.0436	9.82319	9.75084	9.84854
VPS13A	8.34572	8.36101	8.00709	8.33857	8.41012	8.40742	8.82293	8.33425	8.92444	8.81986	8.41861	8.65277	8.3761	8.43258	8.87556	8.78462	8.4832	8.84551	8.81577	8.68315	8.85021	8.73771	8.65543	8.73573	8.61581	8.8541	9.08104	8.76121	8.87826	8.73315	9.15301	9.32454	8.49078	8.24932	8.65527	8.51894	8.51649	8.41345	8.46945	8.51464	8.65277	8.14022	8.33607	8.40411	8.42816	8.45627	7.41807	7.97905	7.58356
VPREB1	5.56022	5.34437	5.55469	5.277	5.2517	5.46313	5.39241	5.5411	5.2716	5.34437	5.30564	5.44787	5.61618	5.35607	5.53375	5.40629	5.43141	5.35527	5.35894	5.31083	5.52097	5.46502	5.39337	5.51838	5.36368	5.73774	5.42911	5.49084	5.45741	5.63231	5.60694	5.35854	5.32507	5.46199	5.3713	5.52492	5.26398	5.30799	5.6651	5.52059	5.24462	5.50945	5.34514	5.40354	5.71718	5.27829	5.59171	5.66442	5.65686
VNN3	6.83666	7.31294	7.33513	7.27637	7.494	7.71754	7.30594	7.42818	7.19532	6.68208	7.52697	6.80913	6.39672	6.83583	6.43009	6.71361	6.76886	7.71125	7.11867	7.08569	6.97366	6.36885	7.5118	6.40798	6.65993	6.9404	6.09476	7.55894	6.41906	6.49808	6.75735	6.65914	6.6376	6.5763	6.28279	7.12289	6.47942	6.27595	6.7017	6.45247	6.16123	6.73373	6.28108	6.27802	6.42796	6.14357	7.48636	6.27511	7.60211
VNN2	9.89697	9.76147	9.58483	9.85304	10.3586	10.229	10.7278	10.483	9.45922	10.3348	10.2911	9.27103	10.1298	9.76147	9.21501	9.7215	10.4087	9.65628	9.84797	10.1228	10.0562	9.35347	10.1595	9.99091	10.1678	9.93253	9.47518	10.069	9.54486	10.2298	10.0357	9.94146	9.69939	9.72257	10.0613	10.3829	9.61494	10.0182	9.80009	9.05461	9.52371	10.0623	9.19175	10.1361	9.26661	9.65578	10.4948	8.83604	10.2723
VNN1	8.56488	8.7185	8.95825	8.27246	8.93361	9.42741	8.57473	8.74065	8.65636	9.26379	9.33769	9.59046	8.97121	7.97066	7.41584	9.38379	8.69642	9.31211	9.78174	8.6023	9.54717	7.87599	9.07339	8.4965	8.77853	9.54669	7.83485	8.04704	8.30712	7.96376	8.7204	8.5725	9.09057	8.97805	8.01845	8.07187	9.03848	9.05516	8.90415	7.976	7.59938	8.23475	9.06553	9.42176	8.5171	8.06902	8.85463	8.67256	10.0303
VN1R1	5.31945	5.07361	5.2483	5.663	5.86939	5.39512	4.97383	5.55066	5.56131	5.82657	5.33119	5.50761	5.03529	5.12647	5.06067	5.69521	5.12202	5.73619	5.58412	5.33196	5.52473	5.27746	5.42133	5.77424	5.06562	5.44826	5.93763	5.52435	4.93057	5.2766	5.36296	5.2592	5.91878	5.3068	5.5639	5.51767	5.6765	5.26873	5.49417	5.46615	6.06199	5.38482	5.44749	5.91242	5.55066	6.28389	4.59514	5.40556	5.3044
VKORC1L1	8.30169	8.10495	8.16955	7.98988	8.12047	8.34967	8.05722	8.38362	8.1927	8.41893	7.98853	8.31405	7.86338	8.29181	7.73951	8.03598	8.17983	7.97377	7.8631	7.99732	8.21073	8.02676	7.87599	8.23685	7.80919	8.05485	7.82553	7.80231	8.06434	7.92217	8.15363	7.68569	7.94916	7.70521	7.91362	7.48241	7.87599	7.83992	7.85323	7.92623	7.85915	7.9506	7.97377	7.70245	7.78473	8.0259	7.96775	7.68633	7.80618
VKORC1	9.59565	9.4876	9.39007	9.44363	9.65476	9.48451	9.3817	9.30806	9.51406	9.35768	9.16958	9.39569	9.60473	9.56106	9.54349	9.3556	9.46457	9.1845	9.3982	9.32686	9.33241	9.3636	9.66716	9.36608	9.49373	9.39613	9.33609	9.25001	9.35347	9.28104	9.45179	9.33609	9.24902	9.29858	9.24131	9.63777	9.28592	9.32666	9.45354	9.47342	9.43421	9.3414	9.49864	9.44277	9.59614	9.29694	9.65117	9.63975	9.57001
VIM	12.1958	12.079	11.9984	12.1159	12.1873	12.1873	12.1623	12.1958	11.7667	12.1873	12.0239	12.0438	12.079	12.2441	12.2646	12.0047	12.2049	12.0438	11.9546	12.2147	12.1958	11.9546	12.2049	11.8236	12.1958	12.1873	11.8643	12.0113	12.0047	11.8749	11.9026	11.7811	12.1702	12.1623	11.9546	12.1307	11.7382	12.2238	12.2646	11.7716	12.2867	12.1007	12.2049	12.2754	12.1159	12.079	12.3639	12.0176	12.3749
VGLL4	7.80565	7.494	7.51127	7.53906	7.52343	7.53131	7.8631	7.64791	7.69857	7.84155	7.60406	7.75647	7.71319	7.865	7.80947	7.60624	7.52012	7.49863	7.50986	7.52697	7.57831	7.48413	7.58177	7.43796	7.51899	7.58851	7.4694	7.54162	7.58177	7.34957	7.5472	7.54259	7.53798	7.47564	7.65013	7.58662	7.55772	7.46913	7.58743	7.71425	7.58982	7.65947	7.6485	7.46094	7.74669	7.67134	7.61478	7.6255	7.43119
VGLL2	5.53001	5.70678	5.72429	5.66196	5.59412	5.57121	5.51912	5.61408	5.71615	5.58092	5.66335	5.68579	5.81018	5.78593	5.73822	5.67769	5.57195	5.40786	5.533	5.4303	5.499	5.66721	5.6565	5.55324	5.55837	5.69146	5.57729	5.63998	5.69813	5.70979	5.56425	5.68475	5.5352	5.86619	5.64244	5.69936	5.47793	5.67132	5.48375	5.59807	5.46851	5.44244	5.56022	5.61051	5.59525	5.33966	5.62486	5.72699	5.73281
VEZT	8.4511	8.51958	8.3812	8.32918	8.33514	8.51834	8.56488	8.43229	8.3923	8.41378	8.5115	8.34842	8.24932	8.23568	8.39964	8.63467	8.48443	8.5623	8.59648	8.47784	8.47769	8.5171	8.5836	8.50494	8.56521	8.47218	8.68233	8.44567	8.58427	8.47338	8.45997	8.64242	8.41557	8.38766	8.56135	8.42109	8.40229	8.46579	8.40771	8.35117	8.50181	8.37463	8.36856	8.42205	8.4065	8.44447	8.10091	8.16509	8.2757
VENTX	7.90817	7.91165	7.78416	7.99356	7.75279	8.01316	7.79416	7.78584	7.69332	7.92391	7.98308	7.70134	7.68786	7.72054	8.28735	7.7984	7.79216	7.57361	7.77268	7.66142	7.5104	7.38745	7.44672	7.58769	7.7148	7.73712	7.44832	7.4907	7.494	7.38772	7.38813	7.49616	7.90995	8.10938	7.94636	7.80135	8.10585	8.07714	7.99554	7.76166	8.28165	8.32593	7.78473	7.93125	7.66114	7.85077	8.68686	8.00592	8.29906
VEGFA	7.70259	7.49807	7.82639	7.61923	7.78139	7.84371	7.50245	7.73951	7.28605	7.48065	7.63284	7.5475	7.20779	7.27045	8.22358	7.53798	7.56422	7.68514	7.39301	7.76493	7.60461	7.33325	7.70467	7.47869	7.55285	7.63284	7.217	7.76153	7.41965	7.4798	7.13134	7.77322	7.536	7.76886	7.63035	7.54861	7.50513	7.68349	7.52697	7.50623	7.46668	7.73125	7.40681	7.71506	7.31778	7.38259	7.94524	7.29715	8.00592
VDR	7.39755	7.57748	8.13196	7.55531	7.67049	7.08065	7.37174	7.54861	6.93289	7.32051	7.64879	7.36448	7.34272	7.20892	7.59065	7.00371	7.48988	7.38909	7.20057	7.13106	6.99969	7.22758	7.09494	7.10676	7.06784	7.28873	7.01531	7.12709	7.18123	7.62522	6.92741	6.80781	7.18971	7.53773	7.64385	7.30456	7.81333	7.78557	7.41007	7.59586	7.35765	7.84624	7.49588	7.4997	7.41114	7.59366	7.91784	7.68555	7.97848
VDAC2	10.2967	10.4791	10.4384	10.3289	10.6625	10.4365	10.3031	10.2878	9.90849	10.0416	10.2166	9.85414	10.185	10.0818	10.4403	10.4115	10.6445	10.6533	10.7344	11.0269	10.7923	10.7668	10.9339	11.0138	10.9626	10.5984	10.5398	10.5334	10.6886	10.5675	10.6992	10.5272	10.5928	10.4791	10.0154	10.52	10.2147	10.4703	10.4178	10.0828	10.3432	10.188	10.3423	10.0838	10.1755	9.99487	9.95134	9.70868	9.84409
VDAC1	7.91872	8.05844	8.0693	7.79502	7.71562	7.8089	7.80203	7.69992	7.62952	7.57389	7.61254	7.2321	7.5494	7.24912	7.51539	7.53627	7.4344	7.488	7.57498	7.41063	7.53076	7.60461	7.40815	7.63872	7.70382	7.43601	7.41896	7.08517	7.4054	7.39588	7.37712	7.43548	7.22705	7.5104	7.314	7.44422	7.3119	7.52724	7.4263	7.18226	7.08277	7.17818	7.36261	7.39426	7.32162	7.18012	7.27018	7.36988	7.12921
VCPKMT	7.58635	7.96833	7.7302	7.89695	8.01197	7.84005	7.9689	7.74642	8.01845	8.11373	8.03057	7.657	7.81168	7.86083	8.02074	7.9819	8.06463	8.41012	8.10408	8.27275	8.06112	8.09535	7.95721	7.86867	7.93014	7.7633	8.01023	8.0346	7.90887	7.9509	7.75728	8.36549	7.67216	7.61992	8.07772	7.39399	7.80832	7.66609	7.64251	7.63651	7.76857	8.04242	7.89497	7.87599	7.40867	7.75337	7.72664	7.15619	7.92304
VCPIP1	10.3415	10.3803	10.5098	10.3734	10.1719	10.2236	10.391	10.2479	10.416	10.328	10.1113	10.4835	10.4262	10.4151	10.4605	10.4801	10.2518	10.3048	10.4169	10.5859	10.4649	10.3313	10.2862	10.3493	10.1999	10.4815	10.5928	10.5057	10.6017	10.4016	10.576	10.8024	10.2132	10.2455	10.255	10.0163	10.255	10.153	10.1134	10.2314	10.2645	10.2854	10.125	10.1807	10.2101	10.2353	10.304	10.3254	10.4596
VCAN	12.5562	12.7242	12.6415	12.7565	12.7917	12.7739	12.8872	12.8284	12.532	12.8284	12.7917	12.6554	12.6554	12.4981	11.9984	12.682	12.8872	12.6682	12.8108	12.6282	12.6282	12.3639	12.7103	12.3876	12.5444	12.7917	12.4417	12.7103	12.3876	12.6554	12.5084	12.431	12.6043	12.6282	12.8472	12.5562	12.682	12.9092	12.5697	12.2541	11.8697	12.6682	12.5444	12.7405	12.2867	12.7405	13.0655	12.4201	13.1451
VBP1	6.87505	7.04945	7.03556	6.87183	7.08486	7.05695	7.41499	7.19561	7.12828	7.12841	7.06888	7.03799	6.92991	6.81956	7.17569	7.42575	7.33728	7.52886	7.33164	7.76086	7.59615	7.462	7.48281	7.52038	7.58109	7.31216	7.34354	7.17248	7.32593	7.05668	7.509	7.44859	7.1263	6.66715	6.89368	7.00049	6.8372	6.91274	7.09074	6.76002	7.07045	6.88779	7.05426	7.09099	6.6928	7.13398	6.48857	5.84181	6.69119
VAX1	6.13082	6.18528	6.11224	6.19524	6.11114	6.05016	6.1023	6.03535	6.15097	5.84151	5.91118	6.02145	5.93428	6.1257	6.26331	6.02234	6.2095	6.15767	6.03234	5.88948	5.79247	6.03354	6.02986	6.20638	5.99811	5.94094	6.03505	6.35988	5.97229	6.25166	6.37655	6.25335	5.83197	5.9876	6.09887	6.05728	6.06313	5.905	5.8292	6.08582	5.84877	6.09594	6.06715	5.94558	5.94857	5.99962	6.03147	5.81536	6.07206
VAV3	9.27264	9.26298	9.37586	9.42051	9.08179	9.25443	9.33528	9.13956	9.54578	9.30887	9.04555	9.48928	9.0997	9.03078	9.47342	9.52865	9.13808	9.43124	9.49373	9.52459	9.42484	9.10305	9.39137	9.17224	9.09753	9.61351	9.57146	9.27865	9.36256	9.31739	9.63925	9.82456	8.90106	9.11217	9.12611	9.16165	9.33852	9.03887	9.28475	9.0781	9.36608	9.30021	9.03322	8.94083	8.83907	9.19236	9.3031	8.88393	9.10489
VAV2	7.83542	8.10878	8.16132	7.98596	7.93687	7.92961	7.57748	8.01052	7.35011	7.83175	7.84537	7.78829	7.80726	8.05664	7.95376	7.86475	7.85661	8.04614	7.85887	7.67848	7.74091	7.71754	7.31294	7.79985	7.94434	7.71808	7.67188	7.72938	7.85523	7.82666	7.59339	7.52672	7.84711	7.92274	7.84827	7.51345	7.89726	7.94802	7.81029	7.65236	7.84996	7.96518	7.97614	7.95971	7.70106	8.08836	8.06143	7.98451	8.31708
VAV1	9.85863	10.0322	10.0163	9.83407	9.71639	9.89522	9.89185	10.05	9.93668	9.94426	9.76305	9.97664	10.134	10.1075	9.97549	9.9385	9.9773	9.84745	9.86941	9.72098	9.62984	9.88778	9.75084	9.82127	9.59141	9.7215	9.702	9.6206	9.70511	9.57704	9.5305	9.5031	9.78706	9.96445	9.8997	9.66667	9.82784	9.91546	9.83407	9.97664	9.8661	9.8202	10.0445	9.94201	9.8997	9.78124	9.99577	9.67669	9.92377
VAT1L	5.35331	5.09539	5.43069	5.31002	5.15891	5.40039	5.31377	5.19524	5.22864	5.07227	5.22536	5.08371	5.26752	5.23159	5.27457	5.29532	5.25046	5.219	5.17527	5.17695	5.38999	5.34476	5.30523	5.14484	5.26085	5.29864	5.27375	5.35854	5.28287	5.14828	5.34798	5.41413	5.23159	5.09938	5.18751	5.20392	5.14399	5.03972	5.3235	5.10687	5.18796	5.08026	5.20645	5.26437	5.42372	4.99729	5.38881	5.33484	5.26873
VAT1	8.39292	8.23834	8.16716	8.31465	8.27775	8.29485	8.21969	8.33671	8.12295	8.28853	8.16046	8.21373	8.66006	8.40336	8.37731	8.00939	8.35805	8.18501	8.17387	8.13467	8.23382	8.08664	8.26267	8.10232	8.13433	8.25345	8.07073	8.11929	8.02703	8.32036	8.25049	8.06086	8.22088	8.46482	8.52265	8.51214	8.42451	8.39536	8.39948	8.29935	8.24854	8.34005	8.29726	8.35058	8.30258	8.17708	8.79528	8.84787	8.66231
VASP	9.11252	8.94292	9.10376	8.92037	8.81648	8.89903	8.56425	8.84787	8.51958	8.67582	8.68233	8.88511	9.1252	9.12837	9.16095	8.64634	8.84379	8.5553	8.6217	8.43959	8.50089	8.63888	8.62652	8.55404	8.42845	8.54841	8.47832	8.71622	8.59102	8.63467	8.40711	8.43898	8.76024	8.99777	8.69842	8.9068	8.86252	8.77785	8.78564	8.87193	8.89133	9.20846	9.0141	8.89468	8.76684	8.871	9.25528	8.96535	9.18869
VASN	7.0617	7.05055	6.86164	6.95099	6.80913	6.95395	6.74308	6.88821	6.5343	6.59737	6.69922	6.92396	6.78022	6.79474	6.84094	6.94907	6.79362	6.82301	6.91985	6.72925	6.7988	7.00049	6.8177	6.76221	7.0304	7.07393	6.8827	6.86496	6.86053	7.01063	7.01063	6.89339	6.82383	6.94369	6.71744	6.97611	6.8308	6.82464	6.83315	6.89476	6.77638	6.91931	6.81231	6.89554	6.88929	6.64592	7.13585	7.02196	7.02823
VANGL2	5.82208	5.93806	5.6572	5.84466	6.05771	5.72805	5.83291	5.78562	5.95308	5.99783	5.54995	5.74731	6.14242	5.6623	5.98858	6.05227	5.74698	5.60406	5.68712	5.83105	5.82434	6.03505	5.81984	5.7723	5.85536	5.89719	5.98889	5.9115	6.04377	5.73179	5.79804	6.02292	5.80103	5.81018	5.80067	5.78362	5.7593	5.9047	5.88978	5.87431	5.874	5.9538	5.6062	5.80383	5.86879	5.79443	6.04666	6.31965	5.78822
VANGL1	6.8193	6.18928	6.79773	6.58898	6.36382	6.59847	6.88078	6.5723	6.68292	6.76699	6.63357	6.78209	6.71468	7.03901	7.22006	6.64456	6.74604	6.83611	6.59243	6.74987	6.55633	6.83315	6.3888	6.60875	6.63357	6.568	6.80556	6.54922	6.92991	6.64216	6.72154	6.82863	6.62827	6.65428	6.99426	7.04325	7.07098	6.61445	7.02739	7.11789	7.07636	6.6516	6.91494	6.51195	6.6575	6.69952	6.49766	6.49848	6.34882
VAMP8	11.3396	11.0708	11.3367	11.1685	11.0193	11.1865	10.9959	10.8948	10.6355	10.8997	10.9061	10.7477	11.0947	11.227	10.9372	10.657	10.9061	10.7796	10.7866	10.9372	10.9959	10.8082	11.1853	10.9323	11.0889	10.679	10.3599	10.3432	10.8187	10.6097	10.7981	10.4262	10.8916	10.9206	10.4703	10.7477	10.8308	10.9255	10.8616	10.6271	10.8718	10.8853	10.9356	10.8096	10.7559	10.7838	11.3047	11.0918	10.8846
VAMP5	9.01029	8.96606	10.2642	9.34267	8.896	8.93294	8.79903	8.99534	8.54305	8.70407	8.43229	8.58393	8.87524	9.05201	8.92089	8.68853	8.66331	8.75465	8.79968	8.74065	8.64177	8.92579	8.91455	9.03289	8.80102	8.75009	8.36039	8.44871	8.82425	8.6434	8.84736	8.66629	8.29921	8.68037	8.31069	8.48641	8.58326	8.6055	8.43927	8.54561	8.69151	8.83264	8.73345	8.51386	8.45627	8.46285	8.86697	8.81612	8.98709
VAMP4	9.3233	9.5578	9.38296	9.71537	9.6686	9.56629	9.52548	9.4058	9.4721	9.38715	9.43886	9.2256	9.28066	9.14735	9.2634	9.81089	9.72309	9.60473	9.81144	9.82784	10.021	10.041	9.88778	9.98216	10.016	10.0007	10.0326	9.95965	9.99026	9.88778	10.0932	9.98338	9.96389	9.70712	9.84297	10.0082	9.9385	9.65117	9.85579	9.6115	9.64515	9.60516	9.3982	9.54717	9.68286	9.78647	9.24962	9.16729	9.26742
VAC14	8.7496	8.49344	8.8117	8.7589	8.49002	8.54305	8.60197	8.65215	8.46121	8.49376	8.70038	8.62941	8.65024	8.65636	8.64305	8.57473	8.52111	8.37671	8.40351	8.44416	8.29878	8.35237	8.41829	8.40441	8.40472	8.33641	8.34452	8.44691	8.47755	8.70207	8.50435	8.57662	8.67087	9.0602	8.85021	8.92002	8.76783	8.92546	9.01375	9.02835	8.94153	8.75725	8.78393	8.95976	9.00471	8.77079	8.77888	8.93395	8.85729
UVSSA	7.83513	7.94524	8.02002	8.14482	7.9363	7.99074	8.02476	8.28165	8.0531	8.07917	7.87471	8.08807	8.89568	8.18266	8.18116	8.17332	8.10321	8.10321	8.10119	8.08116	8.04384	8.04184	8.06959	8.06086	8.07744	8.12104	8.11607	8.206	8.14896	8.15363	8.27101	8.51214	8.08232	8.10232	8.1228	7.72692	8.05367	8.17474	8.06463	8.23742	8.32654	8.12309	8.23713	8.19976	8.3661	8.06959	8.13498	8.07101	8.01987
UVRAG	10.1682	10.1411	10.1958	10.1755	10.0445	10.1667	10.0297	10.1151	10.3027	10.2036	10.2094	10.2072	9.99026	10.1446	10.1144	10.1193	10.0275	10.3289	10.2467	10.224	10.2771	10.2286	10.1902	10.3621	10.2699	10.2139	10.3803	10.345	10.2886	10.3846	10.1763	10.37	10.1224	10.1576	10.1047	9.90965	10.2155	10.0717	10.1502	10.03	10.1516	10.1807	10.0256	9.99026	10.1461	10.1551	10.0724	10.073	10.0904
UTS2R	7.3262	7.41641	7.39399	7.18708	7.15826	7.34957	7.08943	7.18764	7.09682	7.27444	7.22651	7.16982	7.30809	7.35576	7.39506	7.36824	7.44914	7.22813	7.40105	7.12472	7.26907	7.28605	7.34299	7.40652	7.23589	7.22813	7.24393	7.36205	7.29799	7.37769	7.5294	7.51345	7.14089	7.31049	7.33648	7.33205	7.13847	7.25589	7.27876	7.25265	7.05373	7.3823	7.24205	7.18067	7.25048	7.13716	7.41035	7.37069	7.4524
UTS2	5.53035	4.65486	5.16413	8.68299	6.28389	4.99092	6.01794	5.18159	5.839	5.90775	5.21403	8.62106	5.17423	5.75699	5.49378	6.19411	6.40052	5.49642	6.00913	5.95071	5.5098	5.30189	9.2831	5.06291	6.13067	5.3235	5.53887	4.73928	5.60307	5.26501	5.22078	5.08066	6.02087	5.06247	6.42545	6.23962	6.12144	5.32065	6.11717	6.0974	5.78462	5.39433	8.54965	5.57837	5.30313	5.49342	5.30761	4.77119	4.94398
UTRN	11.2223	11.2966	11.2914	11.361	11.0648	11.191	11.2726	11.1552	11.445	11.2886	11.1729	11.3231	11.2938	11.3584	11.5253	11.4886	11.2346	11.5552	11.4791	11.3423	11.3639	11.3784	11.27	11.227	11.2574	11.4393	11.5766	11.4853	11.5766	11.4074	11.5695	11.6731	11.1423	11.1641	11.3047	10.9941	11.2781	11.1796	11.058	11.3073	11.4161	11.1128	11.1865	11.1253	11.1148	11.2258	10.9155	11.1066	11.0786
UTP4	9.54349	9.62458	9.63777	9.78647	9.85805	9.63656	9.7759	9.61448	9.7015	9.64823	9.87755	9.84183	9.38755	9.62359	9.49777	9.58025	9.56722	9.64074	9.6772	9.49908	9.58948	9.67892	9.51299	9.79688	9.81144	9.57418	9.85247	9.66344	9.59093	9.87636	9.67071	9.62359	9.73865	9.93965	9.87397	9.95541	9.8843	9.9149	9.90086	10.1807	9.6943	9.80384	9.82127	9.94607	10.2021	9.58345	9.54349	10.0805	9.68702
UTP23	7.9954	8.58104	8.16481	8.21102	8.29544	8.22757	8.30393	8.22722	8.42235	8.48014	8.34276	8.37402	8.40982	8.17474	8.20515	8.55467	8.26093	8.39803	8.45811	8.52773	8.50181	8.51117	8.44477	8.40411	8.5312	8.31311	8.5623	8.46059	8.44782	8.15039	8.68037	8.69014	8.23773	8.21373	8.43745	8.29664	8.39262	8.29152	8.10495	8.30408	8.26501	8.40012	8.21254	8.31069	8.44082	8.40832	8.26501	8.11581	8.34155
UTP20	7.65452	7.93659	7.69966	7.70715	7.83427	7.66966	7.98963	7.81802	7.96347	7.8628	7.89527	7.91025	7.62733	7.88069	7.6991	7.93461	7.76833	7.93548	7.97152	7.91872	7.89922	7.85831	7.65752	7.9409	7.77351	7.83825	8.1874	7.89105	7.91929	7.71972	7.91558	8.02972	7.8681	7.75337	7.90995	7.78504	7.87819	7.92362	7.82779	7.95349	7.75923	7.65866	7.88402	7.82666	7.89161	7.98016	7.05903	7.49917	7.17462
UTP15	7.24365	7.52833	7.48255	7.44182	7.52179	7.41557	7.69471	7.39151	7.52124	7.4729	7.45845	7.42981	7.16141	7.09947	7.57085	7.69471	7.54861	7.77595	7.633	7.99498	7.82219	7.8681	7.54639	7.94381	7.84155	7.38638	8.00477	7.66609	7.78802	7.59225	7.82075	8.09212	7.75337	7.4579	7.74475	7.54809	7.80618	7.65452	7.53935	7.4748	7.86528	7.42709	7.44802	7.47262	7.4475	7.69635	6.69805	6.5508	7.04297
UTF1	8.40351	8.28853	8.15719	8.0629	8.31069	8.14082	7.93778	8.23804	7.87178	8.03886	7.91362	7.92015	8.45082	8.09475	8.23141	7.89949	7.9649	8.02103	7.97644	7.83935	7.9038	8.06232	8.166	7.92217	8.04704	8.36426	8.03945	8.10998	8.0492	8.18799	8.29788	8.29758	7.80947	8.13111	7.88123	8.04736	7.91515	7.87708	7.9796	7.80231	7.68431	8.16688	7.76521	7.87958	7.94148	7.6716	8.43316	8.70868	8.42205
UST	7.13134	7.28847	7.28741	7.17901	7.33026	7.34189	7.45572	7.14703	7.65866	7.89527	7.34189	7.10353	7.10031	7.41669	7.56974	7.46696	7.33218	7.48909	7.50405	7.12315	7.37823	7.30594	6.93873	7.22411	7.08916	7.37579	7.44531	7.07775	7.32749	6.92979	6.58787	7.02129	7.16115	7.09233	7.51735	6.97474	7.5928	7.10865	7.64036	7.3823	7.68786	7.12342	7.45133	7.42547	7.26853	7.3785	6.96887	7.25129	6.64945
USPL1	9.31413	9.35014	9.35472	9.44111	9.07414	9.12207	9.29284	9.28919	9.36235	9.4079	9.31823	9.07845	9.31536	9.40323	9.33812	9.4964	9.30145	9.46853	9.52813	9.29407	9.35686	9.46412	9.37333	9.4902	9.59849	9.24548	9.42267	9.5125	9.42009	9.3316	9.32246	9.62509	9.67174	9.40831	9.48928	9.35347	9.45179	9.50131	9.51701	9.26822	9.49152	9.38883	9.31992	9.33769	9.37289	9.50846	8.91317	9.09827	9.16359
USP9X	9.7914	9.95367	9.87515	9.80494	9.8843	9.92958	10.0138	9.99884	10.0772	10.0979	9.81898	9.88837	9.82901	9.71432	9.72932	9.95541	9.93732	9.95597	10.073	9.83407	10.0925	9.92433	9.92727	9.84745	9.75135	10.1481	10.1124	10.1609	9.8843	9.87927	10.1835	10.2275	9.71174	9.67019	9.95367	9.69112	9.78279	9.85634	9.72523	9.73604	9.68752	9.81199	9.81089	9.73865	9.78761	9.72779	9.6427	9.64917	9.702
USP8	9.29694	9.4445	9.27826	8.94223	9.26578	9.15225	9.39942	9.20262	8.90949	9.00371	8.88628	9.04131	8.61483	8.53401	9.18333	9.31992	9.26619	9.45051	9.68124	9.61448	9.44025	9.52678	9.351	9.40153	9.54211	9.51473	9.53563	9.53563	9.5453	9.61494	9.51428	9.77366	9.02248	9.05945	9.25652	9.0452	9.35944	9.15681	9.20419	8.97839	9.07269	9.28919	9.07159	9.06481	8.88461	9.32914	8.71458	8.69345	9.02652
USP6NL	8.59036	8.3295	8.79835	8.45023	8.37671	8.4624	8.30833	8.51587	8.77248	8.37159	8.56747	8.2754	8.05367	8.13226	8.5776	8.8354	8.21703	8.94879	8.83489	8.62972	8.49376	8.75725	8.45237	8.8536	8.89671	8.57281	8.82458	8.76818	8.56809	9.14995	8.38001	8.66163	8.80839	8.73409	8.6587	8.53279	8.93877	8.69977	8.58309	8.57602	8.45051	8.75465	8.53311	8.64799	8.80839	9.10928	8.40381	8.46181	8.40411
USP53	8.12688	7.9108	8.27362	7.96116	8.12423	7.94916	8.76582	8.17941	8.81541	8.57727	9.36069	8.42049	8.24037	9.07777	8.17967	8.56679	8.45722	9.52548	8.68102	8.57822	8.66923	8.63467	8.54658	8.59648	8.62555	8.37731	9.04444	10.2919	8.43654	9.19136	9.34434	8.66263	8.76582	8.20881	8.64083	8.34907	8.72658	8.29036	8.56359	8.20157	8.51894	8.04127	8.45691	8.31495	8.65559	8.25482	7.22222	7.90832	6.89992
USP49	7.0846	6.78101	6.87399	6.56123	6.90976	6.66283	6.88403	6.90483	6.77558	6.77744	6.97071	6.87724	6.76248	6.84989	6.80288	6.94745	6.96617	6.90429	6.73849	6.59136	6.6299	6.56029	6.56043	6.69869	6.63387	6.80203	6.76912	6.46718	6.85749	6.76672	6.58573	6.88846	6.90346	6.92383	7.08354	6.7364	6.98504	7.2494	6.93767	6.94801	6.8391	7.10218	6.94502	7.09233	6.93429	6.97046	6.91861	6.64029	6.92258
USP48	8.80069	8.8723	8.62272	8.74097	8.83907	8.76056	8.99015	8.93552	9.07595	9.03954	8.76449	8.91861	8.76916	8.92785	8.83939	8.9836	8.79528	8.94257	8.96606	8.90867	9.00957	8.80502	8.85533	8.88696	8.83778	8.98149	9.05516	8.99322	8.95113	9.0184	8.9357	8.96606	8.88563	8.55244	8.78497	8.25788	8.75562	8.69809	8.61745	8.56264	8.6771	8.67256	8.77017	8.7829	8.72331	8.68135	8.67155	8.56874	8.61128
USP47	8.54336	8.68391	8.41132	8.65972	8.5443	8.58231	8.86697	8.57411	9.16434	8.8886	8.55029	8.81298	8.48624	8.61404	8.72952	8.74257	8.59549	8.8236	8.82961	8.84988	8.83656	8.78356	8.80303	8.74388	8.58813	8.78497	8.98466	8.85054	8.70307	8.56618	8.85427	8.95993	8.45841	8.32624	8.69743	8.47132	8.38602	8.43166	8.3113	8.33039	8.51259	8.4347	8.52741	8.47069	8.23353	8.42845	8.14225	7.83485	8.14482
USP45	7.36233	7.68828	7.21953	7.45381	7.6441	7.35927	7.63925	7.5472	8.13965	7.66827	7.33947	7.6173	6.99614	7.29472	7.45493	7.95605	7.49644	7.81746	7.92623	7.80947	8.05428	7.89695	7.82612	7.93405	7.69142	7.66142	8.1856	8.05019	7.98016	7.92594	7.86895	8.10938	8.02881	7.27207	7.83738	7.54504	7.78304	7.54205	7.7675	7.52564	7.62845	7.22651	7.47592	7.43226	7.5179	7.91473	6.64701	7.34766	7.29938
USP42	8.78697	8.67776	8.90981	8.72365	8.67023	8.71225	8.75369	8.74388	8.90647	8.82665	8.94912	8.88062	8.77749	8.81474	8.91622	8.84108	8.70868	8.66039	8.58813	8.64207	8.61874	8.67053	8.67744	8.73114	8.75105	8.72235	8.77749	8.75105	8.84178	8.8202	8.85021	8.86221	8.83907	8.96333	8.87524	9.09714	9.00506	8.90816	8.92751	9.10818	8.85021	8.83367	8.91727	8.89671	8.93945	8.83843	8.61287	8.96499	8.77145
USP40	7.23993	7.5607	7.41389	7.59144	7.34112	7.50595	7.52912	7.36824	7.49644	7.46725	7.79052	7.42367	7.06566	7.32459	7.14783	7.57639	7.5338	7.54369	7.28956	7.32915	7.59753	7.25805	7.33648	7.21818	7.50928	7.34112	7.7002	7.46146	7.67404	7.08093	7.37524	7.01866	7.69416	7.41641	7.35161	7.24098	7.52343	7.69003	7.48554	7.43576	7.45761	6.88779	7.4631	7.49998	7.58851	7.30966	6.84935	7.26482	7.10676
USP4	10.514	10.4967	10.5482	10.4625	10.3769	10.4751	10.4178	10.4698	10.45	10.6306	10.5221	10.519	10.5355	10.4909	10.3458	10.3604	10.416	10.3595	10.3065	10.3297	10.3649	10.2886	10.3927	10.2771	10.2251	10.2878	10.2919	10.2622	10.2369	10.1814	10.086	10.2193	10.4234	10.3089	10.2385	9.9208	10.3137	10.2837	10.3927	10.2185	10.3216	10.3621	10.4215	10.4083	10.1954	10.3204	10.5376	10.2998	10.521
USP38	8.98185	9.04374	9.05443	9.12353	9.10704	9.05945	9.25285	9.01858	9.37037	9.13992	9.19562	9.19526	9.05301	9.0745	9.21928	9.03322	9.10489	9.14808	9.27742	9.22716	9.20028	9.02543	9.01478	9.05088	9.28999	9.36782	9.34059	9.1745	9.16165	9.23666	9.33609	9.60332	9.09864	9.26379	9.35768	9.46633	9.20647	9.17488	9.10891	9.32914	9.13919	8.91455	9.13882	9.08142	9.0613	9.07414	8.96434	9.00163	8.86933
USP37	7.81276	7.81885	7.85688	8.02534	8.06143	7.89754	8.04445	7.83684	8.16804	7.85997	7.80451	7.90914	7.63062	7.78829	7.94945	8.11082	8.119	8.17044	8.09212	8.2191	8.14896	8.20515	7.99846	8.14604	8.05936	8.08376	8.31311	8.08922	8.29966	8.10554	8.3113	8.14924	8.07623	8.02211	8.11727	8.13083	8.1183	8.04736	7.9649	8.09535	8.19038	7.95804	7.87008	8.03431	8.14312	8.09475	7.74283	7.85578	7.80451
USP35	7.16406	7.07501	7.29993	7.19561	7.20726	7.17597	7.09258	7.10944	7.16221	7.28254	7.34057	7.10436	7.33756	7.24828	7.13994	6.98183	7.14864	7.06836	7.1208	6.96108	7.05185	6.97909	6.86466	6.96482	6.9461	6.96726	7.00411	6.7918	6.88569	6.91138	6.74823	6.65056	7.11262	7.29146	7.35065	7.50162	7.12497	7.41896	7.21687	7.36288	7.33728	7.31484	7.19532	7.3774	7.47536	7.24019	7.5558	7.3715	7.47869
USP34	10.6343	10.7967	10.3493	10.7005	10.6841	10.712	10.8478	10.7057	11.1273	10.8445	10.6942	10.7981	10.5816	10.648	10.7641	10.914	10.6777	10.995	10.8853	10.7397	10.843	10.9831	10.7668	10.7668	10.7724	10.9124	10.9886	10.8776	10.8632	10.8067	10.9255	11.0477	10.8478	10.7641	10.9092	10.6631	10.8046	10.7683	10.7648	10.6533	10.7572	10.6154	10.6235	10.7383	10.6166	10.8039	10.4215	10.5119	10.4458
USP33	8.5894	8.85054	8.69151	8.71818	8.67955	8.72396	8.7044	8.70574	8.77351	8.73378	8.49714	8.71975	8.72075	8.70803	8.76749	8.86387	8.67972	8.92648	8.87657	8.89198	8.81541	8.827	8.79059	8.83506	8.81577	8.94498	8.99119	8.95993	8.87589	8.83233	9.02137	9.04977	8.58169	8.48104	8.60937	8.13526	8.67352	8.51894	8.50616	8.47038	8.62458	8.64831	8.56008	8.4835	8.38692	8.57662	8.41466	7.97432	8.4737
USP28	9.56156	9.23783	9.424	9.45708	9.00371	9.27701	9.72523	9.31292	9.77909	9.4902	9.20808	9.7102	9.72724	9.61494	9.85892	9.57048	9.13992	9.3982	9.51877	9.5653	9.57324	9.53468	9.34683	9.36069	9.37544	9.67275	9.62605	9.1783	9.62359	9.5098	9.8661	9.92727	9.1937	9.29446	9.62108	9.43845	9.54395	9.02103	9.42009	9.68021	9.89136	9.15454	9.37959	9.06346	9.44964	9.6308	9.21037	9.06663	9.25609
USP27X	6.76056	6.871	6.69553	7.06756	6.96132	7.0322	7.15104	7.07936	7.289	7.16325	7.24802	7.17872	7.03635	7.07262	6.70551	6.93129	6.8567	6.82704	6.61282	6.96991	6.4091	6.67275	6.54783	6.61037	6.51877	6.38244	6.93516	6.82574	6.72474	6.50065	6.60983	6.70578	6.92396	7.04408	6.93289	6.93902	6.87235	7.26691	6.92451	7.02025	7.15698	6.99426	7.17357	7.14198	7.08304	6.96482	7.0508	6.67386	7.10466
USP26	2.66533	2.689	2.52945	2.41418	2.51816	2.57291	2.54065	2.50694	2.64827	2.71189	2.60198	2.689	2.77573	2.78222	2.60198	2.48137	2.57291	2.41418	2.42831	2.50694	2.62148	2.64827	2.42831	2.42831	2.46834	2.44276	2.46834	2.59303	2.57291	2.48137	2.57291	2.63052	2.59303	2.46834	2.38235	2.56221	2.48137	2.17816	2.41418	2.67271	2.71903	2.42831	2.61221	2.54065	2.59303	2.689	2.54065	2.45604	2.54065
USP25	10.7938	11.0211	11.0966	10.9356	10.8662	10.9831	11.0231	10.9779	11.0401	10.9923	10.8125	10.9472	10.9323	10.814	11.0288	11.0514	10.8616	11.0211	11.0383	11.0688	11.0889	11.0571	11.0156	11.0297	10.9702	11.1128	11.1617	11.1663	11.1841	11.139	11.1596	11.2914	10.8823	10.9289	10.9124	10.8246	10.8997	10.843	10.8368	10.7873	10.8808	10.9222	10.8526	10.8726	10.8032	10.8948	10.7506	10.6942	10.919
USP24	10.1243	10.1336	9.99279	10.0214	9.99945	10.1144	10.1667	10.0207	10.4038	10.2275	10.0326	10.2862	10.135	10.1383	10.2518	10.1902	9.91436	10.1358	10.1291	10.0607	10.169	10.191	10.03	10.0758	10.0892	10.2401	10.3057	10.1999	10.1298	10.1697	10.3423	10.3901	10.0069	9.96216	10.1284	9.95715	10.0157	9.93578	10.0088	10.0503	10.22	9.84071	9.93312	9.93547	9.98716	10.0841	9.85025	9.90371	9.8196
USP16	9.54486	9.71846	9.71484	9.63532	9.59283	9.69167	9.77261	9.5058	9.66616	9.5125	9.59283	9.39985	9.3109	9.33933	9.79478	9.75135	9.71991	9.93913	9.77209	10.0503	9.88318	9.78706	9.93196	9.87	9.84463	9.71432	9.87343	9.74442	9.79083	9.66275	9.8843	10.1161	9.72176	9.36069	9.60712	9.55276	9.48228	9.5398	9.56156	9.29531	9.5644	9.28592	9.43976	9.30559	9.23626	9.53468	9.12837	8.94774	9.15681
USP15	10.4751	10.7108	10.7752	10.8024	10.8556	10.8963	10.8187	10.7173	10.679	10.7974	10.657	10.5345	10.4948	10.4703	10.5838	10.6668	10.6283	10.7506	11.0401	10.8384	10.7995	10.599	11.1086	10.8262	10.9796	10.9388	10.7357	10.898	10.6992	10.6966	10.8024	10.7641	10.4664	10.4962	10.6166	10.3971	10.6343	10.4998	10.3958	10.2952	10.2589	10.712	10.2983	10.6306	9.97846	10.3791	10.6143	10.2229	10.676
USP14	8.94292	9.19754	8.9282	9.07414	9.03219	9.09426	9.31211	9.22245	9.31781	9.10305	9.05163	9.12066	9.03322	8.80369	9.11992	9.18412	9.01166	9.04837	9.28673	9.12798	9.12949	9.26985	9.09206	9.10044	9.07488	9.27461	9.39526	9.08799	9.30928	9.2299	9.34683	9.56393	9.17261	9.13244	9.33122	9.26538	9.34727	9.22444	9.25001	9.16242	9.19677	8.98501	8.98325	9.01895	9.07995	9.1745	8.76783	8.95655	8.67744
USP13	7.08861	7.21316	6.80203	7.26935	7.16456	7.13585	7.64959	7.27288	7.40381	7.63062	7.43388	7.20568	6.85749	7.40568	7.43908	7.61531	7.58356	7.46363	7.48472	7.56618	7.52124	7.14249	7.21421	7.59831	7.33436	7.26799	7.6757	7.64173	7.32646	7.37685	7.5626	7.68815	7.31723	7.05958	7.3604	7.19921	7.24696	7.37877	7.1163	7.49727	7.31618	7.0377	7.56233	7.45986	7.49616	7.31886	6.80368	7.16064	7.06354
USP12	9.81898	9.69939	9.42009	9.69503	9.95075	9.89213	9.70355	9.81843	10.0382	9.96333	9.79196	9.98838	9.76623	9.50491	9.64622	9.61881	9.67813	9.55639	9.50491	9.45621	9.63281	9.65117	9.62701	9.49995	9.55737	9.73447	9.64367	9.67474	9.62652	9.75243	9.70658	9.89753	9.76674	9.67174	9.7854	9.73295	9.71275	9.73758	9.68339	9.71944	9.57938	9.68021	9.66179	9.50801	9.44198	9.70868	9.5728	9.84018	9.60807
USP10	10.1799	9.9349	10.0562	9.81626	9.90732	10.2006	10.0782	10.1471	10.0038	9.99398	10.0825	10.1617	9.83682	9.70045	9.81572	10.3743	10.0332	10.0626	9.99945	10.0864	10.1075	10.0895	10.051	10.2275	10.1513	9.96619	10.0307	10.1228	9.99945	10.2385	9.92669	9.8643	10.0765	9.97178	10.1917	9.83735	10.0657	10.0016	10.0497	9.84463	10.0884	9.90146	9.87	10.1208	10.0546	10.0841	10.006	9.80821	9.81675
USP1	7.99215	7.97066	8.07393	7.92304	7.87791	8.06406	8.14454	8.13815	8.22537	8.17823	7.81385	8.11111	7.65125	7.8309	8.27362	8.13111	8.24303	8.3821	8.28616	8.33543	8.36486	8.22694	8.22537	8.29559	8.1853	8.34217	8.2591	8.18085	8.28496	8.01052	8.39832	8.4639	7.77651	7.80478	7.80013	7.77268	7.86111	7.77101	7.74972	7.7442	7.86585	7.87545	7.99046	7.83118	7.52967	7.9461	7.75647	7.20674	7.80013
USO1	10.0838	10.1284	10.1872	10.1117	10.0568	10.0288	10.1474	10.0687	10.0616	10.1298	9.90086	10.0237	9.85304	9.90027	9.96389	10.2329	10.2087	10.1924	10.1988	10.2895	10.2952	10.2373	10.3621	10.2837	10.0626	10.1383	10.1509	10.0574	10.2349	10.1419	9.95965	10.0188	9.93312	9.83902	10.0717	9.73091	10.0581	9.98963	10.0785	9.85634	10.0019	9.95018	9.84183	9.93369	9.78921	10.1446	9.71174	9.54299	9.90146
USH2A	5.22246	4.99275	5.19723	5.09194	5.15306	5.12473	5.18887	5.14096	5.32674	5.25506	5.35768	5.05482	5.29197	5.2103	5.29117	5.19603	5.16067	4.95417	5.28703	5.12114	5.24622	5.21116	5.05223	5.18119	5.14399	5.17049	5.10776	5.08371	4.98079	5.15221	5.13791	5.20095	5.11858	5.09767	5.09063	5.26668	5.17567	5.1551	5.11125	5.22906	5.0701	5.12776	5.10071	5.25046	5.1761	5.20134	5.20222	5.32429	5.04777
USH1G	7.02498	6.96322	7.01728	6.86191	6.69922	6.90895	6.82892	6.85124	7.22813	6.80474	6.87668	6.85971	7.01392	7.02209	6.9453	6.85531	6.91058	6.64085	7.09976	6.83474	7.15724	7.02553	7.04737	6.83395	6.99205	6.978	6.81313	6.91468	7.01782	6.95724	6.93627	6.90538	6.88821	6.97423	6.88244	6.94177	6.77048	6.84935	6.73031	6.82653	6.71796	6.8241	6.69659	6.56365	6.83639	6.66362	7.04221	7.16261	6.93316
USH1C	5.79839	6.01677	5.79703	5.94494	5.73758	5.85634	5.93504	5.7165	5.86243	5.9334	6.04461	5.92152	5.90405	5.67167	5.88241	5.98046	5.86939	5.59845	5.82791	5.50945	5.86243	5.93428	6.02145	5.85536	5.9261	5.72598	5.40825	5.53666	5.74293	5.70377	5.60872	5.89102	5.79049	5.98258	5.6572	5.99932	5.86969	5.88578	5.66335	6.07118	5.66265	5.91789	5.85665	5.8472	5.66092	5.90251	6.01359	5.96146	5.75399
USF3	9.60378	9.58762	9.56484	9.56583	9.33485	9.60233	9.63131	9.54257	9.65224	9.4876	9.8941	9.50801	9.22326	9.32454	9.62556	9.58762	9.74121	9.79688	9.6427	9.47254	9.6807	9.71821	9.44793	9.42567	9.51162	9.70511	9.57324	9.79688	9.60758	9.78489	9.72989	10.0864	9.54299	9.77967	9.77883	10.166	9.91902	9.7854	9.71588	9.69321	9.84854	9.77909	9.68489	9.75462	9.7519	9.73136	9.5098	9.71944	9.65117
USF2	10.2353	9.8598	9.94146	10.1807	10.1609	9.97302	9.90965	10.0394	10.1243	9.92377	9.95902	9.93732	10.451	10.2699	10.1902	9.6289	9.63181	9.66516	9.6632	9.5518	9.50401	9.51473	9.59565	9.54897	9.54257	9.60858	9.39137	9.46188	9.43931	9.48003	9.52548	9.48717	10.1977	10.2094	10.1663	10.3842	10.1072	10.2244	10.2113	10.2629	10.2707	10.1054	10.0225	10.1917	10.1792	10.2479	10.2911	10.4205	10.1523
USF1	10.0256	9.95597	10.1318	10.2058	10.0195	9.96272	9.93913	9.95367	10.037	10.0243	9.82241	9.98716	10.1092	10.1243	9.89353	9.89353	9.84745	9.83067	9.79366	10.0237	9.89583	9.8152	9.89916	9.8843	9.96445	9.7056	9.73758	9.68752	9.78813	9.96091	9.76567	9.66716	10.071	10.0044	9.78761	9.90317	10.0138	9.96683	9.77107	9.93668	10.0577	10.0737	10.127	10.1895	10.0932	10.1741	10.201	10.0892	10.3846
USE1	8.18799	8.27835	8.23713	8.27955	8.2921	8.28975	8.20306	8.17999	7.93348	8.10907	8.02211	8.08606	8.03488	7.91222	8.00709	8.12659	8.09036	8.08321	7.95943	8.13373	8.22057	8.15336	8.03945	8.18681	8.16102	7.8295	8.08519	8.16481	7.9996	8.03257	8.13211	7.84045	8.13699	7.99243	7.91529	8.00477	7.96833	8.1844	8.07683	7.91558	8.24332	8.17474	8.1927	8.16629	8.12815	7.88659	8.5236	8.3548	8.29996
USB1	8.14111	7.9021	8.29726	7.83992	7.76247	7.82219	7.91417	7.80861	7.66556	7.74365	8.23051	7.9349	8.12569	8.20662	8.09036	7.97207	8.06112	7.9819	8.02647	7.8594	7.78641	8.1082	7.95547	8.03341	8.02157	8.22967	7.94031	8.1	8.07569	8.17275	8.26298	8.18147	7.7678	8.03431	8.05575	8.39082	8.16716	7.87791	8.10616	8.05751	7.96376	8.17677	7.97522	7.83894	8.12991	8.05485	8.71686	8.45477	8.73803
UROD	8.78729	8.62272	8.6142	8.68917	8.67843	8.82087	8.71158	8.81855	8.67321	8.86187	8.68787	8.77017	8.74128	8.78053	8.73245	8.66892	8.89468	8.55434	8.87622	8.91351	8.8723	8.69743	8.88027	8.79325	8.76215	8.65215	8.68654	8.62812	8.65636	8.60068	8.58634	8.60584	8.71127	8.57695	8.58169	8.47524	8.48972	8.52646	8.65904	8.54305	8.69977	8.70998	8.59286	8.67646	8.59807	8.80872	8.6898	8.04765	8.51773
UROC1	6.16641	6.15384	5.9876	5.93213	5.89847	6.01821	6.02145	6.02234	5.90683	5.86113	5.77619	5.61514	6.25166	5.76434	6.08699	5.92764	5.79608	5.97048	6.07583	6.01734	5.96054	5.87776	5.9047	5.94588	6.00083	5.99158	6.00169	6.03965	5.99339	6.14015	6.09858	6.19311	5.97989	6.21678	5.95635	5.96515	6.0706	5.94276	5.82791	6.04604	5.93518	5.89474	5.87431	5.98046	5.95249	5.96392	5.95906	5.96993	5.95813
URM1	8.27628	8.23596	8.38333	8.37793	8.17373	8.22938	8.10178	8.20957	8.2502	8.12018	8.60263	8.119	8.31558	8.14955	8.13785	7.73395	8.02735	8.07365	8.16538	7.87236	7.90914	7.9718	7.74915	8.07073	8.10878	7.89695	8.09887	8.07187	8.04242	8.20866	7.99243	8.16509	8.33978	8.64864	8.56778	8.91455	8.70173	8.57187	8.5443	8.76783	8.40531	8.33039	8.29006	8.47218	8.71191	8.52646	8.36396	8.78564	8.53714
URI1	10.398	10.3484	10.0904	10.3065	10.2006	10.3769	10.5984	10.4304	10.6656	10.5928	10.2983	10.5558	10.2699	10.4868	10.5303	10.5252	10.3743	10.5145	10.5277	10.5493	10.6325	10.4967	10.453	10.4712	10.513	10.514	10.5109	10.4347	10.4878	10.2645	10.6283	10.558	10.3812	10.2302	10.3561	10.2935	10.2306	10.2385	10.3212	10.2677	10.4664	10.2306	10.3786	10.3031	10.2804	10.328	10.0452	10.1208	9.95597
URB1-AS1	7.04972	7.27807	7.26349	7.38853	6.78908	7.09576	7.12497	7.13373	6.91532	7.1804	7.11867	7.1356	7.19758	7.25998	7.19975	6.99969	6.98681	6.82061	6.9993	7.09921	7.08724	6.9453	6.77316	7.16168	7.25156	7.15826	7.00985	7.06224	7.10623	6.99614	7.08173	7.12394	6.84069	6.978	6.92991	7.16982	6.98155	6.92909	6.771	6.9393	6.94636	7.00748	7.13321	7.05508	6.82627	6.89449	7.36151	7.34792	7.05212
URAD	6.3877	6.70681	6.76113	6.66071	6.30198	6.45167	6.70142	6.53484	6.36382	6.47806	6.73267	6.29092	6.63414	6.47494	6.46854	6.33567	6.60438	6.57447	6.51849	6.05629	6.43009	6.60412	6.37023	6.38935	6.54809	6.43846	6.53264	6.60222	6.53728	6.52016	6.14431	6.28108	6.36632	6.53291	6.66283	6.44508	6.75279	6.32806	6.60875	6.56393	6.51652	6.7466	6.6776	6.62827	6.73849	6.48583	6.84179	6.68529	6.66256
UQCRC1	8.29303	8.33156	8.32741	8.11228	7.97918	8.09505	8.05396	8.16567	7.7633	8.05079	7.94745	7.9913	8.08693	7.9941	7.98365	7.61978	7.76807	7.64656	7.54809	7.77129	7.69471	7.67216	7.76086	7.68702	7.55339	7.68264	7.50872	7.32915	7.55226	7.34272	7.50162	7.52967	7.657	7.6379	7.52912	7.84099	7.64464	7.72993	7.66002	7.81829	7.71672	7.75565	7.84071	7.69361	7.63456	7.67377	8.07801	7.73869	8.03488
UQCRB	7.80093	7.91784	7.55531	7.82897	7.9868	7.82303	7.74502	7.78246	8.37188	8.08173	8.13168	8.04991	7.5404	7.44531	8.12423	7.35942	7.38692	8.34141	7.83626	8.37701	7.95999	7.5999	8.34967	7.60624	7.83255	8.18236	8.34811	8.44929	8.32654	8.26385	8.71594	8.80069	7.41951	7.5278	7.83542	7.95206	7.99299	7.75954	7.53852	7.63596	7.55826	7.51762	7.63202	7.50352	7.33052	7.34984	7.67656	7.53655	7.46913
UQCR11	7.87763	7.74118	8.10264	7.8594	8.05019	8.05513	7.86366	7.88885	7.70467	7.70189	7.53546	7.68815	7.93748	7.94268	8.07484	7.97122	8.17414	7.88631	7.98045	8.00536	8.01403	7.91417	8.17015	8.00133	7.77923	8.0898	7.79957	7.66688	7.62413	7.78005	7.80618	7.71265	7.65344	7.51153	7.30594	7.77841	7.44697	7.56381	7.5855	7.31805	7.69526	7.73152	7.75633	7.54584	7.55312	7.36824	7.90572	7.73809	7.93659
UQCR10	8.99605	8.93737	9.13427	8.8632	8.88027	8.80238	8.8286	8.77266	8.65773	8.68787	8.74194	8.55881	8.91589	8.77017	8.66363	8.65737	8.72558	8.49908	8.65803	8.88797	8.57442	8.66363	8.78356	8.90883	8.68718	8.53432	8.48533	8.4236	8.57919	8.45463	8.6493	8.28675	8.77283	8.6912	8.22537	8.74713	8.63006	8.7185	8.67385	8.39891	8.54658	8.21282	8.6496	8.56551	8.54658	8.42109	8.55182	8.33514	8.18799
UQCC3	6.37054	6.65213	6.5473	6.95343	6.5919	6.53593	6.86496	6.43009	6.73534	6.64564	6.24632	6.75391	6.771	6.62091	6.49821	6.73267	6.73664	6.72978	6.74564	6.98401	6.64973	6.64001	6.75681	6.62936	6.53171	6.52042	6.64618	6.4573	6.59136	6.83883	6.78372	6.91629	6.80556	6.48651	6.67867	6.52042	6.65135	6.59353	6.46799	6.68937	6.66715	6.74387	6.66256	6.61794	6.64889	6.40079	6.71714	6.41958	6.42932
UQCC2	8.68458	8.6867	8.77214	8.63888	8.57126	8.45477	8.54965	8.54595	8.23657	8.3463	8.04127	8.33796	8.37793	8.31766	8.0667	8.05545	8.30865	7.9242	8.14721	8.25049	8.12338	8.29604	8.32243	8.45997	8.22847	7.96089	7.96142	7.85578	8.01987	7.71943	7.79274	7.38772	8.18116	7.9583	7.50595	8.05664	8.08722	8.29485	8.12104	8.1434	8.21733	8.21852	8.09621	8.12628	7.95914	7.95235	8.10702	8.12991	8.00909
UPRT	7.84412	7.93717	8.04006	7.87064	7.93835	7.8521	8.1196	7.6209	8.356	8.08693	7.88885	8.20753	7.68264	7.93835	7.82979	7.80919	7.84801	8.14511	7.98624	8.35748	8.23443	8.04704	8.08952	8.06786	8.09708	8.08693	8.30682	8.18592	8.08952	7.92651	8.02853	8.45359	8.13936	7.83881	8.033	8.00336	8.10673	8.15776	7.93125	8.10585	8.03201	7.9796	7.9583	7.99101	8.14511	8.01932	7.73368	7.65289	7.67696
UPP2	5.39763	5.45509	5.36522	5.36602	5.17737	5.24703	5.18159	5.36683	5.42093	5.26252	5.27989	5.35083	5.47187	5.454	5.19563	5.41529	5.26978	5.25752	5.19524	5.24072	5.47265	5.23335	5.30067	5.31336	5.24921	5.23292	5.21569	5.26085	5.18033	5.25427	5.20521	5.20266	5.3259	4.96732	5.28157	5.03573	5.24703	5.2517	5.38046	5.18119	5.36762	5.32882	5.09938	5.11337	5.40476	5.34111	5.23028	5.42891	5.40354
UPP1	7.98653	7.90182	8.57631	7.99688	8.08664	7.84567	7.94493	8.13844	7.76358	7.92705	8.08836	7.96978	7.86671	8.03543	8.10149	7.73869	7.89075	8.05019	8.34005	8.08145	8.04614	7.62332	7.91134	7.6578	7.96057	8.06434	7.62577	7.74862	7.60183	7.54888	7.80752	7.74862	7.55531	7.88996	7.66582	7.76086	7.68234	7.80176	7.55853	7.45133	7.41007	7.99791	7.75565	7.78775	7.76358	7.71727	8.13992	7.54315	8.02046
UPK3A	7.38338	7.85496	7.2105	7.32486	8.21587	7.33352	6.98451	7.17929	6.48857	7.45761	7.71265	6.98016	7.11051	7.32431	7.42603	6.97341	7.26824	7.07936	6.98016	6.98882	7.14415	7.23534	7.12789	7.41965	7.24285	7.008	6.98583	7.21448	7.13612	7.26773	7.21522	6.69685	7.06303	7.43281	7.0897	7.41389	7.05587	7.34216	7.2303	7.09576	7.02768	7.44941	7.64436	7.56016	7.07073	7.03662	7.63172	7.82897	7.40867
UPK1B	4.89534	4.93788	4.96124	5.03618	4.70288	4.57513	5.12383	4.71111	5.38523	4.69861	5.24788	5.07096	5.07227	5.15848	4.84663	4.81201	4.72334	4.79546	4.80253	4.6798	5.03839	4.91603	4.95699	4.74895	4.62934	4.91749	4.74498	4.97752	4.681	4.79333	4.82968	4.79333	4.84816	4.94398	4.73106	4.83288	4.70464	4.77835	4.96356	4.98583	4.96454	4.72158	4.85496	4.60071	4.95611	4.5632	5.07141	4.82341	4.99639
UPK1A-AS1	6.62666	6.40499	6.40052	6.34158	6.2441	6.50447	6.3345	6.42958	6.18268	5.92152	6.12832	5.91727	6.47412	6.21126	6.36602	6.42796	6.35237	6.30283	6.24241	6.34493	6.25085	6.29429	6.5182	6.35154	6.4207	6.60357	6.19612	6.34573	6.37681	6.38107	6.52202	6.3641	6.33141	6.5125	6.46746	6.25989	6.37574	6.48117	6.3576	6.25592	6.10001	6.46718	6.17954	6.30956	6.27042	6.34101	6.46746	6.56257	6.27997
UPK1A	5.44861	5.43069	5.27948	5.35768	5.41767	5.30603	5.31253	5.30146	5.43261	5.3104	5.0014	5.1282	5.41413	5.10162	5.39475	5.14962	5.61162	5.37806	5.15978	5.14527	5.36884	5.01226	5.22407	5.58881	5.23782	5.32065	5.25752	5.29571	5.05973	5.31747	5.35488	4.9803	5.49716	5.2103	5.16234	5.32674	5.20392	5.35854	4.98538	5.4618	5.48183	5.15935	5.37192	5.4	5.28539	5.32507	5.50241	5.45968	5.4957
UPF3B	7.6187	7.6793	7.79052	7.72583	7.87903	7.91784	7.92961	7.75425	7.75512	7.75221	7.69112	7.51873	7.41197	7.80314	7.78968	7.72501	7.64599	7.82836	7.68234	8.04794	7.78218	7.94268	7.81691	8.06759	8.15277	7.54861	7.96405	7.834	7.8732	7.68868	7.78927	7.95747	7.9819	7.6653	7.74669	7.51374	7.63482	7.91304	7.68786	7.56476	7.98708	7.8125	7.69966	7.72583	7.62385	7.79556	7.49478	7.76607	7.18652
UPF2	8.52394	8.86221	8.64666	8.64115	8.66564	8.6493	8.87524	8.66006	8.85763	8.6941	8.45387	8.65151	8.5604	8.57281	8.59969	8.67615	8.562	8.78053	8.76818	8.68654	8.78826	8.64083	8.71031	8.58137	8.739	8.75271	8.85597	8.72851	8.81439	8.54965	8.91049	8.83099	8.5553	8.35209	8.50181	8.13785	8.52081	8.41769	8.44782	8.3992	8.47984	8.50121	8.41104	8.42235	8.37431	8.54932	8.24809	8.19976	8.42756
UPF1	8.83843	8.83437	8.85763	8.81541	8.77079	8.83301	8.76315	9.03289	8.77111	8.78597	8.77749	8.81506	9.01823	9.12576	8.91488	8.91556	8.96989	8.67874	8.88696	8.54183	8.77818	8.76548	8.6055	8.76056	8.84636	8.69875	8.63826	8.6707	8.70934	8.68202	8.64538	8.79735	8.93225	8.77248	8.97054	8.86866	8.92854	9.01823	8.98115	9.19952	9.02762	8.90106	9.11848	9.00437	9.2256	9.03462	8.97429	9.06346	9.03322
UNKL	8.26167	8.31465	8.20483	8.31976	8.30319	8.30229	8.4059	8.3548	8.53466	8.31558	8.49969	8.45285	8.48043	8.5868	8.66531	8.27481	8.302	8.47645	8.43623	8.39082	8.22421	8.3764	8.35452	8.23353	8.16453	8.41132	8.53279	8.61647	8.38091	8.51492	8.64601	8.59102	8.35661	8.45781	8.44051	8.14633	8.46467	8.40561	8.31217	8.49587	8.47276	8.59935	8.49619	8.6337	8.5443	8.27362	8.65773	8.6912	8.57569
UNCX	8.84178	9.00301	8.75758	8.69743	8.75527	8.85021	8.48475	8.75172	8.72429	8.4236	8.78053	8.57155	8.92613	8.75858	8.9929	8.78889	8.63006	8.65904	8.79493	8.47307	8.75139	8.88228	8.84209	8.64177	8.74713	8.96096	8.79626	8.97535	8.78462	8.9613	8.99052	9.06518	8.57662	8.97185	8.6084	8.84413	8.77853	8.68006	8.79125	8.5725	8.41769	8.69579	8.58459	8.43685	8.69014	8.47005	9.01686	9.32414	9.06663
UNC93B1	9.86716	9.78813	10.2139	9.91203	9.68752	9.75514	9.59046	9.83515	9.27344	9.56343	9.88493	9.72881	9.68702	9.64723	9.83123	9.51342	9.60611	9.72309	9.57755	9.71537	9.41425	9.53798	9.69759	9.58295	9.79422	9.47169	9.24298	9.37586	9.65729	9.60712	9.24257	9.13062	9.75243	9.82844	9.54349	9.58713	9.82183	9.88203	9.71991	9.78977	9.57191	10.0607	9.82958	9.84071	9.78706	9.62359	10.0594	9.93076	9.97425
UNC80	5.96813	6.2196	6.19467	6.14982	6.03445	6.32806	6.16894	6.17809	6.15634	5.84211	6.05227	6.10798	6.40334	6.25112	6.03445	6.07176	6.13786	5.86969	6.16184	6.0368	6.22334	6.12315	6.28039	6.00559	6.28389	6.10973	5.98826	6.04753	6.02772	6.2382	6.38216	6.11804	6.00349	6.11086	6.11915	6.27939	6.10944	6.17982	6.02711	6.03089	5.7817	6.36439	5.90961	5.99425	6.00885	5.88241	6.23905	6.05713	6.42822
UNC5A	6.82301	6.83474	6.79444	6.71224	6.76248	6.77665	6.73614	6.64564	6.70526	6.70088	6.63016	6.70088	6.85971	6.81369	6.8663	7.04352	6.94206	6.64863	6.94988	6.65483	6.81823	6.97176	6.80807	6.73716	6.80422	6.85071	6.75866	6.80288	6.72605	6.85803	7.04379	6.9404	6.65941	6.86164	6.8391	6.70201	6.75708	6.69844	6.76752	6.70656	6.67843	6.90429	6.81073	6.70921	6.64297	6.68638	6.92108	6.84344	6.88846
UNC50	7.83825	7.9718	8.08434	7.94974	7.90407	7.87151	8.00739	7.66168	7.90968	8.00967	7.76833	7.82721	7.71754	7.70687	8.06759	7.92678	7.64712	8.00739	8.02242	8.0754	7.94916	7.93405	7.92304	7.94148	7.97051	7.82779	7.97349	7.82694	8.01316	7.82386	7.93432	7.69457	7.85409	7.70657	7.70793	7.50245	7.71425	7.57666	7.74005	7.59172	7.85468	7.48527	7.63761	7.67956	7.62707	7.78584	7.45599	7.42846	7.76992
UNC45B	5.85825	5.85984	5.8192	5.90067	5.63053	6.08946	5.54808	5.80541	5.6658	5.77777	5.43421	5.67095	5.9434	5.84211	5.84877	5.78885	5.61893	5.5411	5.51767	5.79379	5.83706	5.81276	5.80197	5.79608	5.88889	5.91335	5.51282	5.57875	5.86782	5.8412	5.86717	6.0185	5.54995	5.63342	5.85776	5.90654	5.93702	5.77094	5.87002	5.70342	5.92764	5.63377	5.74665	5.65818	5.92152	5.76758	5.8412	5.74395	5.95906
UNC45A	7.77813	7.74005	7.77101	7.91587	7.77241	7.88153	7.87903	7.91278	7.76274	7.97095	7.82979	7.75483	8.0039	8.05222	7.8505	7.80947	7.92904	7.7434	7.76886	7.82779	7.97122	7.76247	7.91249	7.86642	7.86585	7.76438	7.68924	7.79638	7.81223	7.79584	7.81084	7.5797	7.79135	7.72993	7.75221	7.67656	7.59726	7.73097	7.68066	7.83285	7.78062	7.6507	7.78318	7.75923	7.7525	7.82979	7.9392	7.74642	8.02676
UNC13D	9.20647	8.94912	9.13919	9.11884	8.96953	8.96778	9.01789	8.99777	8.98535	9.02469	9.16615	9.10928	9.37586	9.30187	9.41551	9.11252	9.10597	8.95321	9.10414	8.91793	9.01509	9.11289	8.99846	8.79528	8.94428	9.00883	8.96677	8.98325	9.07882	9.0869	9.04694	8.97945	9.19754	9.30681	9.3105	9.46059	9.30269	9.25365	9.42613	9.61547	9.47982	9.23262	9.36651	9.33567	9.46059	9.39353	9.43506	9.55415	9.44537
UNC13B	6.28647	6.12088	5.95486	5.96209	5.97622	5.88148	5.76536	6.01271	6.00469	6.01594	5.9349	6.08023	6.0767	6.03204	5.84181	6.09161	6.16269	5.9434	5.97201	5.85697	6.15679	5.78462	6.03384	5.96392	5.88148	6.06803	5.93518	5.63412	5.90219	6.16426	5.83804	5.82791	5.94794	6.13328	6.1904	5.97563	6.16951	5.89041	5.90745	6.14728	6.05656	6.02292	6.20727	5.96993	6.25902	5.98716	6.29488	6.05971	6.00825
UNC119	8.20279	8.40472	8.30288	7.90151	7.93518	8.07683	7.87402	7.95489	7.72362	7.72938	8.11929	7.8004	8.17159	8.07569	8.20157	7.76666	8.05165	7.99299	7.9412	8.04286	7.91843	8.09915	7.94524	8.10585	8.10998	7.91134	7.76807	7.93717	8.16397	8.10585	7.8474	7.65726	7.84968	8.31917	8.08635	8.49778	8.35268	8.21556	8.05485	7.99585	8.27863	8.41927	8.49436	8.13433	8.28318	8.07683	8.32318	8.64666	8.09592
UMPS	7.33352	7.48554	7.59198	7.55339	7.53798	7.49863	7.70303	7.4263	7.46146	7.6145	7.65673	7.6082	7.51512	7.42547	7.68619	7.59172	7.77364	7.69112	7.73587	7.92818	7.82443	7.97051	7.65098	7.88996	7.7434	7.5412	7.6507	7.55719	7.66002	7.37579	7.43146	7.66197	7.81636	7.47508	7.26718	7.46172	7.43601	7.4729	7.54315	7.46584	7.53519	7.51153	7.7598	7.5179	7.70959	7.45626	7.30966	7.24994	7.25943
UMOD	6.02205	6.27069	6.18672	6.14298	5.95813	6.18871	5.97563	6.16184	5.94064	5.95996	5.88368	6.15532	6.05105	5.92732	6.14669	6.0053	6.21557	6.08319	6.14982	6.19154	6.12398	6.08932	6.2596	5.99037	6.15797	6.14271	6.08348	6.27482	6.17553	6.32919	6.15154	6.24742	6.11402	6.33623	6.21302	6.19983	6.12174	6.24187	6.11487	6.102	6.01691	6.29401	6.02742	6.0165	6.15184	5.98889	6.32473	6.10768	6.10546
ULK4	8.15987	8.01458	7.78829	7.94916	8.05193	8.14168	8.28675	8.11668	8.3812	8.18991	8.16688	8.17618	8.20251	8.11638	8.15927	8.20957	8.09212	8.23536	8.22302	8.07654	8.25226	8.17414	7.99018	8.01786	8.16424	8.21703	8.30053	8.37069	8.38225	8.13965	8.15423	8.54595	8.18297	8.15452	8.26746	8.13168	8.18828	8.10968	8.25136	8.22722	8.22907	8.06815	8.20393	8.13196	8.19885	8.37313	7.77841	7.95403	7.83656
ULK3	8.16102	8.06549	8.11373	8.07393	7.79753	7.89497	8.15099	8.03714	8.12844	8.04413	8.03729	8.00104	8.32479	8.27302	8.26892	7.89527	7.89274	7.86923	7.90685	7.94239	7.97234	7.8905	7.87516	7.85915	7.97734	7.90572	7.77541	7.86054	7.91193	7.97462	7.9796	7.89812	7.93835	8.12961	8.40472	8.37881	8.09387	8.067	8.27955	8.36515	8.31405	8.07365	8.38602	8.2757	8.47645	8.02016	8.15482	8.3923	7.97674
ULK1	8.66069	8.46028	8.42329	8.49314	8.49344	8.50089	8.35573	8.63888	8.37911	8.36039	8.65904	8.5368	8.73608	8.6337	8.83506	8.36486	8.41408	8.38392	8.29996	8.14662	8.20251	8.32858	8.29697	8.18946	8.28824	8.38543	8.31189	8.30169	8.29152	8.48014	8.26035	8.38602	8.48104	8.74746	8.75692	8.90547	8.74746	8.78856	8.6768	8.61128	8.69743	8.74696	8.54626	8.81073	8.75625	8.66823	8.88062	9.02724	8.89837
ULBP1	5.81079	5.99068	5.89474	5.85825	5.82271	5.96085	5.76063	5.71819	5.79903	5.46425	5.72841	5.80919	5.86243	5.999	5.96546	5.58125	5.82078	5.53485	5.74058	5.68945	5.83773	5.74025	5.8608	5.71447	5.82576	5.80002	5.82791	5.73281	5.63756	5.92461	5.60273	5.84151	5.68681	5.87527	5.76434	5.93213	5.82304	5.77586	5.76993	5.75898	5.4863	5.75194	5.77094	5.87556	5.91363	5.36865	5.9261	6.07788	5.963
UHRF2	9.73865	9.85863	9.55966	9.6807	9.75982	9.80876	9.95482	9.7914	10.0779	9.94607	9.79031	9.94026	9.78592	9.93793	9.92958	10.0332	9.77534	9.88896	9.88318	9.93762	10.0851	9.85863	9.75034	9.84071	9.8826	10.0696	10.0471	10.0388	9.98963	9.96148	10.0307	10.2263	9.67071	9.69372	9.75034	9.61204	9.79533	9.70712	9.74502	9.61003	9.81785	9.65578	9.69372	9.71484	9.75879	9.60188	9.42955	9.54486	9.5518
UHRF1	7.03928	7.25751	7.27962	7.14624	7.18492	7.24885	7.37404	7.56505	7.20568	7.19672	7.2113	7.04379	7.2113	7.21712	7.42353	7.09761	7.40568	7.10676	7.30622	7.22222	7.10191	7.27794	7.04762	7.09468	7.40049	7.12815	6.9694	7.15238	7.25914	7.05454	7.27962	7.29909	6.9926	7.16299	7.35366	7.14275	7.15294	7.11974	6.95617	7.25373	7.16692	7.14878	7.19826	7.1324	7.08804	7.14515	7.20303	7.48827	7.59558
UHMK1	10.0069	10.1179	10.011	10.0138	9.76674	9.85634	10.1312	9.87755	10.0471	10.0051	9.81144	10.2036	10.0044	10.1454	10.1675	10.0594	9.92555	10.1488	10.0979	10.2058	10.1124	10.0677	9.99457	10.1962	9.94607	10.2507	10.4178	10.0939	10.3821	10.1235	10.4781	10.429	9.78867	9.6427	9.79586	9.81037	9.71895	9.67174	9.6115	9.8924	9.94489	9.82183	9.92433	9.68438	9.7914	9.9693	9.80576	9.91546	10.0516
UGT8	6.14866	5.96515	5.93674	5.51876	6.11748	6.17838	6.24771	6.24771	6.80556	6.32104	6.18701	6.23062	6.00201	6.37708	6.03565	6.68344	6.05943	6.50584	6.25364	6.24241	6.15879	6.18411	5.7563	6.4894	6.59658	5.99037	6.40636	6.49876	6.20923	6.27262	6.18439	6.40473	6.54949	6.18956	6.37214	6.32218	6.30005	6.13956	6.23453	6.10659	6.54267	6.25535	6.40813	6.51678	6.62419	7.21498	5.86275	5.90436	5.73448
UGT3A1	4.83925	4.96454	5.09938	4.91309	5.01226	4.91119	4.93541	4.94257	5.1108	5.09063	5.185	5.28625	5.40786	5.05706	5.01181	5.00466	4.69373	5.10906	4.96406	4.87311	4.99549	4.71395	5.04321	4.96641	4.96215	5.09808	5.00329	4.85033	5.18751	4.90717	4.98328	4.77228	4.96828	4.9017	5.0051	4.81674	4.9267	5.08155	4.74329	4.93204	5.01691	4.77946	4.82859	5.0051	4.83131	4.7965	5.01	5.27948	5.15808
UGT2B7	2.74074	2.92852	3.44741	3.34988	3.16987	3.2476	3.22922	3.12344	2.87674	3.5426	3.19537	3.96829	2.95676	3.04376	3.11657	3.00823	3.16015	3.48414	3.15687	3.31298	3.63928	2.96582	3.04376	3.05514	2.88753	2.99558	2.9998	3.29921	3.17314	3.06678	3.04767	3.16015	3.51024	3.38076	3.17955	3.54706	3.04767	3.45926	3.02823	3.63575	3.60957	2.87674	3.20143	3.2476	3.16333	3.55555	3.47043	2.97024	3.48189
UGT2A3	4.13128	4.16985	4.51571	4.25921	3.97845	4.02482	4.04669	3.95345	4.56251	4.12731	4.02716	4.44216	4.39855	3.92287	4.16481	4.17674	4.22354	4.231	4.28564	4.24842	4.26746	4.08293	4.18745	4.25125	4.21385	4.23284	4.10945	4.15677	3.84573	4.01775	4.22584	4.27843	4.15056	4.09369	4.08187	4.3414	4.24656	4.26202	4.14446	4.17959	3.74445	4.19108	4.60071	4.3034	4.31028	4.3842	4.20548	4.10426	4.44522
UGGT1	10.0825	10.1103	10.0979	10.1193	10.0654	10.0516	10.1103	10.0802	10.217	10.1969	10.1144	10.2244	10.0671	10.1587	10.0959	10.0851	10.06	10.0388	10.0543	9.97115	10.0799	9.96091	9.93017	10.0075	9.96739	10.1924	10.1544	10.1127	10.1054	10.2132	10.2209	10.1943	10.0792	10.0932	10.1172	9.877	10.2503	10.1365	10.0303	10.1544	10.0357	9.9773	10.0335	10.0648	10.0577	10.1298	9.90232	9.94666	10.037
UGDH	8.37911	8.38061	8.62781	8.6023	8.78993	8.79477	8.83572	8.43745	8.29604	8.58911	8.1874	8.32683	8.51432	8.49344	8.31587	8.81716	8.5472	8.24153	8.60356	8.74322	8.67516	8.50526	8.72075	8.76154	8.59679	8.48412	9.13281	8.86966	9.04199	8.8117	8.81439	8.47984	8.41619	8.13556	8.5312	8.66132	8.55404	8.37129	8.34185	8.36039	8.39684	8.37313	8.24573	8.17474	8.54031	8.26005	8.41438	8.3986	8.49587
UGCG	8.17854	8.58044	7.77241	7.94463	8.29996	7.93405	8.31343	7.90036	8.15927	8.26575	7.88236	8.10849	7.56753	7.74254	7.46639	7.6958	7.91134	7.6958	8.05251	7.77979	7.94578	7.74587	7.89582	7.95031	7.84884	8.08031	8.20483	7.9913	8.05906	7.90486	7.93876	7.94775	8.00047	7.9825	7.9392	8.16424	8.08434	8.08089	8.03144	7.98045	7.96978	7.92391	7.69142	7.92015	7.85157	8.11844	7.77953	7.65532	7.82779
UFSP2	7.35258	7.47426	7.21368	7.66938	7.70329	7.88431	7.8681	7.65834	7.6653	7.43768	7.33164	7.71265	7.37823	7.2969	7.35765	7.50134	7.51985	7.77351	7.6482	8.18147	7.72084	7.66336	7.5761	7.65726	7.67269	7.86083	7.49056	7.7353	7.62061	7.45493	7.74005	7.8631	7.59964	7.40735	7.56839	7.72334	7.69937	7.63172	7.67628	7.34244	7.66086	7.59037	7.46833	7.50325	7.32404	7.51762	6.81878	6.90456	7.0353
UFSP1	7.85831	7.82553	7.6187	7.57443	7.55692	7.67049	7.56505	7.59339	7.53022	7.45408	7.59065	7.63621	7.72773	7.47371	7.69773	7.88013	7.4812	7.47786	7.62871	7.55936	7.50609	7.78442	7.70876	7.70342	7.75714	7.7253	7.75398	7.79187	7.77715	7.68485	7.92508	7.76139	7.63898	7.66665	7.55392	7.71534	7.41444	7.61282	7.66059	7.57806	7.44262	7.78246	7.49644	7.5278	7.67321	7.55504	7.85606	8.193	7.78968
UFM1	8.76749	8.91827	9.07488	9.00716	8.7139	8.76418	8.83132	8.82665	9.29204	9.173	8.98981	8.98746	9.05554	9.05695	8.86831	8.81136	9.17603	9.12353	9.23464	9.27344	9.09457	9.23544	9.15187	9.20959	8.88528	9.24548	9.32077	9.04767	9.26379	9.09564	9.33122	9.34389	9.10376	8.8286	8.83939	9.2634	8.99189	8.86024	8.88528	8.91049	8.87326	9.03496	8.87962	8.9214	8.96062	9.00371	8.85259	8.60905	8.77248
UFL1	8.97255	9.25977	8.97255	9.12874	9.33362	9.18172	9.29982	9.16242	9.37669	9.32035	9.05839	9.2077	8.94118	9.06449	8.99534	9.4827	9.21147	9.38883	9.40429	9.4058	9.38337	9.40365	9.34848	9.36318	9.28187	9.51966	9.64622	9.5398	9.41251	9.35902	9.55321	9.61788	9.32706	9.18062	9.17718	9.29738	9.1849	9.20144	9.02103	8.96809	9.09899	9.07845	8.97429	9.12315	9.06481	9.08765	8.72396	8.81368	8.87193
UCP1	4.68345	4.58199	4.79126	4.80571	4.67109	4.77727	4.81883	4.69373	4.85396	4.92226	4.64799	4.76306	4.90269	5.09364	4.68527	4.70995	4.74271	4.58546	4.76847	4.70527	4.75074	4.73638	4.85033	4.60203	4.91847	4.71808	4.65549	4.85448	4.34802	4.78702	4.56887	5.03797	4.63583	4.75129	4.80253	4.59236	4.72043	4.63254	4.67109	4.69373	4.53386	4.71808	4.69553	4.67672	4.85496	4.59719	4.75687	4.73516	4.77998
UCN3	6.15767	6.27595	6.22721	6.21618	6.10914	6.24886	5.89011	6.41543	6.24522	6.21821	6.29032	5.98046	6.35154	6.0553	6.21216	6.06489	6.17751	5.79608	6.20407	6.02292	5.85603	6.38133	6.25058	6.03965	6.27742	6.07423	6.0913	5.90099	6.1203	6.10114	6.21413	5.97022	6.08873	6.07146	6.00169	6.22475	6.06226	6.06715	6.22613	6.08258	6.01447	6.22613	6.02234	5.91577	5.97022	5.96546	6.42239	6.55716	6.49211
UCN	7.25589	7.30966	7.43934	7.20057	7.35501	7.41307	7.23289	7.34957	7.3715	7.13612	7.16485	7.21498	7.53298	7.45928	7.46819	7.20865	7.13106	7.23589	7.2774	7.32106	7.34848	7.44049	7.37605	7.2445	7.23534	7.43281	7.459	7.34299	7.33325	7.4202	7.50764	7.39301	7.38504	7.43253	7.49154	7.27933	7.41063	7.12236	7.18357	7.16615	7.20438	7.3888	7.23966	7.18893	7.24777	7.1255	7.50958	7.71153	7.47648
UCMA	5.92794	5.75415	6.01166	5.8032	5.97927	5.90158	5.98464	5.88116	5.87776	5.86337	6.04345	5.82147	6.16585	5.91607	5.74631	5.94676	5.73146	5.86146	5.85522	5.78462	5.839	6.02292	6.09447	5.85155	5.89087	6.00409	5.65296	5.9191	5.83537	5.66857	5.85477	5.95549	5.86146	6.09447	5.83226	5.63377	5.83639	5.79379	5.69759	5.70276	5.95249	5.7781	5.95044	5.79673	5.84243	6.05079	6.00708	6.1504	5.91304
UCKL1	8.60809	8.62005	8.6023	8.58584	8.45477	8.52586	8.61354	8.57793	8.7191	8.56664	8.59902	8.40104	8.72574	8.75758	8.45871	8.41072	8.40502	8.32465	8.27955	8.2921	8.19713	8.34541	8.13315	8.28136	8.17188	8.29632	8.29758	8.20187	8.19481	8.09124	8.25974	8.09357	8.39684	8.57539	8.40322	8.77515	8.40561	8.44051	8.41619	8.48784	8.42483	8.35862	8.46269	8.51894	8.60937	8.42296	8.70673	8.79394	8.57065
UCHL5	8.1228	8.36701	8.13467	8.27467	8.16219	8.31217	8.49969	8.17387	8.38482	8.1736	7.94326	8.10466	8.29303	8.22509	8.38543	8.59615	8.41797	8.6023	8.76184	8.75826	8.67776	8.79325	8.68331	8.63598	8.49908	8.7156	8.91827	8.57	8.76717	8.49376	8.99258	9.05088	8.38392	8.17967	8.53588	8.21164	8.46728	8.19885	8.09564	8.1	8.56551	8.36069	8.10205	8.05222	7.94745	8.51303	7.85773	7.43963	8.00564
UCHL1	6.27926	6.37936	6.20096	6.32104	6.50807	6.34856	6.15962	6.40305	6.29632	6.31204	6.14728	6.16155	6.48362	6.13211	6.26986	6.19983	6.34493	6.14416	6.28811	6.32132	6.04516	6.34101	6.24213	6.10973	6.27288	6.37491	6.28894	6.19641	6.0133	6.3233	6.31064	6.32836	6.18787	6.40218	6.18701	6.09534	6.36162	6.16327	6.18956	6.06431	5.87463	6.41988	5.97866	6.09768	6.23989	6.12468	6.1023	6.10001	6.43204
UBXN7	10.0275	10.0448	9.78228	10.0192	9.96091	9.93668	10.139	9.96994	10.1047	10.0063	10.0268	10.1745	9.88318	9.98584	9.84966	9.99398	9.71227	10.0098	9.798	9.81362	10.0986	9.96683	9.72989	9.75243	9.8173	9.94607	10.1243	10.0825	9.95193	10.0262	10.251	10.1587	10.0845	9.91315	10.1609	9.93913	10.2051	10.0857	10.153	9.84633	10.1193	9.91315	9.8598	9.99825	10.036	10.1778	9.7133	9.88462	9.90676
UBXN6	8.1414	8.03088	7.91066	8.16337	8.1927	8.11344	8.08031	8.17414	8.00994	8.31012	8.19885	8.23834	8.40135	8.28318	8.34126	8.06143	8.0337	8.07248	7.90293	8.1187	8.06594	7.91249	8.15247	8.07187	8.13315	8.05079	7.98792	8.03314	8.0433	8.07484	7.95104	8.04006	7.86726	8.22302	8.10466	8.19213	8.0505	8.02548	8.2499	8.21452	8.15806	8.32451	8.03714	8.18326	8.14604	8.10075	8.25005	8.30592	8.12961
UBXN4	9.94201	10.0648	9.91841	10.0069	10.0562	9.99152	10.229	10.0182	10.1755	10.0945	9.89916	10.1027	10.0225	9.95482	10.0423	10.0439	10.1523	10.3407	10.0657	10.2574	10.2219	10.1369	10.0945	10.2345	10.2463	10.2229	10.2117	10.1137	10.163	10.0522	10.1137	10.2151	10.1172	10.0792	10.1411	9.98716	10.0044	10.0911	10.0626	9.93196	10.0639	10.0911	9.89522	9.95251	9.96994	10.0391	9.84409	9.70511	9.8469
UBXN11	9.12576	8.75692	8.98915	9.38126	9.15909	8.88962	8.73703	8.99119	8.32067	8.50757	9.00576	8.74611	8.87926	8.87193	9.15454	8.58781	8.77921	8.61874	8.5472	8.77548	8.34661	8.35952	8.70374	8.83301	8.75009	8.28405	7.92763	8.45449	8.33366	8.37492	8.1082	7.97005	9.03604	9.20262	9.03393	9.11659	9.22366	9.12874	9.12207	8.9241	8.93497	9.16095	9.03462	9.35142	9.02762	9.04374	9.27384	9.03462	9.17152
UBXN1	9.00334	8.69151	8.87394	8.74	8.62877	8.78221	8.76385	8.69875	8.57065	8.76056	8.56247	8.54658	8.72708	8.78564	9.32871	8.80502	8.98115	8.87657	8.84822	9.09827	8.74551	8.79394	8.97631	8.74551	8.896	8.73509	8.62005	8.70207	8.56135	8.62072	8.53877	8.91285	8.53311	8.45568	8.3824	8.29393	8.34185	8.6084	8.45417	8.55727	8.82595	8.44991	8.74257	8.60455	8.41679	8.40351	8.69579	8.23505	8.47769
UBTD2	7.48078	7.50458	7.48499	7.74175	7.44155	7.65013	7.65834	7.63035	7.63736	7.73449	7.50365	7.62819	7.56974	7.6173	7.28847	7.67599	7.7475	7.56646	7.76112	7.68977	7.57375	7.63428	7.49098	7.53519	7.71672	7.62033	7.52697	7.59938	7.46612	7.49807	7.55477	7.38475	7.56646	7.25645	7.58409	7.45817	7.47155	7.57224	7.43686	7.42326	7.54967	7.53048	7.55175	7.53519	7.49891	7.65427	7.62173	7.3785	7.82019
UBTD1	8.119	8.01816	8.12338	8.22421	8.17885	8.26065	7.9796	8.18769	7.86097	7.92651	8.20693	7.93184	8.26805	8.12451	8.1248	8.02972	7.76247	7.76247	7.94802	7.79024	8.01375	7.9825	7.99673	7.88713	8.144	8.15791	7.9913	7.94945	8.02562	7.97818	8.11139	8.16864	7.92043	8.00564	8.00654	8.28765	7.86475	7.93014	8.12164	7.91304	7.77295	8.27481	7.94636	7.87036	7.86895	7.8337	8.51117	8.28883	8.48624
UBR7	6.90923	7.3021	7.26455	7.14864	6.91003	6.96617	7.53185	7.04064	7.43494	7.25861	6.79072	7.28015	6.78536	6.80148	7.2502	7.17035	7.4686	7.51014	7.36474	7.43657	7.56753	7.63284	7.29773	7.34435	7.4497	7.40513	7.28956	7.22355	7.28254	7.42736	7.44021	7.75455	7.4729	7.40513	7.52995	7.62306	7.82639	7.494	7.45213	7.43522	7.47155	7.14063	7.54967	7.432	7.19892	7.57167	6.66499	6.4664	7.06328
UBR5	9.32118	9.50218	9.16127	9.37501	9.3725	9.38503	9.56817	9.55083	9.67071	9.55597	9.27501	9.52911	9.42567	9.38798	9.4058	9.44494	9.48629	9.5518	9.4244	9.31903	9.44257	9.45051	9.33201	9.38126	9.25123	9.38588	9.51832	9.44879	9.33201	9.37501	9.44237	9.59331	9.3105	9.31781	9.39137	9.10451	9.31739	9.29571	9.14846	9.15187	9.25484	9.26781	9.24338	9.24962	9.04694	9.24962	9.13281	9.0924	9.13024
UBR3	9.13695	9.44749	9.07995	9.23783	9.26054	9.35859	9.52459	9.27182	9.64022	9.39266	9.351	9.4796	9.15569	8.94012	9.22716	9.29776	9.25935	9.3817	9.36069	9.51384	9.30603	9.40538	9.461	9.2295	9.32706	9.26863	9.59997	9.28228	9.39137	9.37078	9.52592	9.5728	9.41926	9.35472	9.38963	9.20687	9.28999	9.27304	9.42094	9.15033	9.12538	9.1647	9.1534	9.28228	9.05554	9.24845	9.12276	9.01789	8.95825
UBR2	10.4741	10.5388	10.5429	10.5419	10.5077	10.5272	10.7211	10.4272	10.5917	10.6063	10.4347	10.5355	10.4234	10.3874	10.5967	10.5859	10.4393	10.6283	10.4962	10.6656	10.6892	10.6295	10.5569	10.5644	10.5795	10.7166	10.741	10.688	10.6409	10.7371	10.7894	10.9045	10.4481	10.4327	10.5165	10.1099	10.5644	10.3644	10.4025	10.3595	10.3458	10.3795	10.2699	10.4042	10.3313	10.391	10.2677	10.2878	10.4186
UBR1	9.22912	9.39613	9.28228	9.23382	9.24882	9.17678	9.44537	9.24338	9.58162	9.46188	9.24962	9.37289	9.32373	9.1632	9.35728	9.3817	9.24173	9.41425	9.48496	9.33609	9.49284	9.45922	9.31739	9.28673	9.3031	9.50088	9.59943	9.41251	9.51162	9.48184	9.70712	9.64675	9.28758	9.27701	9.43886	9.3105	9.4138	9.24771	9.26722	9.34206	9.38883	9.10851	9.14147	9.24468	9.23421	9.28104	8.84584	8.95585	9.04483
UBQLN4	8.23536	7.8198	8.03172	8.09535	7.9976	7.95858	7.91872	8.02103	8.07276	7.89922	8.07219	8.14589	8.28258	8.33915	8.17044	7.95146	8.0233	7.92479	7.9038	7.8219	7.66665	7.97152	7.82585	7.85294	8.07073	7.86923	8.02074	7.9868	8.00492	8.12136	8.00133	7.87572	8.21794	8.28616	8.26774	8.51303	8.33607	8.24421	8.31099	8.41314	8.26153	8.36946	8.23382	8.28433	8.58489	8.17188	8.60295	8.68654	8.30865
UBLCP1	8.07073	8.28405	8.3116	8.17677	8.35087	8.2257	8.38781	8.00654	8.28824	8.09387	8.15219	8.12136	8.21282	8.00104	8.37535	8.65375	8.463	8.60197	8.86153	8.73114	8.68299	8.89332	8.52646	8.91317	8.72525	8.95929	8.99224	8.75335	8.8047	8.79226	8.97185	9.05661	8.32095	8.2624	8.3764	8.91384	8.63234	8.43137	8.28646	8.23536	8.48014	8.34361	8.32067	8.33826	8.38268	8.47769	8.06261	8.38602	8.47615
UBL7	8.88062	8.81474	8.75826	8.84988	8.74031	8.84686	8.74163	8.88962	8.46849	8.35389	8.84481	8.61778	8.68006	8.6852	8.87426	8.50934	8.76514	8.72007	8.77785	8.56967	8.58552	8.62335	8.60502	8.67812	8.75562	8.46849	8.55061	8.43563	8.64505	8.67087	8.5798	8.21017	8.84145	8.91931	8.70407	9.22639	8.90547	8.92107	9.05876	8.98431	8.8813	8.94083	8.79292	8.84039	8.98709	8.73835	9.02762	9.05661	9.00883
UBL5	9.56817	9.4372	9.60957	9.65532	9.83123	9.69733	9.45751	9.42656	9.17188	9.31373	9.09491	9.18025	9.73758	9.78761	9.41124	9.47785	9.59709	9.2758	9.54163	9.79031	9.6308	9.64723	9.97606	9.7247	9.67968	9.45179	9.11147	8.99497	9.36738	9.23421	9.30021	9.15033	9.17678	9.09093	8.66729	8.9433	8.80909	9.12429	9.0781	8.65705	9.10851	9.08034	9.09169	9.02214	9.17152	8.65607	9.3216	9.03253	9.03887
UBL3	8.5836	8.48475	8.59648	8.47493	8.65705	8.53311	8.83843	8.55061	8.71191	8.8286	8.63234	8.65636	8.59386	8.79026	8.55974	8.72075	8.7695	8.85712	9.02543	8.9929	9.20459	8.70673	8.91114	8.86663	9.08142	9.26075	8.78993	8.66564	8.78019	8.70574	8.95352	9.14499	8.47554	8.26683	8.43806	8.58137	8.37971	8.38721	8.46361	8.54242	8.45751	8.52521	8.52019	8.53812	8.31947	8.529	8.52867	8.2757	8.54528
UBE3D	6.65993	6.79799	6.48028	6.83693	6.88023	6.63279	6.98937	6.80861	7.15645	6.99505	7.18492	7.06593	6.64618	6.68236	6.85367	6.89179	6.68799	6.95153	6.93047	6.94813	6.93794	7.05587	6.75948	6.93019	6.77508	6.51733	7.10944	7.13665	6.8816	6.99123	6.84371	6.80861	7.27962	6.92938	7.19215	7.04628	7.04917	7.01307	7.16352	6.99752	7.18843	6.65804	7.01366	7.01589	7.14999	6.98937	6.59449	6.26388	6.41155
UBE3B	9.38044	9.37458	9.46588	9.45271	9.22483	9.36111	9.40111	9.56861	9.44111	9.44578	9.5952	9.55083	9.54486	9.57097	9.36527	9.51027	9.43761	9.33933	9.37752	9.1224	9.27025	9.23223	9.05479	9.27344	9.13244	9.17372	9.32826	9.35815	9.24094	9.27404	9.11402	9.02248	9.42914	9.50218	9.54669	9.51118	9.51741	9.54669	9.55227	9.66275	9.70868	9.45922	9.66367	9.62359	9.73809	9.70408	9.41761	9.65224	9.47693
UBE3A	8.94118	9.06805	8.98256	9.0392	9.16653	9.11035	9.13391	8.96333	9.3216	9.24375	9.11513	9.34434	8.93912	9.09491	9.02506	9.1407	9.18289	9.15418	9.27423	9.07777	9.25895	9.096	9.02903	9.05945	9.08726	9.26578	9.34642	9.18097	9.18333	9.1783	9.34848	9.33039	9.24094	9.09389	9.09354	8.98847	9.05803	9.06449	9.08765	9.05765	9.11736	8.94807	9.028	9.15109	9.05627	9.10741	8.99052	8.90141	9.02506
UBE2U	3.04767	2.91328	2.92321	2.88753	3.11305	2.99156	2.97443	2.98308	3.24459	2.8146	3.17314	2.96582	2.97024	2.92321	2.88209	3.02823	2.94755	3.21417	3.09221	2.79554	2.66533	2.95199	2.94286	2.84999	2.80197	2.97443	3.02403	3.2535	2.92321	2.90327	2.9998	2.89277	3.03998	3.16333	2.99156	3.01634	3.01634	3.14013	2.94286	3.03622	3.00823	2.78222	3.12979	2.88209	3.15687	2.96582	2.93342	3.16668	2.8555
UBE2S	7.02076	6.7084	7.41063	7.08996	6.85829	6.92581	6.87211	7.15347	7.04297	6.92554	6.83883	6.97449	7.27555	7.1457	7.32079	6.65001	6.84774	7.05615	6.67249	6.87426	6.74959	6.82678	6.94148	6.80781	6.8854	6.80368	6.70948	6.88257	6.83264	7.054	6.93103	6.87616	6.91875	6.99614	7.09023	7.66168	7.1369	7.20057	7.11526	7.2909	7.06968	7.08887	7.04815	7.15775	7.09894	7.10436	7.1208	6.85971	7.3286
UBE2Q2P2	6.58628	6.99671	6.73664	6.83802	7.24311	6.89179	6.96348	6.66256	7.2303	7.2467	6.96887	7.10191	6.56232	6.82438	7.33728	7.26079	7.43796	7.45546	7.42244	7.84537	7.46668	7.39207	7.20303	7.10785	7.40147	7.43714	7.50271	7.79082	7.41416	7.25805	7.76166	7.58769	7.51816	6.92635	7.31049	6.39129	7.19053	6.98183	6.99969	7.1477	7.33675	6.95503	7.10466	6.98425	7.06756	7.08697	6.57823	6.87914	6.64564
UBE2Q2P1	8.32979	8.16189	8.01052	8.40012	8.21703	8.15899	8.49124	7.98016	8.53057	8.63532	8.01543	8.29181	8.48593	8.22057	8.54932	8.38843	8.37492	8.14573	8.49683	8.57377	8.38482	8.34661	8.38661	8.193	8.40012	8.89468	8.51026	8.7829	8.42637	8.44691	9.11147	9.12721	8.13083	7.9816	8.52491	7.9279	8.49619	8.2191	8.22302	8.15747	8.08866	8.10321	8.13258	8.13785	8.16397	8.11257	8.29334	8.0039	8.10321
UBE2Q2	8.73315	8.89262	8.81439	8.78462	9.01478	8.99052	9.05052	8.66279	8.9929	8.80069	8.72658	8.83843	8.87426	8.79835	9.14188	9.13659	9.18982	9.53188	9.20594	9.56722	9.4854	9.30227	9.45313	9.54349	9.37333	9.41885	9.65476	9.36865	9.25443	9.36527	9.52768	9.36949	8.71094	8.86998	8.98084	8.81007	9.06805	8.90106	8.92444	8.82929	8.80336	8.94153	8.91689	8.69842	8.77283	8.86831	8.7156	8.57885	8.75204
UBE2Q1	9.94847	9.67323	9.93913	9.87867	9.8997	9.83515	9.78592	9.70304	9.5952	9.65578	9.60043	9.56156	9.64675	9.55737	9.66762	9.70408	9.74014	9.68545	9.76732	9.77155	9.82183	9.7215	9.75355	9.86491	9.90146	9.60473	9.58997	9.56629	9.55227	9.62313	9.59895	9.5499	9.78489	9.79478	9.62839	9.98397	9.63873	9.84018	9.89078	9.66367	9.80928	9.54622	9.8196	9.72622	9.84583	9.67867	9.94782	10.0094	9.9349
UBE2N	9.14654	9.39181	9.25123	9.30681	9.40277	9.3316	9.1692	9.33201	9.42094	9.3369	9.33729	9.191	9.12429	9.16883	9.42955	9.36111	9.17074	9.31292	9.28633	9.42009	9.37333	9.45009	9.40069	9.52101	9.34642	9.30603	9.42829	9.51877	9.38963	9.29243	9.5825	9.54211	9.17188	9.08475	8.95516	9.14694	9.06733	8.92037	9.05301	9.08257	9.05729	9.08217	9.13281	8.94599	9.24487	9.11659	9.20687	9.19677	9.09827
UBE2M	8.28105	8.30258	8.28675	8.24332	8.30024	8.31619	8.1035	8.2757	8.03771	7.90832	7.93778	8.0042	8.17275	8.01316	8.42577	8.29455	8.257	8.21223	8.46515	8.22967	8.15838	8.21617	8.4624	8.24007	8.22907	8.40229	8.1945	8.34752	8.17245	8.24634	8.3824	8.66662	7.99215	8.11082	7.94062	8.16453	8.0042	7.88971	7.83907	7.99904	7.90093	8.41988	7.87545	7.9649	7.90802	7.98881	8.55434	8.33915	8.50998
UBE2L3	11.2295	11.2421	11.182	11.326	11.3506	11.2004	11.1488	11.1488	11.2123	11.1315	11.1751	11.0807	11.3727	11.0174	11.1108	11.0857	11.1168	10.928	11.0193	11.1729	11.0231	11.1531	11.2004	11.2886	11.2625	11.1315	11.0571	10.9339	11.191	11.2652	11.1729	11.0867	11.2966	11.3506	11.3178	11.6172	11.393	11.463	11.4981	11.4217	11.3784	11.227	11.1954	11.2421	11.2832	11.413	11.1617	11.4807	11.1188
UBE2J2	7.91165	7.9779	7.94326	7.95319	7.8451	7.98509	7.87572	7.99185	7.84262	7.89639	7.90655	7.98736	8.20099	8.1006	8.1199	7.89105	7.90407	7.78997	7.80537	7.7041	7.81469	7.82359	7.83314	7.8941	7.92522	7.97318	7.71754	7.82006	7.79869	7.76807	7.94239	7.75221	7.7475	7.8818	7.98016	7.93976	7.83062	7.92961	7.98822	7.98567	7.88742	7.9038	7.94326	8.02157	8.04157	7.89666	8.15039	7.96026	8.10702
UBE2J1	10.5548	10.5413	10.8932	10.473	10.4224	10.519	10.3897	10.7953	10.3195	10.5314	10.7057	10.3089	10.3621	9.93133	10.3339	10.3769	10.7146	10.6439	10.3874	10.575	10.5057	10.5722	10.3373	10.8963	10.8932	10.4983	10.4042	10.6355	10.6063	10.8246	10.6259	10.6283	10.6439	10.5068	10.3129	10.6074	10.4781	10.5241	10.3743	10.3837	10.3373	10.5624	10.5334	10.4988	10.4781	10.6619	10.7316	10.6247	10.6052
UBE2E1	9.173	9.14694	9.06481	9.11366	9.15527	9.17152	9.03638	9.13546	9.08837	9.14954	9.23145	9.0698	9.04483	8.95079	8.89938	9.03289	9.08985	9.11697	9.08513	9.21147	9.1144	9.11623	9.12911	9.22837	9.14694	9.33081	9.29122	9.25082	9.21344	9.24257	9.2563	9.38546	9.05803	9.15981	9.18869	9.03182	9.2256	9.07845	9.03638	9.028	8.93464	9.14995	9.05497	9.09864	9.06946	9.15757	8.99119	9.02903	8.91079
UBE2DNL	6.40473	6.3497	6.61713	6.34913	6.5313	6.39864	6.33509	6.28108	6.30283	6.1527	6.40609	6.34602	6.48692	6.23703	6.50531	6.47015	6.33709	6.33934	6.51733	6.22721	6.28476	6.48815	6.32836	6.3494	6.16498	6.41209	6.63547	6.65201	6.31148	6.37655	6.39944	6.45546	6.23594	6.41769	6.17494	6.49238	6.14298	6.41654	6.2278	6.39698	6.27234	6.46907	6.19983	6.39563	6.41932	6.19753	6.57447	6.56772	6.59518
UBE2C	6.97341	7.08277	7.01698	6.97474	7.17304	7.08406	6.88349	7.05482	7.07098	6.97638	7.04182	6.88023	6.88324	6.9518	6.98478	6.99399	7.09335	6.90099	6.99233	6.8868	7.22437	6.8177	7.00035	7.06328	6.9393	7.21603	7.00318	6.78455	7.10865	7.17223	7.09788	6.86	6.83964	6.82809	6.91791	6.92581	6.90923	6.82731	6.91762	7.05828	6.74578	7.09788	6.64057	6.86107	6.9288	6.83828	6.95668	7.46639	7.09468
UBD	5.98373	5.79314	6.07583	5.96707	6.07004	6.06253	6.01359	5.79938	5.97385	6.13583	6.13501	5.97201	6.02532	6.40276	6.29832	5.87587	6.15532	6.02742	6.05887	6.05971	5.9104	5.93674	6.34688	5.67582	6.21126	6.18126	6.06459	6.01121	5.92342	6.03	5.63827	6.05857	6.08273	6.06603	5.69558	6.02652	6.10739	5.87187	6.00438	5.94155	5.84624	5.75898	5.85446	5.9774	5.90436	6.0864	5.98792	5.97111	6.04186
UBC	13.1451	13.1451	12.9924	13.0655	13.0265	13.1451	13.1451	13.1451	13.1049	13.1049	13.0655	13.1049	13.1451	13.1049	13.0655	13.0655	13.1049	13.0265	13.0265	13.0265	12.9924	13.0655	13.0655	13.0655	13.0265	13.0265	13.0265	12.9924	13.0265	12.9924	13.0655	13.0655	13.0655	13.1049	13.1049	13.0265	13.1049	13.1049	13.0265	13.0655	13.0655	13.0655	13.0655	13.0655	12.9364	13.1049	12.9924	13.1049	13.1049
UBB	12.5805	12.3093	12.4417	12.3535	12.1623	12.2867	12.3639	12.5697	12.6043	12.4868	12.3535	12.7405	12.5562	12.5202	12.7242	12.234	12.2147	12.2147	12.1159	12.0438	12.1623	12.2049	12.1307	12.079	11.9614	12.0861	11.9026	12.0176	12.065	11.9789	11.9138	11.8798	12.2754	12.2867	12.6159	12.3535	12.3309	12.3535	12.4201	12.4757	12.4417	12.2754	12.4647	12.3419	12.0721	12.5562	12.2867	12.4095	12.1873
UBASH3B	8.51541	8.77853	8.68331	8.42577	8.7695	8.60743	8.34332	8.79903	8.60421	8.69086	8.77716	8.74194	8.68331	8.88259	8.51117	8.6116	8.75369	8.94739	8.57919	8.44567	8.47415	8.529	8.31619	8.48014	8.28288	8.55881	8.62303	8.76284	8.73245	8.5722	8.29726	8.26065	8.59776	8.61064	8.64521	8.83065	8.74065	8.75495	8.60517	8.88324	8.71061	8.79125	8.82225	8.66923	8.54871	8.58104	8.739	8.77387	8.55244
UBAP1	8.77716	8.78993	8.92751	8.75009	8.80569	8.70391	8.8117	8.88998	8.84348	8.66101	8.81368	8.70998	8.61778	8.70967	8.74257	8.74322	8.85463	8.87622	8.66759	8.59648	8.56521	8.58698	8.70833	8.51894	8.69168	8.73145	8.57695	8.61191	8.68423	8.62238	8.72461	8.73281	8.5725	8.82763	8.71225	8.72075	8.69692	8.80736	8.80336	8.56618	8.56071	8.87459	8.6898	8.75072	8.54366	8.65277	9.0466	8.83473	8.76548
UBALD2	9.49373	9.44793	9.43761	9.23704	9.61104	9.37413	9.21463	9.56629	9.15795	9.08584	9.15454	9.17335	9.42176	9.54438	9.32077	9.11289	9.39181	9.50174	9.33954	9.37458	9.30352	9.26417	9.64565	9.46948	9.57001	9.39898	9.05443	9.15909	9.09753	9.07087	9.13992	9.15981	9.23304	9.29941	9.06203	9.35142	8.98709	9.22125	9.21874	9.08402	9.08726	9.31009	9.23262	9.28758	9.35265	8.81577	9.60473	9.65982	9.37918
UBAC1	8.4633	8.40322	8.35452	8.31495	8.29878	8.24007	8.30469	8.29935	7.93575	8.11929	8.0039	8.29006	8.37069	8.3542	8.3295	8.12451	8.1563	8.08145	7.96804	8.03629	8.01516	7.85632	8.23865	8.09446	7.96921	7.99904	7.8337	7.84683	7.92158	7.95747	7.61952	7.832	8.03831	8.27925	8.07338	8.26983	8.25611	8.26211	8.21882	8.09564	8.25788	8.15957	8.24332	8.27775	8.03945	8.1736	8.31619	8.19038	8.43959
UBA6	9.19136	9.47693	9.37121	9.44665	9.29738	9.34267	9.4346	9.3769	9.55966	9.52101	9.34727	9.36069	9.28959	9.28999	9.42785	9.41124	9.30845	9.46948	9.47473	9.48451	9.51342	9.38337	9.44537	9.53007	9.47036	9.54943	9.55737	9.52633	9.62408	9.65065	9.73295	9.80329	9.37627	9.25528	9.35222	9.34683	9.44749	9.23783	9.26298	9.25813	9.26054	9.22639	9.23106	9.18791	9.09021	9.27826	9.21928	9.09714	9.22285
UBA52	11.474	11.545	11.1887	11.3988	11.4333	11.3178	11.3902	11.3813	11.5183	11.448	11.3286	11.3902	11.5988	11.4421	11.4305	11.3727	11.3639	11.27	11.3813	11.4393	11.227	11.4175	11.4333	11.4393	11.4017	11.2599	11.326	11.393	11.3286	11.1444	11.3205	11.1865	11.4756	11.2574	11.0947	11.2246	11.1707	11.3231	11.3506	11.0231	11.4421	11.3178	11.3784	11.4693	11.448	11.3047	11.3584	11.2808	11.1685
UBA5	8.12628	8.39504	8.22722	8.29574	8.29066	8.305	8.44385	8.31189	8.53432	8.51214	8.36856	8.49062	8.10616	8.24932	8.43378	8.44447	8.41603	8.3542	8.48972	8.5868	8.49809	8.55182	8.42901	8.57377	8.35805	8.52804	8.73703	8.47431	8.54275	8.33486	8.70407	8.8632	8.3469	8.06406	8.23657	8.0399	8.33069	8.26298	8.07307	8.23112	8.29697	8.08492	8.25467	8.17275	8.16265	8.35862	7.97207	7.89075	8.03341
UBA2	9.77107	9.77534	9.51785	9.75034	9.77967	9.87755	9.83179	9.80057	9.90965	9.75569	9.80278	9.75781	9.99457	9.98338	9.8196	9.91257	9.8604	9.92727	9.92845	10.0458	9.96558	9.99945	9.99672	9.8826	9.96558	10.0307	10.0038	9.87056	9.87812	9.86549	9.98963	9.99764	9.98716	9.91728	9.90371	10.0516	9.99915	9.95902	9.84355	9.86207	9.94847	9.75355	9.90676	9.97664	9.83735	9.94201	9.69575	9.71691	9.52961
UBA1	10.2298	9.88375	10.1415	10.0904	9.98584	9.9603	9.91257	10.4721	9.91436	10.2244	10.1113	10.0013	10.3786	10.2886	10.2771	10.0779	10.3675	10.0376	10.1686	9.74014	10.0176	9.95251	9.8357	9.72203	9.92788	10.1062	9.8044	10.0268	9.89522	10.062	10.0382	9.88954	10.2058	10.3945	10.5644	10.576	10.2998	10.5516	10.3604	10.4016	10.398	10.4539	10.5493	10.3525	10.7264	10.3454	10.5419	10.3936	10.4481
UAP1L1	8.35237	7.95692	8.28824	8.12931	8.00307	8.11434	7.88742	7.78473	7.81495	7.92245	8.06057	7.67599	8.34155	8.24303	7.69662	7.82612	7.98277	7.66827	7.96142	7.62522	7.6209	7.95206	7.85831	7.96547	7.95914	7.96547	7.84595	8.07623	8.00047	7.93717	7.79302	7.8078	7.91333	8.3752	7.87008	8.19827	8.22147	8.26654	8.09418	8.23382	7.96804	8.17101	8.00794	8.35893	8.01666	7.99383	8.62586	8.52521	8.46515
UAP1	8.41226	7.93265	8.10702	8.34722	8.09768	8.02504	8.49667	8.27302	8.29515	8.53812	8.24211	8.42513	8.41709	8.25079	8.2424	8.29094	8.39715	8.10702	8.24514	8.6496	8.32095	8.01316	8.14721	8.10408	7.8984	8.46667	8.1628	8.1199	8.16773	8.41408	8.77214	8.98325	7.95943	7.91165	8.1933	8.07828	8.09708	7.83782	8.07073	8.21617	8.24303	7.69169	8.05722	7.87375	7.86054	8.01756	8.07714	7.80861	8.0433
U2SURP	9.75677	9.97425	9.78813	9.84966	9.78228	9.82728	9.98932	9.82291	10.1235	10.1218	9.91028	9.95597	10.0219	9.92019	10.0671	9.93253	9.95134	10.1609	10.1131	10.0019	10.0522	10.1131	9.92555	9.98521	9.93913	10.06	10.0952	10.1354	10.0503	10.0044	10.0918	10.255	9.97025	9.99945	10.1218	10.036	10.0101	10.0503	10.0503	9.98397	10.0497	9.98838	9.98216	9.97302	9.88318	9.96389	9.79306	9.72829	9.74014
U2AF2	9.17791	9.19334	9.41761	9.27384	9.12386	9.2297	9.27539	9.44111	9.32787	9.217	9.09426	9.31618	9.50621	9.53468	9.34563	9.15282	9.24605	9.25813	9.31701	9.217	9.00782	9.25163	9.13464	9.05163	9.27423	9.22366	9.11919	9.22798	9.0781	9.05695	9.12136	9.14694	9.27662	9.34101	9.37586	9.47869	9.35768	9.24845	9.33081	9.53706	9.48228	9.44025	9.40538	9.41468	9.41251	9.50218	9.61448	9.33323	9.44111
TYW5	7.03635	7.29608	6.97164	7.04325	7.09947	7.21421	7.35366	7.32486	7.32698	7.44316	7.24777	7.27528	7.1057	7.27098	7.30938	7.35685	7.18652	7.29967	7.33081	7.53825	7.47044	7.54315	7.37712	7.34112	7.26853	7.14415	7.4869	7.34766	7.50734	7.33107	7.55609	8.05396	7.32805	6.90814	7.09631	6.80781	7.1038	7.16692	7.1139	7.22491	7.33164	7.04762	7.05587	7.04195	7.06485	7.23395	6.87452	6.55877	7.00133
TYW3	8.0042	8.3469	8.00682	8.15838	8.04006	8.28046	8.35514	8.24096	8.35452	8.29849	8.28405	8.13196	8.10321	8.19038	7.89105	8.24332	8.36163	8.11271	8.33671	8.29066	8.30378	8.19241	8.39473	8.20693	8.21524	8.06959	8.16481	8.16567	8.20422	8.04035	8.18649	8.24839	8.04006	7.90266	8.04645	7.97818	7.96775	8.11929	8.04096	8.05222	8.10524	7.80618	8.06143	7.92217	8.02384	8.11054	7.53906	7.50843	7.83485
TYSND1	7.71588	7.59392	7.61174	7.73869	7.59753	7.58052	7.59037	7.64739	7.71836	7.57139	7.75236	7.7137	7.81549	7.83175	7.74777	7.62602	7.50325	7.60295	7.59225	7.62306	7.5388	7.65947	7.58464	7.63202	7.60461	7.57639	7.67683	7.60101	7.70245	7.58837	7.49428	7.41613	7.84996	7.79869	7.70574	7.78416	7.67765	7.59366	7.66418	7.85773	7.75954	7.72392	7.83962	7.73558	7.94636	7.73276	7.81578	7.93405	7.71319
TYRP1	4.74213	4.82193	4.44895	4.299	4.19696	4.47091	4.41119	4.681	4.14553	4.23551	4.72456	4.03757	4.40885	4.80679	4.1688	4.26475	4.49794	4.299	4.33313	4.41645	4.20919	4.36078	4.42906	4.16577	4.61939	4.39628	4.19205	4.32462	4.28928	4.29098	4.50524	4.42353	4.34883	4.41038	4.31196	4.78434	4.25028	4.30255	4.34972	4.65865	4.63896	4.55259	4.37115	4.40647	4.61805	3.97087	4.72623	4.64283	4.49938
TYROBP	12.9364	12.9364	13.2872	13.1049	13.0655	13.0655	12.867	12.8472	12.4868	12.8472	12.9092	12.8472	12.6682	12.7565	12.4525	12.8472	12.9924	12.8872	12.9364	12.9633	12.9092	12.8108	12.9364	12.867	12.867	12.867	12.5919	12.7565	12.7565	12.7103	12.7565	12.5697	12.682	12.7917	12.4095	12.5444	12.6415	12.7103	12.5084	12.5697	12.4868	12.7103	12.867	12.6682	12.7739	12.4868	13.1049	12.9092	12.9924
TYRO3	6.10631	6.04405	6.01876	6.15989	5.99574	5.96603	6.13473	6.04869	6.16751	6.06399	6.1254	5.98978	6.0838	6.13986	5.95219	6.03593	6.03734	6.02442	6.19753	5.97502	5.76928	5.9876	5.78529	5.81208	5.999	5.83136	6.07554	6.04604	5.93674	5.8608	5.92402	6.0038	5.80699	6.05916	6.13388	6.09043	5.87494	5.99339	6.21935	6.02862	5.98272	6.32104	6.13786	5.8781	5.98287	5.90807	6.37214	6.08258	6.16383
TYMSOS	6.95877	7.16902	7.15456	7.26428	7.19481	7.11948	7.02343	7.24802	6.9926	7.01644	7.15024	7.12342	7.0715	7.25399	7.04352	7.26799	6.90566	7.09099	7.04546	6.89095	6.98451	7.14515	7.15238	7.03476	7.15591	7.1097	7.01063	7.18279	7.15104	7.09761	7.29993	7.10299	7.05723	6.97233	6.97366	7.10057	7.12315	6.89666	6.86274	7.01119	6.90923	7.04465	7.00708	7.05903	7.18463	6.98208	7.14387	7.28498	7.22461
TYK2	9.03219	8.79161	8.8536	9.03954	8.92989	8.92613	8.92002	9.04483	8.70642	8.85157	8.96228	8.78923	9.27162	9.25652	9.42176	8.98431	9.04023	8.89032	8.85661	8.98501	8.82763	8.84178	8.95552	8.74646	8.88291	8.92751	8.79193	8.73868	8.81368	8.78428	8.75271	8.56135	9.00883	9.15071	9.14539	9.00057	9.06769	9.08909	9.20459	9.19562	9.09169	9.11475	9.12503	9.16359	9.18289	9.01579	9.1849	9.07777	9.08945
TXNRD2	7.45657	7.53462	7.59615	7.5294	7.55366	7.55285	7.34327	7.36689	7.27207	7.37712	7.41444	7.49863	7.47426	7.62282	7.58797	7.3823	7.49428	7.53462	7.50928	7.51403	7.5248	7.54639	7.57555	7.51318	7.63512	7.63428	7.47898	7.58494	7.60143	7.33675	7.39098	7.40049	7.462	7.59448	7.48065	7.27676	7.48472	7.59252	7.32162	7.66002	7.37095	7.46612	7.55254	7.75701	7.60295	7.4702	7.85105	7.52833	7.75728
TXNL4B	8.35452	8.35028	8.46091	8.44082	8.59711	8.41927	8.42577	8.53714	8.50403	8.41012	8.53843	8.5334	8.18681	8.21794	8.14691	8.65672	8.48104	8.29006	8.48659	8.44447	8.73345	8.71527	8.53617	8.91488	8.6023	8.44991	8.62972	8.66696	8.57853	8.43108	8.75172	8.6395	8.80502	8.3761	8.62429	8.66069	8.63435	8.59969	8.62491	8.86558	8.44493	8.57343	8.36824	8.52174	8.77921	8.59102	8.31527	8.633	8.53025
TXNL4A	9.34389	9.53235	9.29324	9.28475	9.51785	9.36608	9.45708	9.41551	9.14539	8.86866	9.30187	8.87722	9.45621	8.91689	9.16146	8.86998	8.7648	9.03638	9.06553	9.11366	9.08402	8.83473	9.4138	9.25285	9.09531	9.28351	9.02543	8.62972	9.02762	9.3944	9.31575	8.96677	9.50088	9.15944	8.90106	9.39737	9.08366	9.3254	9.27182	9.04589	9.07193	9.06841	8.73114	9.08618	8.95585	8.98981	9.27103	9.14771	9.22405
TXNIP	13.3202	13.4324	13.3522	13.3892	13.3202	13.3522	13.4324	13.3892	13.4876	13.4876	13.3892	13.4876	13.3892	13.3892	13.3522	13.3892	13.3892	13.3892	13.4876	13.3892	13.3892	13.3522	13.3202	13.3202	13.3522	13.4876	13.3892	13.3522	13.3522	13.2872	13.3522	13.4324	13.3522	13.3892	13.3892	13.4324	13.3892	13.3202	13.3892	13.4324	13.3892	13.2872	13.3892	13.3202	13.3892	13.3522	13.2872	13.3522	13.2563
TXNDC16	6.29805	6.76302	6.3576	6.72419	6.92798	6.70733	6.96403	6.55851	6.84448	6.88791	7.0315	6.76541	6.64537	6.54211	6.57418	6.60793	6.80835	7.06617	6.78829	6.91414	6.93373	6.66204	6.88244	6.84641	6.45194	6.83988	7.08039	6.90373	6.68529	6.8827	6.86994	7.03584	6.71194	6.55027	6.75196	6.40419	6.9084	6.85424	6.79072	6.57015	6.64376	6.59793	6.68799	6.77206	6.51356	6.80835	6.27654	6.19099	6.60551
TXN2	8.77951	8.35835	8.76121	8.6898	8.78889	8.58584	8.49467	8.53401	8.31189	8.4344	8.62618	8.51988	8.50181	8.65247	8.62908	8.44294	8.44508	8.39891	8.38721	8.48815	8.42816	8.42205	8.52019	8.48043	8.61906	8.41709	8.28765	8.41649	8.37821	8.59549	8.35631	8.16688	8.59321	8.87894	8.70007	8.60778	8.63201	8.75335	8.79767	8.74911	8.74646	8.65182	8.72331	8.71142	8.95218	8.82458	8.75335	8.83639	8.51492
TXLNA	8.66199	8.67222	8.69481	8.56842	8.39565	8.59036	8.63794	8.62618	8.52646	8.56889	8.63266	8.62238	8.6898	8.79493	8.75072	8.62072	8.63794	8.57948	8.54689	8.51804	8.55913	8.65904	8.46482	8.47085	8.68037	8.5722	8.60809	8.56618	8.51303	8.66069	8.66101	8.59196	8.50212	8.55045	8.67874	8.69777	8.56583	8.54932	8.53617	8.63728	8.69809	8.76849	8.68167	8.59135	8.66729	8.65122	8.69279	8.72365	8.80909
TXK	9.47386	9.73295	8.93877	9.90317	10.1502	9.80985	9.75135	10.1034	10.7525	10.0113	10.3289	10.1565	9.96869	10.0357	9.77052	10.3321	10.0594	10.4791	10.7641	10.5772	10.0904	10.7612	10.1917	10.2952	9.87458	10.2707	10.7264	10.3305	10.4169	10.0674	10.5221	10.0357	10.5972	10.1322	10.6132	10.0288	10.1613	10.2622	10.3569	9.85135	10.6271	9.8997	10.3432	10.0182	10.6074	10.2707	9.44277	9.76147	9.69526
TWIST1	7.38285	7.62682	7.39315	7.33325	7.45158	7.22976	7.2367	7.26132	7.1255	7.26023	7.09602	7.28041	7.4798	7.46806	7.39262	7.3286	7.32997	7.32832	7.25507	7.23505	7.20331	7.43362	7.54531	7.17248	7.54233	7.47619	7.49727	7.58329	7.46284	7.42059	7.48771	7.65834	7.27555	7.46806	7.31372	7.29636	7.30237	7.19268	7.372	7.31566	7.17678	7.50623	7.22838	7.23183	7.00958	7.2303	7.66114	7.7137	7.70216
TWF2	10.0471	9.77107	9.79904	10.1481	9.91436	9.93965	9.8872	9.9437	9.78047	9.80711	9.80009	9.68021	10.0684	10.1573	9.7759	9.52327	9.77421	9.49107	9.5201	9.68752	9.65423	9.73655	9.74611	9.60233	9.65171	9.56249	9.43082	9.38843	9.57048	9.48717	9.49777	9.21384	9.77311	9.89916	9.92758	9.93609	9.73962	9.85525	9.93668	10.0401	10.0144	9.95902	10.0056	9.96445	9.97302	9.95075	10.2377	10.1117	9.96994
TWF1	9.21037	9.22483	9.40666	9.19022	9.18639	9.14846	9.22245	9.14499	9.53327	9.28187	9.30681	9.24338	9.18373	9.19714	9.44494	9.18604	9.02469	9.35222	9.42656	9.46231	9.23583	9.19875	9.45401	9.26497	9.29446	9.38296	9.29184	9.36277	9.32826	9.37458	9.5125	9.67221	9.05269	9.21856	9.20063	9.24845	9.20222	9.19754	9.11217	8.975	9.13772	9.01029	9.04095	9.06271	8.99463	9.08475	8.91521	8.97945	9.14694
TUSC2	8.47955	8.23293	8.56842	8.44691	8.44567	8.45417	8.2751	8.33885	8.31375	8.30833	8.22088	8.43959	8.30926	8.19642	8.26385	8.23624	8.18236	8.09065	8.02504	8.24514	8.18914	8.21524	8.38333	8.15541	8.20925	8.09446	8.15306	8.28136	8.10968	8.09182	8.16716	8.12569	8.37851	8.34602	8.44959	8.33671	8.44082	8.39948	8.21194	8.51619	8.47307	8.43806	8.45156	8.34185	8.41132	8.47799	8.529	8.48938	8.33156
TUSC1	6.35731	6.19113	6.34072	6.12716	6.14895	6.19897	6.09858	5.94983	6.02351	6.2892	6.01002	6.12342	6.24943	6.33567	6.36271	6.34688	6.17326	6.10001	6.19467	6.07729	5.9349	6.23789	6.24605	6.00588	6.07817	6.33113	6.13816	6.05826	6.26359	6.24577	6.22475	6.26101	6.31402	6.23508	5.97502	6.18701	6.10856	6.13612	6.25677	6.11516	6.16585	6.16668	5.93397	6.01271	6.13127	6.08142	6.33085	6.32443	6.1453
TULP3	7.43092	7.45732	7.39262	7.49154	7.41251	7.5388	7.58356	7.42033	7.77268	7.61644	7.56781	7.50134	7.44343	7.33352	7.63172	7.72294	7.54012	7.71836	7.65866	7.76466	7.56367	7.87846	7.46146	7.72254	7.71727	7.48281	8.12628	7.52751	7.59753	7.67022	7.7562	7.71588	7.73097	7.77625	7.97095	8.1844	7.9868	7.83285	7.97877	7.97349	7.89978	7.72993	7.76807	7.7598	8.07484	7.77841	7.46556	7.5626	7.49208
TULP2	5.45547	5.67719	5.65154	5.43695	5.39475	5.53226	5.39358	5.51767	5.46502	5.82208	5.63412	5.84307	6.0303	5.62522	5.75299	5.58199	5.57514	5.69044	5.78072	5.80602	5.67887	5.59203	5.66615	5.47718	5.79314	5.69078	5.61443	5.55656	5.68335	5.67409	5.69759	5.70612	5.63481	5.72734	5.69213	5.92794	5.7696	5.72699	5.57338	5.76693	5.64629	5.94707	5.69936	5.63721	5.74631	5.47567	5.80952	5.75265	5.62486
TULP1	6.14446	6.20352	6.34829	6.21413	6.28225	6.31817	6.41516	6.24551	6.03762	6.17295	6.14187	6.25221	6.2153	6.53184	6.30252	6.14728	6.24132	6.16782	6.24045	6.12686	6.16557	6.19467	6.26186	6.19099	6.28647	6.39889	6.21386	6.19554	6.19928	6.23425	6.32443	6.2856	6.23647	6.20493	6.23062	6.07525	6.21302	6.12059	6.27654	6.2783	5.98492	6.5125	6.37325	6.102	6.28894	6.15009	6.43232	6.40528	6.3345
TUG1	11.814	11.8749	11.6731	11.8697	11.8487	11.8487	11.9082	11.8854	12.0176	11.9429	12.0308	11.9429	11.6688	11.677	11.9312	11.9918	11.8907	11.9614	11.9984	11.8594	11.8907	12.0936	11.9138	11.8798	11.9486	11.9851	12.1873	12.1789	12.1385	12.1007	12.0176	11.9851	11.8697	11.9026	11.9727	11.9193	11.7946	11.8798	11.9193	11.8594	11.9668	11.7766	11.8435	11.9429	11.9984	11.8643	11.7856	11.8967	11.7716
TUFM	8.70868	8.5378	8.48846	8.77181	8.79968	8.73509	8.55497	8.72266	8.48753	8.54561	8.51464	8.59902	8.68819	8.65215	8.9433	8.33128	8.43806	8.57411	8.34155	8.60326	8.29006	8.13467	8.50773	8.44477	8.33275	8.4344	8.38179	8.32407	8.35545	8.14225	8.19656	8.14254	8.54626	8.40864	8.4419	8.47924	8.26923	8.32918	8.33766	8.46579	8.5798	8.41012	8.68102	8.51026	8.463	8.53025	8.5115	8.24451	8.48489
TUBGCP5	7.06566	7.58409	7.15483	7.16485	7.46668	7.36369	7.36584	7.55071	7.55477	7.53351	7.61504	7.43576	7.35093	7.22976	7.3785	7.43063	7.3186	7.62819	7.536	7.51014	7.30888	7.34138	7.20004	7.39966	7.36637	7.02317	7.20674	7.48176	7.41867	7.30888	8.10892	7.7702	7.5747	7.28095	7.42353	6.9029	7.49478	7.40841	7.40434	7.47841	7.61531	7.20331	7.37363	7.50958	7.36689	7.39533	6.58573	6.94851	6.71057
TUBGCP4	8.57569	8.61547	8.31217	8.61253	8.71686	8.76215	8.6849	8.77684	8.96027	8.89737	8.53218	8.67582	8.75335	8.84039	8.59355	8.89568	8.70803	8.69743	8.86073	8.78124	9.00919	9.0127	8.68037	8.79259	8.97288	8.84719	8.97979	8.82225	8.90883	8.75072	8.9241	8.68299	8.891	8.77351	8.91351	8.89165	8.86697	8.89971	8.97979	9.0613	8.85394	8.72075	8.77248	8.83708	8.84516	8.95825	8.64864	8.68458	8.67972
TUBGCP2	8.51432	8.38422	8.43869	8.5312	8.48972	8.5337	8.52234	8.56937	8.18206	8.36732	8.70609	8.25136	8.5233	8.57919	8.5897	8.5015	8.3548	8.55088	8.52994	8.59679	8.31648	8.3548	8.34067	8.46698	8.4347	8.41438	8.22088	8.17474	8.47924	8.31886	8.34541	8.38091	8.60778	8.67321	8.59419	8.59419	8.65904	8.61483	8.47799	8.62491	8.44147	8.52708	8.76717	8.31465	8.52458	8.54242	8.52019	8.33425	8.48073
TUBE1	6.76685	7.17411	6.80586	7.08943	7.11023	7.03313	7.2718	7.07501	7.51899	7.29278	7.06941	7.05028	6.93236	7.1672	6.73031	7.20502	7.30966	7.13001	7.17223	7.42272	7.30345	7.2532	7.20674	7.25076	7.16064	6.97748	6.98721	7.22838	7.06674	6.81286	6.7953	6.92741	7.22544	6.79312	7.44885	7.22785	6.95071	7.07883	7.00639	7.11262	7.32297	6.72098	7.02104	6.96294	7.41557	7.2163	6.41626	6.86383	6.76645
TUBD1	7.1765	7.69249	7.40922	7.55826	7.83768	7.40352	7.69058	7.49835	7.97522	7.87819	7.75029	7.75058	7.50651	7.7044	6.96617	7.86726	7.67377	7.44586	7.63062	7.68924	7.90005	7.77215	7.72084	7.84398	7.7655	7.33919	7.88262	7.83007	7.74447	7.61531	7.52427	7.41307	7.91304	7.29224	7.61367	7.10623	7.44614	7.64464	7.63925	7.42272	7.61367	7.48307	7.39262	7.51471	7.97318	7.87572	6.88485	7.22006	7.27394
TUBBP5	7.08252	6.90318	7.0024	7.02796	7.21872	7.21472	7.21265	7.12026	6.94773	6.90731	6.83937	6.72978	7.40867	7.03014	7.08201	6.87235	7.12841	7.08517	7.09631	7.16299	7.30568	7.23314	7.12949	7.24777	7.067	7.20414	7.04408	7.10466	7.11079	7.01753	7.32888	7.37823	7.02129	7.08819	6.92202	6.9643	6.93208	7.00639	6.93794	6.79416	6.99614	7.14999	6.99614	6.92798	6.94801	6.8193	7.18945	7.38002	7.27766
TUBB8	4.88349	5.06918	4.82705	5.21991	4.86316	5.08757	4.91749	5.14783	4.69016	5.0308	5.08668	4.18453	5.0308	4.92131	4.76795	4.86105	5.24032	4.90216	5.3104	4.89776	5.45547	5.18583	5.31125	4.96083	5.27085	5.15386	5.36884	4.879	5.01868	4.62994	4.45959	5.11164	5.19563	5.04321	5.00466	5.219	5.30564	4.85346	4.9364	4.88349	5.07852	5.33273	5.13294	4.79762	4.66862	4.85188	4.94888	5.21526	5.31747
TUBB6	8.26211	7.86111	8.28465	7.98792	8.09095	8.16337	7.74972	8.413	7.78089	8.20738	8.09095	7.92217	8.08349	7.8919	8.03543	7.76466	7.98308	8.01486	8.21632	8.06759	8.07338	7.90714	8.05485	7.78912	8.05964	8.23324	7.83992	7.90501	7.88771	7.82779	8.09708	7.86782	8.08004	7.94434	7.88474	7.85352	7.87516	7.90266	7.96978	7.91743	7.90887	8.10673	8.01343	7.65616	7.86642	7.88262	8.2591	8.57442	8.4208
TUBB2A	6.48362	5.86049	6.15906	5.83506	6.29221	5.97293	6.00364	5.76628	6.01359	5.95967	5.80036	6.29776	6.09797	6.43954	6.29761	5.90083	6.03061	6.2576	5.86908	6.00941	5.76196	5.84593	6.19099	5.8864	6.09305	5.82689	5.87744	6.04331	6.18984	5.86337	5.83105	6.08084	5.88399	5.91665	6.03565	6.36716	5.98435	5.92915	5.79735	5.82271	6.03908	6.14385	6.03762	5.93461	6.10258	5.87218	6.14784	6.30623	6.15879
TUBA1A	9.73655	9.32077	10.2854	9.67427	9.48496	9.50266	9.35472	9.36527	9.38798	9.36865	9.67174	9.34768	9.47036	9.16691	10.0549	9.00646	9.9849	9.61743	9.08837	9.32205	9.05497	9.20922	9.60306	9.38672	9.06911	8.75758	9.0232	9.30726	9.26054	9.0559	9.00716	9.10268	9.01131	9.16165	9.13772	9.7519	9.31575	9.45621	9.31173	8.78428	9.27304	9.37078	9.76567	9.25082	8.87296	8.94498	9.73758	9.60473	9.83682
TUB	6.00319	6.00617	5.82271	6.02772	5.8935	6.05427	5.93003	6.05311	5.77698	6.04434	5.81696	6.05629	6.06659	6.13902	5.83673	6.10515	5.84181	5.97683	6.11661	5.9876	5.84907	5.92183	5.97385	5.91335	6.05105	5.91488	6.07611	6.19237	5.82384	5.6983	6.08289	5.95308	5.9678	5.90067	5.92823	5.96693	5.84815	5.91335	5.9876	6.07233	6.11859	6.27773	6.05999	5.89781	6.00288	5.89383	5.87996	6.03204	5.92639
TTYH3	9.45708	9.30187	9.82901	9.46761	9.32706	9.18832	8.89803	9.16958	8.75039	9.0134	9.73655	9.26456	9.69939	9.50667	9.59614	8.96711	9.42699	9.21856	9.08475	8.74388	9.03219	9.00901	9.00471	9.21227	9.24375	9.13546	8.84316	9.24257	9.11108	9.4982	8.8219	8.9878	9.7056	10.0543	9.71381	9.92463	10.0231	10.0945	9.82127	10.0577	9.55872	9.80711	9.85579	9.99457	9.88547	9.76408	9.84745	9.93668	9.91376
TTYH2	9.05554	9.14089	9.01614	8.98847	8.87065	8.94774	9.08402	8.97945	8.65122	8.88563	9.06481	8.94599	9.00919	8.94083	8.93294	8.94739	8.8893	8.77214	8.67189	8.58012	8.5472	8.63402	8.62844	8.7269	8.87296	8.82827	8.38751	8.71358	8.891	9.04266	8.5337	8.52394	8.88895	9.21776	8.99571	9.12949	9.48141	9.30269	8.98395	9.16615	8.87962	9.29083	9.11347	9.3031	9.11108	9.04444	9.34971	9.37164	9.38963
TTTY14	7.43576	7.22919	7.39454	7.10272	6.89232	7.46213	7.17332	7.04602	7.1804	6.8372	7.2774	7.27045	7.00506	7.18254	7.16902	7.05508	6.7364	7.12497	6.6123	7.09233	6.91847	7.35513	7.09233	7.13585	7.29278	7.10003	7.13052	6.7726	7.31805	7.07775	6.98694	6.7364	7.36988	7.22705	6.93236	6.79207	7.14892	6.74	7.20057	7.09947	7.23105	7.15775	6.66472	7.04494	6.734	7.12419	7.14756	7.46257	7.34957
TTPAL	7.3978	7.84398	7.67738	7.42736	7.55772	7.39207	7.82401	7.73503	7.73924	7.54175	7.6556	7.97674	7.73558	7.93778	7.57361	7.79897	7.67542	7.51568	7.60929	7.73755	7.69608	7.65673	7.72362	7.75308	7.4524	7.48255	7.7581	7.56207	7.63953	7.66197	7.91985	7.73046	7.75137	7.34272	7.69086	7.4997	7.34848	7.51956	7.54778	7.53684	7.75512	7.65821	7.75867	7.37904	7.46416	7.77129	7.0702	7.35079	7.29883
TTN	7.76086	7.78856	6.67636	6.96782	8.31435	7.76666	7.64334	8.43316	7.91758	8.01666	8.29906	7.96434	7.64764	8.29455	7.70078	8.01959	7.93748	8.58292	8.33796	8.15393	7.85183	8.5776	8.05604	7.5942	8.22239	7.5475	8.46422	8.66006	7.76493	8.04586	8.14573	8.14721	8.32243	8.08089	8.53497	8.03714	7.5953	8.44325	8.15927	7.94578	8.17304	7.88798	8.06845	8.1933	8.49062	8.28376	7.25347	7.93348	7.56422
TTLL6	5.29658	5.55361	5.42793	5.19265	5.21403	5.58881	5.47679	5.40434	5.30885	5.18965	5.26956	5.09894	5.29155	5.10254	5.36561	5.11038	5.24243	5.30399	5.30523	5.2483	5.28372	5.39041	5.15001	5.36927	5.3896	5.48892	5.22786	5.40354	5.34025	5.37641	5.23782	5.54884	5.4497	5.38921	5.25046	5.43893	5.13877	5.36927	5.3713	5.30358	5.25046	5.59099	5.27787	5.23028	5.39921	5.21776	5.35164	5.42682	5.48026
TTLL4	9.64391	9.43042	9.45137	9.61743	9.3262	9.56673	9.49413	9.61835	9.23145	9.26863	9.63826	9.38417	9.351	9.29941	9.31781	9.43163	9.58833	9.41036	9.3064	9.21581	9.23899	9.13845	9.13208	9.22893	9.36483	9.20459	9.05407	9.24449	9.23262	9.31992	8.94879	8.97805	9.22601	9.70459	9.46675	9.6427	9.56393	9.72571	9.4708	9.60662	9.29818	9.65224	9.6807	9.74121	9.50357	9.53845	9.8872	9.43248	9.86317
TTLL12	8.21194	8.04528	8.12659	8.08722	8.12688	8.33543	8.02647	8.11695	8.13498	8.08635	8.05396	8.11054	8.44842	8.19713	8.44051	8.14924	8.28433	7.88911	8.08203	7.99046	8.03714	8.09592	8.16074	7.9506	8.34067	8.25641	7.97848	8.25049	8.12961	8.23025	8.12073	7.96057	8.33128	8.50616	8.17044	8.65636	8.1616	8.12104	8.26835	8.33641	8.49405	8.44842	8.29273	8.39596	8.38573	8.08866	8.52773	8.35893	8.38513
TTI2	6.96753	7.30781	7.16248	7.13215	6.91219	6.98345	7.46584	7.13001	7.06645	7.23589	7.2206	7.16064	7.04271	6.89285	7.12053	7.1057	7.12472	7.07665	6.95395	7.14415	6.87074	6.99861	6.90318	7.00345	7.1473	6.78696	7.13955	6.93873	6.99993	6.56069	6.90731	6.9978	7.39301	7.01698	7.21927	7.19701	7.13981	7.1689	7.12949	7.04092	7.16665	7.06038	7.08542	7.16012	7.44394	7.26051	7.13505	6.52757	7.43146
TTC9B	6.27288	6.0767	6.22501	6.47383	6.28194	6.24742	6.30394	6.23848	6.10459	6.19141	6.04054	6.09768	6.13184	6.22979	6.30819	6.17352	6.14728	6.14953	6.13255	6.14698	6.19069	6.22584	6.28179	6.30063	6.3101	6.2052	6.23284	6.20352	6.01387	6.23007	6.07583	6.14895	6.12115	6.11057	6.24632	6.11283	6.03792	6.21473	6.17897	6.19868	5.85249	5.7369	6.18787	6.26445	6.26287	6.20123	6.36829	6.38895	6.31176
TTC7A	9.19714	8.63984	8.9214	8.98882	8.6493	8.93361	8.80536	8.99605	8.5722	9.14266	8.85326	8.91285	9.17372	9.17261	9.25323	8.78091	8.96953	8.76056	8.84039	8.62877	8.54998	8.68787	8.72381	8.5	8.67744	8.84885	8.60131	8.73965	8.70967	8.71622	8.39441	8.46269	9.16996	9.29614	9.20262	9.0869	9.03496	9.21893	9.28104	9.15719	9.10083	9.16996	9.28475	9.30765	9.11183	9.12538	9.35056	8.85661	9.22003
TTC41P	4.13238	4.04884	4.53386	4.10839	4.37283	4.0895	4.13851	4.372	4.339	4.48814	4.02019	4.16191	3.97713	4.24656	4.03866	4.20164	3.96069	4.13347	4.25216	3.52344	3.95345	4.20643	4.34385	3.93183	4.27478	3.96446	3.76711	4.24381	3.94092	3.91762	3.97212	3.75909	4.2216	4.4391	4.46636	4.11264	4.19205	3.98212	4.24563	4.22067	4.23737	3.75082	4.29814	4.12825	4.20256	4.40259	4.27665	4.08833	4.04434
TTC39C	9.26177	9.66616	9.58997	9.37918	9.66226	9.55688	9.8152	9.62313	9.96148	9.81089	9.66491	9.60611	9.86317	9.72098	9.63532	9.98397	9.68489	9.73393	9.62556	9.79688	9.92316	9.89296	9.65932	9.72932	9.72415	9.95597	10.0125	10.0529	9.8941	9.85691	9.89522	9.91315	9.78124	9.49457	9.67523	9.8202	9.6115	9.74611	9.56393	9.7133	9.70045	9.75034	9.59093	9.73393	9.64466	9.76999	9.23464	9.87343	9.38798
TTC39B	7.10299	7.71125	7.37712	7.30156	7.9623	7.23777	7.66966	7.9546	7.89869	7.55504	7.48472	7.78721	7.2969	7.75294	7.65344	7.79331	7.57389	8.04357	8.04384	8.00994	7.67765	8.19153	7.90351	7.77047	7.81691	7.73046	8.14126	7.99732	8.03543	7.80551	7.92245	7.84371	7.5728	7.13638	8.06406	7.51153	7.64173	7.29856	7.74888	7.85119	7.52066	6.91031	7.5475	7.43576	7.7743	7.34244	6.76859	7.36529	6.83369
TTC37	9.31945	9.3064	8.89938	9.29818	9.4597	9.28919	9.39737	9.23223	9.51656	9.42829	9.13808	9.35988	9.14109	9.16019	9.29122	9.4796	9.19754	9.40831	9.4058	9.52592	9.44793	9.42523	9.42311	9.40666	9.52501	9.41425	9.61104	9.46992	9.4079	9.17261	9.37333	9.55551	9.23859	9.09278	9.36235	9.09389	9.15981	9.06271	9.02248	8.92579	9.22326	9.09354	9.0869	9.09899	8.88228	9.31456	8.90715	8.80872	8.95552
TTC3	9.29164	9.36949	8.8089	9.24807	9.33081	9.3414	9.29571	9.25609	9.68286	9.50401	9.45838	9.5728	9.25405	9.26822	9.41337	9.74276	9.51832	9.54163	9.56861	9.35601	9.53281	9.63181	9.53007	9.50801	9.64917	9.5499	9.92191	9.65532	9.48672	9.55459	9.47693	9.57654	9.41761	9.24729	9.74502	9.60807	9.44155	9.35815	9.33039	9.3316	9.58906	9.31659	9.37752	9.35183	9.38546	9.461	8.73965	8.94739	8.90106
TTC27	8.02767	8.25315	7.90093	8.0693	8.25497	8.23657	8.29006	8.32006	8.53999	8.3764	8.19512	8.3542	8.17443	8.13815	8.16102	8.29935	8.27481	8.3664	8.38661	8.24932	8.40711	8.27599	8.38721	8.42017	8.10178	8.41104	8.54212	8.44264	8.46452	8.17618	8.4835	8.23804	8.16896	8.02301	8.17618	7.73207	8.1933	8.16453	8.05781	8.19656	8.12829	8.08664	8.21587	8.11695	8.11788	8.09298	7.70793	7.58356	7.83427
TTC26	5.74446	5.86308	5.81473	5.97385	5.91848	5.68646	6.00913	5.85379	6.02681	6.40189	6.02915	6.2503	5.84624	6.02058	5.90188	5.92342	5.93428	6.3708	6.00051	5.96515	5.94588	6.04604	6.13986	5.95278	5.97622	5.65259	6.01387	5.91273	5.96749	5.7263	5.99723	6.06548	6.01387	5.79903	5.65993	5.76628	5.76469	6.1298	5.85098	5.91085	6.07903	5.70712	6.21734	6.03474	5.93973	5.92974	5.79216	5.72598	5.7263
TTC23	5.7915	5.58915	5.80383	5.88178	6.05196	5.74495	5.94246	5.8032	5.67616	5.9261	5.68846	6.02889	5.7987	5.40194	5.70206	5.59771	5.6565	5.59061	5.62486	5.71583	5.44011	5.57514	5.699	5.90188	5.69484	5.5795	5.77973	5.74395	5.83386	5.70547	5.73348	5.67409	5.63861	5.78529	6.10602	5.53411	5.85792	5.82078	5.77554	5.60307	5.98889	5.75112	5.85744	5.65686	5.64596	6.08728	5.81856	5.89781	5.81839
TTC21B	8.03714	8.47191	8.02184	8.19153	8.20925	8.12961	8.25582	8.06057	8.40953	8.14511	8.27984	8.28853	7.83854	8.07623	8.17738	8.17914	8.0346	8.39351	8.32243	8.30926	8.3375	8.43347	8.43287	8.28883	8.23657	8.22302	8.65705	8.48846	8.43229	8.35209	8.66398	8.67087	8.41285	8.19407	8.30833	8.06815	8.31248	8.18266	8.15662	8.21313	8.33185	8.1874	7.96461	8.0673	8.1874	8.28555	7.81057	7.67486	7.87178
TTC19	8.62972	8.5368	8.5534	8.73409	8.49558	8.64274	8.51649	8.54965	8.869	8.75562	8.86058	8.73175	8.7333	8.74097	8.52521	8.80909	8.65442	8.61713	8.9822	8.85895	8.89568	8.78053	8.85463	9.02214	8.95183	8.84281	8.85797	8.67776	8.68391	8.59711	8.88357	8.55497	8.82731	8.4639	8.65277	8.61001	8.57586	8.42787	8.62539	8.62941	8.4774	8.6084	8.44691	8.54561	9.12686	8.45997	8.36732	8.35862	8.50323
TTC17	10.2083	10.3179	9.95843	10.2124	10.1624	10.1439	10.3057	10.1379	10.3246	10.304	10.2408	10.251	10.1637	10.2377	10.2597	10.4165	10.2562	10.3855	10.3996	10.2503	10.2935	10.3097	10.3321	10.3786	10.3441	10.3919	10.575	10.4253	10.3837	10.2756	10.3837	10.4365	10.2998	10.2479	10.2178	10.0268	10.1977	10.2321	10.1799	10.2321	10.2967	10.2577	10.1595	10.2006	10.2862	10.2314	10.0751	10.0562	10.0182
TTC14	9.21425	9.61301	9.12576	9.35988	9.35305	9.30021	9.55227	9.30477	9.50088	9.27539	9.17335	9.40951	9.45665	9.46761	9.5098	9.61928	9.48048	9.69575	9.71991	9.7056	9.38672	9.89697	9.63481	9.75034	9.81675	9.62605	9.75934	9.71174	9.76408	9.72881	9.81843	9.66467	9.76355	9.57191	9.79533	9.72881	9.68861	9.70098	9.66029	9.43546	9.60957	9.54806	9.43	9.5853	9.47169	9.69321	9.16359	9.22681	9.30021
TTC13	9.93732	10.0529	9.78174	10.0687	9.93547	9.99337	10.1034	9.89353	10.3097	10.2763	9.87927	10.2771	10.163	10.2101	10.0748	10.042	9.91902	9.96272	10.0176	10.1096	10.1917	10.041	10.0546	10.1062	10.0645	10.0884	10.0648	9.89296	10.1151	9.90205	9.96148	9.74502	9.83067	9.65476	9.95843	9.67019	9.90907	9.77366	9.82074	9.96739	10.0249	9.81413	9.96558	9.95541	9.95627	9.80547	9.97302	9.66969	9.75781
TTC1	7.63568	7.82612	7.72419	7.58082	7.58151	7.64307	7.78668	7.53987	7.66226	7.62656	7.54286	7.3994	7.5388	7.60624	7.89869	7.83656	7.84071	7.95031	7.96748	8.16309	8.13873	7.81183	7.89555	7.79135	8.02476	7.81414	8.08116	7.92932	7.92961	7.72558	7.91587	7.81718	7.79082	7.39914	7.36689	7.38475	7.43657	7.38826	7.58464	7.47074	7.61671	7.71291	7.60981	7.44476	7.314	7.39914	7.54557	7.32431	7.43293
TTBK1	6.96024	6.85584	6.92258	7.00133	6.76139	6.87343	6.73959	6.83747	6.734	6.50118	6.72605	6.85559	6.92938	6.64835	6.82194	6.88078	6.80231	6.80397	7.02317	6.70115	6.55662	6.90705	6.92067	6.89013	6.89584	6.96024	6.57244	6.87343	6.67358	6.95153	6.81559	6.92287	6.69442	6.88709	6.82219	6.90895	6.84315	6.85338	6.78988	6.88569	6.60928	6.87888	6.63839	6.76886	6.71361	6.82849	6.93289	6.84423	7.15801
TST	8.24182	7.8922	7.72744	7.7655	8.3941	8.23324	7.66716	8.15719	7.51208	7.91333	7.38394	7.79502	7.85688	7.54012	7.50297	7.9455	8.02562	7.5607	7.87036	7.95999	7.88345	7.72744	8.04445	8.20483	7.63709	7.89726	7.72225	7.70743	7.90182	7.70245	8.1003	7.57085	7.97848	7.78968	7.75728	7.48988	7.59308	7.83513	7.83542	7.6449	7.43837	7.77322	7.81305	7.95914	7.46094	7.86699	7.96405	7.57777	7.83118
TSSK3	6.94326	7.17332	6.81286	7.05454	7.067	7.02687	7.13294	7.00481	7.46846	7.30498	7.17624	7.40867	7.32749	7.50595	7.21224	7.61923	7.32459	7.31135	7.63568	7.54778	7.53546	7.44155	7.50487	7.38529	7.28767	7.41749	7.5388	7.67656	7.60351	7.12394	7.47128	7.34409	6.95449	6.82892	6.87862	6.87914	6.98125	7.0783	7.00188	6.85338	6.84691	7.2014	6.89339	7.01477	6.96965	6.94801	7.22892	6.8854	7.00077
TSSK1B	5.91085	5.78395	5.95874	5.95101	5.72531	5.79575	5.92764	5.89629	5.66688	5.69146	5.42529	5.9309	6.00142	5.85856	6.09825	5.7453	5.81729	5.77195	5.95549	5.74156	5.94737	5.96054	5.93792	5.95219	5.95308	6.01925	5.8781	6.06687	5.87587	6.02426	5.92794	5.81306	5.68168	6.06659	6.00677	6.11972	6.13184	5.84559	5.85034	5.9678	5.72093	6.05971	5.69625	5.95578	5.80197	5.86275	5.93369	6.19467	6.03936
TSSC4	7.34164	7.19892	7.32051	7.33244	7.14387	7.49042	7.15538	7.2303	7.42957	7.25998	7.16325	7.09151	7.43146	7.47619	7.40787	7.34984	7.12181	7.06063	7.26269	7.36448	7.04841	7.27125	7.26665	7.31618	7.43548	7.23589	7.14006	7.28577	7.35712	7.23237	7.28041	7.35501	6.98478	7.2502	7.15024	7.33164	7.0955	7.15318	7.23777	7.18067	7.16038	7.26269	7.09361	7.18708	7.12342	7.17737	7.45957	7.5472	7.50707
TSR3	7.32915	7.23155	7.68569	7.25129	7.41669	7.39125	7.21953	7.42709	7.28956	7.14249	7.29827	7.26691	7.51844	7.37124	7.71916	7.42684	7.42163	7.29118	7.39886	7.39992	7.2799	7.27876	7.44777	7.27637	7.43226	7.57666	7.47619	7.10393	7.31023	7.43851	7.51484	7.3582	7.07419	7.35791	7.05853	7.28577	7.17707	7.21237	7.30345	7.30888	7.31346	7.19729	7.34448	7.17223	7.18226	7.21472	7.58303	7.28794	7.16849
TSR1	7.50026	7.50056	7.57777	7.58437	7.50843	7.58743	7.68868	7.47044	7.72501	7.7984	7.62118	7.6589	7.6428	7.63568	7.5797	7.64173	7.45049	7.69086	7.55071	7.68431	7.6653	7.55556	7.54149	7.60711	7.54342	7.52206	7.68702	7.61843	7.68759	7.30847	7.56126	7.76112	7.61116	7.49891	7.54342	7.41669	7.45546	7.63399	7.50218	7.59308	7.53627	7.41143	7.67848	7.66501	7.32023	7.5747	7.21791	6.92528	7.15902
TSPYL2	7.52967	7.61896	7.27235	7.35284	7.69992	7.53935	7.79488	7.62173	7.89949	7.70986	7.76886	7.69744	7.68619	7.82246	7.68204	8.01845	7.86699	7.99439	8.16941	8.06057	7.94524	7.9623	8.12991	7.83796	8.12569	8.15482	8.05964	8.08606	8.01434	7.81704	7.9409	8.26864	8.03656	7.86026	7.92567	7.8477	7.58275	7.87122	7.8295	7.94463	7.98736	7.64959	7.8743	7.88713	8.06143	7.86168	7.32888	7.82443	7.02498
TSPYL1	10.2593	10.1992	10.1044	10.0613	10.0831	10.1383	10.0696	10.1748	10.3675	10.1467	10.2581	10.1939	10.0884	10.0207	10.4625	10.285	10.0779	10.2581	10.2952	10.2401	10.1652	10.2155	10.2854	10.1397	10.3313	10.3517	10.5027	10.5241	10.4433	10.2998	10.5408	10.6378	10.037	10.0626	10.2132	10.2229	10.0999	10.0344	10.2223	10.2147	10.2574	10.2283	10.3954	10.0939	10.3988	10.0932	10.1027	10.1828	10.0526
TSPO	10.0503	9.97846	10.1704	10.2487	10.2361	10.3335	9.99279	9.90086	9.39095	9.65877	9.90146	9.63532	9.76732	9.76567	9.29902	9.51741	9.73704	9.48141	9.53706	9.93076	9.47169	9.46036	9.87927	9.67916	9.83292	9.33528	8.84145	9.173	9.30352	9.43248	9.13024	8.90451	9.5966	9.6608	9.03571	9.61301	9.23666	9.68124	9.48717	9.19816	9.14499	9.98397	9.70304	9.74664	9.58483	9.16729	10.4025	9.69455	10.1461
TSPAN5	7.42163	7.39755	7.19481	7.74475	7.60046	7.53987	7.70245	7.57307	8.11638	7.60543	7.45437	7.76607	8.02384	7.82639	7.5143	7.83598	7.56367	7.65532	7.4721	7.57334	7.94031	7.51624	7.35284	7.67956	7.5558	7.59308	7.77185	7.83228	7.65643	7.8631	7.52012	7.48255	7.71179	7.52151	8.03598	8.12207	7.68431	7.60295	7.78612	8.01486	7.88374	7.45076	7.84827	7.66716	7.86394	7.73869	7.34409	7.80647	7.18572
TSPAN4	8.67827	8.7044	8.5233	8.471	8.44264	8.9343	8.28077	8.471	8.35573	8.53765	8.71358	8.5515	8.85207	8.43959	8.46211	8.5312	8.31587	8.25107	8.4104	8.08693	8.54275	8.26093	8.30833	8.53588	8.44493	8.47924	8.11139	8.12569	8.30531	8.44051	8.45691	8.14866	8.15899	8.37402	8.26385	8.41619	8.45568	8.36796	8.1927	8.41739	8.19125	8.3463	8.29138	8.59321	8.32536	8.29152	8.83198	8.63663	8.81752
TSPAN2	8.77031	8.07856	8.24481	8.52554	9.03112	8.47924	8.55467	8.305	8.62844	9.1787	7.93405	8.96809	8.64207	8.72725	8.33336	8.48382	8.84853	8.45659	7.97318	8.80168	9.19795	8.2751	8.4347	8.33703	8.49284	8.98256	8.45871	8.02417	8.58044	8.36134	8.90106	8.82225	8.29697	8.01543	8.22938	8.43049	8.02881	8.05781	8.4633	8.29125	8.63056	7.91445	8.56842	8.02211	8.25672	8.47038	8.41408	7.87958	8.25437
TSPAN17	9.07559	8.96535	9.10007	8.93464	8.81716	8.85463	8.72917	8.91455	8.91931	8.81612	8.83132	9.22003	9.07595	8.99357	8.93912	8.64242	8.61191	8.57442	8.56264	8.6039	8.63632	8.75402	8.44147	8.52458	8.59102	8.7695	8.67337	8.70073	8.74746	8.84516	8.80102	8.56967	8.57343	8.79869	8.74371	8.85394	8.74679	8.53843	8.78889	8.82087	8.71942	8.85427	8.86798	8.75527	8.8249	8.8202	9.14266	9.15834	9.0997
TSPAN16	5.18372	5.47052	5.23662	5.07898	5.27123	5.26711	5.35291	5.21198	4.93925	5.60516	5.23112	4.89726	5.25257	4.94448	5.33441	5.46615	5.31459	5.04367	5.21694	5.29197	5.08849	5.07541	5.31747	5.26752	5.07985	5.04149	5.08413	5.42172	5.32674	5.21548	5.20177	5.07406	5.38208	5.08757	4.98583	5.12647	5.0833	4.99137	5.03972	4.88548	5.12114	5.06607	5.19134	5.03507	5.0091	5.14096	5.38523	5.30921	5.2766
TSPAN13	7.14811	6.81176	6.73716	6.54431	6.9393	6.90073	6.72978	6.79853	7.55339	7.29715	7.02823	7.00133	6.53647	6.96991	6.63148	7.03928	6.92728	7.10704	6.96991	7.06968	7.14919	6.57529	6.98856	7.18436	6.85424	6.59518	7.12444	6.98345	6.97611	6.95369	6.7348	6.65376	6.82653	6.7953	6.46961	7.00161	6.86884	6.83502	7.10917	6.91791	7.24098	6.93794	6.98016	7.25237	6.83828	7.44614	6.51933	6.59574	6.61092
TSPAN10	6.69306	6.53103	6.67088	6.59603	6.45412	6.45784	6.48556	6.27151	6.39563	6.45302	6.27566	6.25139	6.33881	6.22666	6.64029	6.53997	6.21734	6.49266	6.57123	6.5763	6.32976	6.65029	6.43622	6.50639	6.6217	6.54485	6.67386	6.46907	6.7084	6.6722	6.55633	6.74604	6.41374	6.47579	6.48911	6.32276	6.69633	6.40499	6.53291	6.4423	6.40362	6.62475	6.5321	6.49051	6.52834	6.74308	6.64973	6.49211	6.47751
TSN	8.20972	8.29632	8.21997	8.29167	8.32801	8.3761	8.41739	8.34511	8.47861	8.44325	8.32216	8.50212	8.23025	8.23505	8.58201	8.70983	8.56521	8.77145	8.80238	8.96197	8.85629	8.65479	8.77181	8.85863	8.65311	8.83132	8.98185	8.75924	8.67646	8.44416	9.03147	8.95254	8.30652	8.37762	8.40953	8.11373	8.31405	8.30803	8.30319	8.33486	8.36977	8.44416	8.59165	8.34452	8.20753	8.34185	8.2221	8.05995	8.28584
TSHZ3	8.06377	7.87008	8.31917	8.63857	8.26501	8.27984	8.39565	8.08376	7.77295	7.96949	8.42756	8.50276	8.23505	7.89023	7.22329	7.99874	7.99673	7.62897	8.1862	8.34874	7.98509	7.7291	8.19538	7.42381	8.00019	8.03172	7.1804	7.67283	7.74614	7.83738	8.08664	7.70106	7.72392	7.91134	8.08434	7.93518	7.71615	8.27481	8.22787	7.86252	8.09182	8.03656	7.77129	8.24809	7.59642	7.91929	8.4835	7.57666	8.6023
TSHZ1	7.17248	7.08804	7.12761	7.32593	7.25943	7.28282	7.50707	7.30674	7.41529	7.52751	7.35447	7.39992	7.59379	7.75539	7.66309	7.509	7.33648	7.49428	7.56781	7.47398	7.48202	7.57389	7.47925	7.34792	7.44531	7.59615	7.44207	7.34189	7.90434	7.4497	7.64118	7.55058	7.36529	7.48988	7.41007	7.85132	7.6173	7.32378	7.47453	7.50245	7.67516	7.34299	7.62682	7.51735	7.5475	7.33565	7.2356	7.53546	7.21211
TSGA10IP	7.36988	7.48255	7.47676	7.28605	7.43768	7.48255	7.3054	7.36556	7.26691	7.11974	7.13847	7.00318	7.44995	7.16902	7.26132	7.31618	7.4054	7.2521	7.28525	7.36797	7.28981	7.45076	7.49344	7.42466	7.44182	7.4702	7.45761	7.54809	7.34668	7.42929	7.47371	7.51374	7.14211	7.27712	7.17411	7.24572	7.15483	7.11262	7.24586	7.11023	7.14703	7.50218	7.20971	7.14115	7.11604	6.98125	7.66938	7.68264	7.48472
TSEN34	8.04736	7.86979	8.12164	7.88855	7.82019	7.94268	7.76222	7.76384	7.70848	7.81915	7.95721	7.72966	7.8295	7.81608	7.89726	7.65371	7.74723	7.8628	7.62522	7.79725	7.70959	7.62229	7.99101	7.65973	7.6873	7.85409	7.51706	7.53773	7.47262	7.84329	7.57139	7.6991	7.48527	7.83738	7.57693	7.80726	7.58743	7.77595	7.69196	7.73207	7.63088	7.92763	7.80341	7.76721	7.67404	7.51403	8.22239	8.03286	8.1
TSEN15	8.76615	9.01509	8.87326	8.85763	8.92107	8.86221	8.97702	8.77214	9.14225	8.99761	8.96467	9.0559	8.93604	9.03604	9.09057	8.9635	8.98431	9.04444	9.01509	9.0997	9.12987	9.16958	9.02835	9.05627	8.93978	9.10155	9.14995	9.06553	9.25772	9.11697	9.27948	9.13546	8.69311	8.80839	8.91488	8.93701	8.84023	8.69014	8.72107	8.76385	8.82225	8.68167	8.94464	8.69086	8.8632	8.80003	8.86153	8.92684	8.96989
TSC22D4	8.20841	8.03516	8.08722	8.10192	8.02911	8.10673	7.91362	8.03686	8.13373	7.96861	8.16716	8.06202	8.57034	8.42545	8.29365	7.91501	8.06143	7.93279	7.99732	8.02562	7.95804	7.96719	7.95262	7.78968	7.91107	7.87736	8.02735	7.94802	7.90601	8.06786	8.17275	8.02618	8.21194	8.32036	8.44294	8.65607	8.34332	8.42607	8.42451	8.42873	8.33456	8.22662	8.29849	8.35268	8.4869	8.37099	8.63984	8.67582	8.66696
TSC22D3	10.4156	10.2298	10.1778	10.0845	10.5355	10.3683	9.88144	10.3348	10.3704	10.3105	10.1516	10.2895	10.3467	10.3927	10.2829	10.4234	10.5928	10.4025	10.6355	10.6343	10.7185	10.2495	10.5088	10.2597	10.6777	10.8646	10.2986	10.0717	10.4191	10.1785	10.2707	10.914	10.3195	10.2919	10.1969	10.3786	9.99764	10.0986	10.4751	10.1624	10.1785	10.274	10.2715	9.75958	10.1943	10.0922	10.0497	9.92377	10.1354
TSC22D1	9.11	8.86488	8.53907	8.90003	9.08257	9.028	8.90313	8.89231	9.32914	9.16691	8.63632	9.33362	8.97997	8.87826	8.87033	9.13208	9.11347	8.77548	8.98431	8.82425	9.21072	8.79903	9.15492	8.97358	8.62398	9.08799	8.66163	8.94879	9.09021	8.95619	9.22519	9.11811	9.14386	9.01614	9.15527	9.03147	8.94464	9.04165	9.10672	9.33	9.01444	9.11776	9.19875	8.95016	8.8886	9.20378	8.82326	9.0745	8.81331
TSC2	9.08366	8.94636	9.09936	9.13208	8.90748	9.08652	8.97876	8.98084	8.97945	9.06095	9.34389	9.03393	9.28187	9.22444	9.3316	9.01823	9.13546	8.97153	9.10451	8.84007	8.84584	9.05407	8.77248	8.90349	8.98763	8.90547	8.97185	8.98709	9.02283	9.15834	9.0466	8.92513	9.19409	9.39007	9.31211	9.53658	9.34229	9.3097	9.39353	9.58811	9.38631	9.28143	9.46188	9.43546	9.6891	9.40029	9.33323	9.57048	9.37711
TRUB1	7.42189	7.4475	7.62522	7.59339	7.35659	7.46846	7.7093	7.4721	7.58797	7.66582	7.68066	7.50218	7.22247	7.47237	7.35927	7.72254	7.65289	7.56422	7.69112	7.76637	7.67093	7.82049	7.67486	7.81495	7.61062	7.64385	7.74875	7.69223	7.68896	7.5666	7.5494	7.86755	7.48442	7.56561	7.51873	7.48527	7.43063	7.49984	7.49891	7.4721	7.52833	7.50325	7.6653	7.57224	7.58082	7.65125	7.16536	6.76819	7.23828
TRPV6	5.44826	5.16021	5.35644	5.05886	5.52473	5.10861	5.61091	5.19052	5.16926	5.10117	4.78434	4.99868	5.42491	5.42793	5.40039	5.27416	5.21363	5.15428	5.2716	5.30961	5.19052	5.51912	5.02849	5.21321	5.04819	5.48298	5.05795	5.21569	5.16021	5.30146	5.36012	5.15263	5.63704	5.72022	5.1129	5.46576	5.50834	5.32305	5.37766	5.38007	5.53848	5.4	5.43542	5.3072	5.22988	5.20392	5.29571	5.21116	5.19844
TRPV4	6.50779	6.5273	7.39125	6.75892	6.55234	6.77234	6.44889	6.63598	6.4221	6.6365	6.53863	6.53021	6.58086	6.50178	6.6174	6.42681	6.38797	6.30451	6.52259	6.29122	6.63225	6.4462	6.29516	6.18268	6.48447	6.43148	6.3554	6.56879	6.2737	6.33168	6.34661	6.15241	6.36885	6.55904	6.53047	6.88515	6.33567	6.52915	6.52757	6.43148	6.33033	6.87061	6.51195	6.67567	6.5042	6.65562	7.15373	6.52509	6.82329
TRPT1	7.43934	7.39669	7.50817	7.43629	7.43741	7.314	7.22678	7.24365	7.29198	7.14198	7.45599	7.23802	7.53684	7.63872	7.62496	7.57194	7.4019	7.50595	7.34488	7.60046	7.24044	7.56044	7.51153	7.41114	7.34957	7.34244	7.45683	7.26824	7.44129	7.3715	7.30156	7.37095	7.29883	7.43226	7.29938	7.54095	7.35659	7.39125	7.45158	7.37095	7.44777	7.62439	7.40352	7.40381	7.37605	7.40597	7.60515	7.6441	7.5999
TRPS1	9.8196	9.78387	9.55872	9.88375	9.8357	9.94489	9.72881	9.64622	9.78977	9.96869	9.9472	9.93369	9.64515	9.55276	9.34971	9.61351	9.82183	9.67374	9.73865	9.71227	9.85579	9.61547	9.72098	9.68752	9.84912	9.73579	9.61003	9.82074	9.5825	9.68806	9.58575	9.75569	9.62556	9.80009	9.77702	9.68438	9.67427	9.71639	9.73194	9.52327	9.40195	9.92492	9.55276	9.79533	9.63181	9.64917	10.2101	9.61003	10.1228
TRPM8	4.79074	4.85603	4.93925	4.72101	4.52657	4.80786	4.57235	4.60407	4.67732	4.94598	4.9499	4.67483	4.93057	4.96356	4.65298	4.60676	4.80625	4.97614	4.90269	4.92422	4.79868	4.70646	4.7444	4.69256	4.80893	4.74554	4.94309	4.61016	4.59719	4.9349	4.72043	4.70228	4.82505	4.78863	5.03927	4.72571	4.66925	4.67359	4.97844	4.99549	4.90121	4.65983	4.78109	4.88396	4.51041	4.84552	4.80033	5.00729	4.79333
TRPM7	9.64124	9.79904	9.5728	9.65224	9.71484	9.69321	9.87056	9.60139	9.85025	9.80057	9.72203	9.6686	9.50712	9.57704	9.85634	9.9149	9.67569	10.0088	9.98963	9.99026	9.99764	9.96272	9.93913	9.83013	9.93133	10.0363	10.1495	10.0151	9.90793	9.96272	10.1047	10.2076	9.83515	9.79083	9.90433	9.60188	9.80329	9.78124	9.76623	9.59997	9.8643	9.6943	9.61743	9.70408	9.42051	9.71691	9.44155	9.35265	9.43931
TRPM6	5.51171	5.39882	5.37008	5.66128	5.699	5.73348	5.533	5.36927	5.3813	5.7915	5.77973	5.57875	5.45664	5.37563	5.28497	5.5113	5.30885	5.66891	5.26711	5.48482	5.41257	5.42014	5.23948	5.67719	5.7487	5.39841	5.23493	5.38482	5.37843	5.37727	5.38921	5.33528	5.75764	5.49642	5.26335	5.55343	5.37329	5.58267	5.67887	5.26128	5.39241	5.45438	5.38523	5.23908	5.56096	5.53411	5.45475	5.31767	5.15978
TRPM5	6.90318	6.84935	6.76859	6.50065	6.60438	6.83185	6.45923	6.57447	6.5196	6.43565	6.58815	6.66045	6.81313	6.64001	6.58898	6.57313	6.59313	6.59462	6.59532	6.51933	6.71194	6.80314	6.55274	6.609	6.65239	6.91735	6.64112	6.62771	6.52454	6.54347	6.95261	6.81956	6.74931	6.82599	6.71686	6.74119	6.59163	6.68772	6.68182	6.68292	6.52454	6.64863	6.40276	6.63948	6.71877	6.46826	6.83132	6.99426	6.78776
TRPM4	6.78603	6.69581	6.66528	6.88956	6.82007	6.65671	6.57685	6.69553	6.55054	6.54076	6.61445	6.69203	6.70787	6.79043	6.52536	6.75443	6.5325	6.58871	6.66336	6.60983	6.81956	6.61502	6.76752	6.6714	6.55743	6.68841	6.69659	6.71057	6.65914	6.76002	6.6516	6.67386	6.52509	6.64592	6.72797	6.70656	6.47383	6.64376	6.69362	6.45867	6.48309	6.78881	6.58545	6.69922	6.7855	6.47693	6.91546	6.82301	6.92991
TRPM2	8.52867	8.21073	8.53279	8.31375	8.34936	8.33607	8.17797	8.22787	7.80975	7.83285	8.49017	8.24451	8.46482	8.39774	8.4344	8.17131	8.19125	8.06406	8.20972	8.13139	7.97037	8.01138	8.13965	8.06202	8.29423	8.18975	7.87572	7.98308	8.03314	8.07248	7.97432	7.83427	8.01434	8.52491	8.53432	8.14312	8.34722	8.34602	8.33098	8.28433	8.51525	8.56809	8.30803	8.5776	8.06845	8.27275	8.75172	8.44754	8.74421
TRPC5	4.78645	5.10645	4.77173	4.81726	4.77006	4.93541	4.89241	4.933	5.0141	5.01868	4.97104	4.79868	4.92327	4.91018	5.06247	4.95699	4.77119	4.94942	5.15469	4.8408	5.10423	4.93252	5.12155	4.94744	4.9715	4.99047	4.7881	4.98351	4.74616	4.71868	5.17779	5.12515	4.94647	4.81621	4.95795	4.73223	4.98492	4.98399	5.16021	4.88443	5.10687	4.85549	4.83398	4.93877	4.95229	4.72101	4.85952	4.91067	4.9715
TRPC4AP	10.1835	10.0101	10.1208	10.0288	9.83848	10.0539	10.1027	10.0651	10.0825	10.1502	9.99915	10.0755	10.0999	10.0452	9.99517	9.7914	9.79422	9.75729	9.72203	9.80876	9.6906	9.69268	9.65272	9.77421	9.75934	9.6608	9.65679	9.74774	9.73447	9.798	9.90317	9.60516	9.87397	10.0904	10.041	9.88896	10.0019	10.0125	10.0094	10.0999	10.0038	9.98716	9.95308	10.0918	10.0671	9.95715	10.006	10.0999	9.88038
TRPC1	5.79379	6.25932	5.51318	6.15738	6.49405	6.37463	6.73004	5.94276	7.0357	6.90346	6.59871	6.44809	6.0706	6.48911	6.24103	6.54867	6.5034	6.38107	6.42932	6.53997	6.81259	6.44284	6.0732	6.50779	6.3935	6.44203	6.53291	6.28304	6.3888	6.0838	6.30763	6.48857	6.59243	6.19838	6.8663	6.66148	6.30692	6.8372	6.51276	6.33168	6.97125	6.16184	6.59136	6.64297	6.5256	6.34464	5.53555	5.76893	5.07141
TRNT1	7.66688	8.20099	8.07554	7.93602	8.04765	8.02157	8.13315	8.16337	8.31858	8.09708	7.81139	7.91052	8.05781	7.96663	7.87207	8.49558	8.22269	8.02504	8.42296	8.25879	8.43685	8.53907	8.21617	8.47132	8.25849	8.33607	8.41739	8.42049	8.3794	8.40198	8.58201	8.44812	8.42545	8.13467	8.31858	8.14984	8.21764	8.13022	8.04906	8.29334	8.0337	8.08922	7.8919	8.12597	8.21017	8.33039	7.92763	7.61034	7.96142
TRNP1	7.71411	7.71754	7.56534	7.66688	7.62952	7.66665	7.43741	7.62897	7.40625	7.51677	7.58606	7.46525	7.85294	7.54557	7.91686	7.6173	7.79135	7.78089	7.72692	7.48176	7.70768	7.72473	7.82075	7.57831	7.70793	7.89161	7.60101	7.86895	7.6255	7.68151	7.92537	7.74806	7.49807	7.6991	7.5942	7.95943	7.66458	7.59392	7.54477	7.6057	7.45297	7.78641	7.65236	7.46668	7.61558	7.5761	7.88827	8.09621	7.77185
TRMT61B	7.70216	7.94667	7.80093	8.05634	8.25406	7.84483	8.1666	7.86423	8.09621	7.97931	7.97122	8.00794	7.73046	7.54531	7.93461	7.92187	7.73276	8.13556	8.05875	8.43287	8.1616	7.83147	8.09327	8.13287	7.91642	7.84127	8.17101	7.80832	7.91417	7.81414	8.04736	7.93778	8.24421	7.9623	7.89949	7.97234	8.00879	8.0159	7.91473	7.93778	8.0505	7.54396	7.75728	7.832	8.09327	7.77322	7.53212	7.70631	7.68038
TRMT61A	7.35122	7.37322	7.2303	7.18436	7.08093	7.24044	7.008	7.23092	7.08779	7.04244	7.24749	7.19866	7.19975	7.37095	7.41951	7.17462	7.24019	7.18492	7.19506	7.09309	6.86602	7.16615	7.14598	7.13267	7.11526	7.18816	6.95421	7.15931	7.18357	7.06729	7.11789	7.07775	7.14543	7.30966	7.24474	7.30372	7.10003	7.29303	7.1089	7.20674	7.1139	7.14171	7.23993	7.15902	7.05562	7.0984	7.32106	7.38813	7.24285
TRMT6	8.87792	8.87689	9.01686	8.88291	9.09093	8.89568	8.86663	8.76184	8.71491	8.86765	8.82458	8.88027	8.76818	8.77283	8.63632	8.62908	8.82913	8.78322	8.64831	8.98015	8.88027	8.75139	8.8886	8.97567	8.89332	8.75335	8.81986	8.59807	8.71594	8.74452	8.57822	8.79801	8.54183	8.46698	8.52615	8.3667	8.61679	8.6941	8.71225	8.51336	8.70642	8.70609	8.6961	8.5534	8.74713	8.60356	8.83972	8.98603	8.9836
TRMT5	6.65858	7.03288	7.04117	7.05828	7.14811	6.8586	7.01753	7.15958	6.95153	7.08201	6.86	6.76329	6.86602	7.03852	6.47806	6.89747	6.68157	6.92175	6.67567	6.94933	6.78127	7.09258	6.90205	6.98694	6.93303	6.53047	6.98425	6.84069	6.81049	6.70337	6.5699	6.75841	7.30833	7.00906	6.9608	7.01091	6.96054	7.19215	7.09709	6.93847	6.98532	7.02712	6.93181	7.07527	7.1721	7.0167	6.95972	6.75038	6.71361
TRMT2B	8.85597	8.9591	8.46151	8.75402	8.84787	8.68037	8.94396	8.85895	9.11776	9.09827	8.93125	9.08034	8.86452	8.90581	8.92278	8.94012	8.86153	8.84652	8.88797	8.82525	8.88428	8.89468	8.56488	8.70007	8.67582	8.97394	9.05695	9.0134	8.78356	8.80536	8.96711	8.92002	8.89803	8.95321	8.90176	8.64701	8.77484	8.91079	8.76089	8.78889	9.03219	8.72365	8.98746	9.02432	9.09808	8.93771	8.69249	8.68233	8.72461
TRMT2A	8.34452	7.88402	8.25849	8.17332	8.00019	8.14783	7.95489	8.16509	7.79531	7.99243	8.22537	8.0531	8.25497	8.45659	8.46789	8.15069	8.29697	8.07917	8.15129	8.193	7.99383	8.00075	8.15452	8.12749	8.01255	8.16453	7.86168	8.10149	8.12718	8.01316	7.9279	7.89639	8.14022	8.30258	8.20422	8.17414	8.06348	8.15292	8.27246	8.32363	8.30378	8.26153	8.23977	8.28646	8.34811	8.16337	8.4347	8.53279	8.21497
TRMT13	8.57093	8.81952	8.38422	8.61388	8.71594	8.6116	8.75039	8.80909	8.90547	8.82155	8.73803	8.7024	8.52835	8.70424	8.49809	9.02903	8.549	8.73378	8.83031	8.79835	9.07013	9.21262	8.78155	9.07233	9.09354	8.77017	9.10229	8.88428	8.90208	8.91827	8.91114	8.81952	9.11183	8.70506	8.93188	8.76385	8.72139	8.66988	8.93701	8.67484	8.92989	8.58911	8.47924	8.65607	8.90003	8.81855	8.23804	8.51743	8.37282
TRMT112	10.9472	11.1231	10.89	10.781	10.6063	10.903	11.061	11.0668	10.7018	11.026	10.8526	10.8216	10.8096	10.6892	10.8502	10.7397	10.8246	10.3901	10.5766	10.8963	10.6992	10.8884	10.9805	10.8997	10.4771	10.4957	10.4712	10.3996	10.5303	10.3254	10.4712	10.328	10.4347	10.1544	9.76408	10.4253	10.0529	10.421	10.4766	10.3204	10.5675	10.7371	10.5675	10.3883	10.3552	10.1748	10.693	10.4978	10.4878
TRMT11	7.26879	7.61784	7.27261	7.42846	7.62254	7.46172	7.77215	7.46499	7.94988	7.53408	7.6173	7.47564	7.60624	7.44724	7.6556	7.87655	7.5259	7.77625	7.85688	7.91389	7.91929	7.79187	7.82019	7.75164	7.8846	7.51597	8.07484	7.97037	7.81495	7.75923	8.00994	8.07554	7.96978	7.50325	7.77867	7.91333	7.5822	7.7107	7.79753	7.76521	7.86475	7.62682	7.58606	7.80013	7.90832	7.64739	6.80967	7.27663	7.15591
TRIP6	7.31805	7.16849	7.40652	7.20387	7.19053	7.36743	7.14171	7.26611	7.21603	7.17707	7.23616	7.24749	7.28419	7.16141	7.33513	7.16456	7.09099	7.05239	7.04408	7.16509	7.08435	7.04117	7.26853	7.24337	7.41114	7.18409	7.2313	7.00215	7.22437	7.27794	7.0254	7.18423	7.26991	7.08039	7.00668	7.16195	6.98208	7.08201	7.10812	7.07665	7.14319	7.16929	7.31805	7.15294	7.2532	6.91315	7.46886	7.28041	7.39914
TRIP12	10.5408	10.6999	10.6223	10.5537	10.4868	10.6331	10.6582	10.6295	10.6802	10.6462	10.4712	10.7225	10.518	10.5871	10.5388	10.7018	10.6271	10.8216	10.712	10.7083	10.6355	10.6892	10.575	10.5504	10.4698	10.7953	10.7953	10.6006	10.6378	10.4721	10.6619	10.788	10.3204	10.3936	10.4761	10.1954	10.4078	10.3662	10.3493	10.3321	10.3962	10.518	10.452	10.4424	10.1992	10.4462	10.4462	10.1924	10.5231
TRIP11	8.51303	8.92107	8.6444	8.58326	8.66398	8.68167	8.86221	8.68753	8.80671	8.61064	8.29996	8.5534	8.47924	8.63402	8.45269	8.88228	8.82225	8.82629	8.79869	8.86732	8.93737	9.11402	8.69279	8.96228	8.82395	8.86286	8.98149	8.88797	9.03813	8.57065	8.59255	8.51849	8.7204	8.49032	8.70673	8.7034	8.69249	8.58231	8.63919	8.46667	8.64799	8.89032	8.56679	8.4639	8.65837	8.64305	8.24839	8.38422	8.37249
TRIP10	6.82546	6.90705	6.58462	6.71769	6.80288	6.67732	6.75976	6.67893	7.09976	6.90787	6.50234	7.19135	6.82061	6.87862	6.84287	6.99614	6.86274	6.59952	6.34101	6.77967	6.73031	6.3978	6.84044	6.85696	6.84371	6.68371	6.7875	6.7369	6.76541	6.64808	6.83185	6.527	6.89013	6.7364	6.56663	6.84094	6.7694	6.80781	7.00481	6.91219	6.84641	6.7646	6.8663	7.04271	6.89747	6.69844	6.83502	6.67677	6.74987
TRIOBP	7.79216	7.77541	7.83935	7.95429	7.617	7.88517	7.88575	7.79613	7.30456	7.6556	7.79782	7.46121	7.78416	7.65316	7.90407	7.97734	8.08519	7.99932	8.0629	7.94353	7.80861	7.79926	7.90601	7.91107	7.86111	8.10792	7.92873	7.95576	7.9506	7.99641	7.95403	7.89354	7.91134	8.02271	7.91389	7.92508	7.92678	8.03686	8.17914	8.13226	7.88517	8.09327	8.20436	8.17914	8.04384	7.80832	8.11695	7.98881	8.20005
TRIO	8.98981	8.85863	8.7478	9.03322	8.69217	8.89704	8.92613	8.88731	8.80942	9.05627	9.17526	8.96745	8.96467	9.03393	8.75204	8.74679	8.83031	8.92312	8.82155	8.73965	8.66465	8.65151	8.59255	8.83065	8.89231	8.8492	8.7034	8.86866	8.90783	8.83132	8.53248	8.80102	9.00265	9.12466	8.87962	8.62749	9.05337	9.02031	8.94187	8.89182	8.98325	9.17908	9.18134	8.98325	9.00732	9.09827	9.21964	8.98709	9.18715
TRIML2	5.56792	5.52887	5.57802	5.72058	5.52023	5.60374	5.63194	5.4745	5.31901	5.32103	5.36683	5.39841	5.62695	5.53702	5.50724	5.33043	5.56022	5.40156	5.50799	5.48518	5.27204	5.69078	5.73822	5.433	5.64767	5.45011	5.52734	5.62624	5.38999	5.59595	5.65009	5.41977	5.2928	5.51505	5.41452	5.59061	5.5396	5.92885	5.4497	5.4618	5.27	5.35726	5.43817	5.40077	5.42332	5.21526	5.55324	5.5326	5.71112
TRIML1	4.23551	4.39855	4.12614	4.22354	4.23643	4.24842	4.14867	4.32899	4.20352	4.22537	4.46032	4.16385	4.66734	4.19108	4.08833	4.40647	4.00844	4.42272	4.29271	4.50377	4.11994	4.21578	4.40807	3.97964	4.21871	4.22451	4.099	4.07645	4.18549	4.18925	4.26384	4.18255	4.38171	4.3162	4.39549	4.1344	4.27204	4.2793	4.13238	3.95599	4.26202	4.5426	4.05214	4.0621	4.29098	4.30601	4.39143	4.39628	4.44378
TRIM9	5.91819	5.96452	6.08113	6.04783	5.94676	5.90001	6.07788	6.05383	5.874	6.10659	5.83804	5.69351	6.01032	5.83167	5.78299	5.8528	5.93643	5.66857	5.7696	5.67753	5.84973	6.00941	5.80984	6.04377	5.53998	5.982	5.97083	6.00825	5.71785	5.905	5.93213	6.03311	5.95365	6.03734	5.94526	5.96209	6.07701	5.97308	6.09945	5.82497	5.84654	5.98949	5.96749	6.01765	5.74903	5.96329	5.91456	6.14866	6.14187
TRIM8	10.185	10.0407	10.1821	10.208	10.0281	10.0001	9.98184	10.1675	9.7646	9.97332	10.1939	9.97057	10.2902	10.2952	10.3675	9.66516	10.0458	10.0363	9.72989	9.76147	9.7247	9.61104	9.74553	9.49457	9.65272	9.80111	9.67617	9.84463	9.85525	10.069	9.67221	9.65117	10.0144	10.3224	10.2495	10.4308	10.3769	10.4234	10.3432	10.37	10.37	10.3204	10.4549	10.3846	10.4016	10.1645	10.5644	10.3543	10.5717
TRIM7	6.54702	6.29632	6.64001	6.4462	6.43927	6.55302	6.35154	6.40992	6.1023	5.99962	6.20583	6.26956	6.53944	6.12481	6.30283	6.16017	6.23202	6.23202	6.00409	6.04753	6.10659	6.28699	6.30267	6.16498	6.30845	6.33395	6.18212	6.36522	6.14099	6.04082	6.06489	6.15009	6.28279	6.31064	6.45302	6.37187	6.30804	6.48056	6.38077	6.32612	6.49514	6.31513	6.30063	6.30283	6.26956	6.28867	6.54867	6.41796	6.47942
TRIM65	8.06759	7.95146	7.71861	8.00075	7.8194	7.98736	7.74835	7.92217	8.00564	7.95206	7.96604	8.07683	8.27302	8.23261	8.00994	8.04877	7.97005	7.79812	8.02703	7.95206	7.98073	8.07714	8.01375	7.81469	7.95721	8.03859	7.87985	7.8941	8.00133	7.96518	8.03088	7.98451	7.80286	7.91729	7.87958	7.90065	7.78856	7.77701	7.88742	7.72966	7.74821	7.99074	7.79361	7.84234	7.97704	7.72692	8.20515	8.11082	8.15927
TRIM63	5.53774	5.30885	5.11681	5.31083	5.45815	5.38288	5.32633	5.20945	5.6098	5.56572	5.44897	5.43617	5.73448	5.26586	5.56868	5.41977	5.32146	5.40864	5.32633	5.33119	5.48026	5.41491	5.2762	5.28583	5.16321	5.27907	5.40434	5.31125	5.37601	5.31901	5.31002	5.62347	5.60204	5.45011	5.54296	5.24502	5.40156	5.36368	5.31825	5.53035	5.25427	5.3884	5.27204	5.60307	5.24788	5.59665	5.48739	5.49843	5.64209
TRIM60	5.68912	5.44787	5.52928	5.41056	5.45704	5.22556	5.28743	5.36138	5.26252	5.34798	5.30313	5.69659	5.518	5.33733	5.2592	5.219	5.47073	5.21991	5.34593	5.2592	5.27579	5.48104	5.34968	5.40272	5.46387	5.36176	5.4272	5.24666	5.54663	5.52473	5.55066	5.45624	5.15808	5.55948	5.31625	5.67202	5.34191	5.40629	5.47225	5.57694	5.35164	5.47111	5.34312	5.37766	5.39396	5.42625	5.6565	5.4	5.60551
TRIM59	7.34409	7.3297	7.26586	7.20111	7.33648	7.34003	7.71397	7.50245	7.79107	7.34599	7.36448	7.41063	7.25914	7.33513	7.48663	7.42244	7.49478	7.55254	7.18012	7.75954	7.63872	7.56505	7.44316	7.6895	7.74695	7.71534	7.86026	7.48499	7.80565	7.70494	7.976	7.90036	7.77758	7.38448	7.75194	7.77867	7.71153	7.51374	7.5978	7.73179	7.57942	7.2105	7.4019	7.44262	7.48413	7.81746	7.04408	7.00133	7.05641
TRIM55	5.37766	5.52695	5.62801	5.54075	5.49493	5.62382	5.65081	5.51016	5.4749	5.33196	5.31211	5.24117	5.56609	5.37685	5.64068	5.51393	5.46694	5.61443	5.72164	5.56868	5.69435	5.68203	5.56131	5.56314	5.47187	5.37641	5.32961	5.57441	5.60655	5.51248	5.4405	5.7409	5.58952	5.67095	5.63515	5.65818	5.51094	5.63342	5.56535	5.47434	5.32103	5.49642	5.59914	5.19967	5.47168	5.60516	5.61372	5.49192	5.79575
TRIM54	6.36468	6.4102	6.33141	6.4664	6.33019	6.66715	6.55105	6.61255	6.32064	6.25392	6.28588	6.2808	6.40189	6.34631	6.62691	6.38687	6.29948	6.47015	6.40829	6.40247	6.40829	6.56393	6.39375	6.11431	6.45453	6.45085	6.22193	6.43009	6.53811	6.30873	6.40392	6.49433	5.89814	6.45653	6.58707	6.53047	6.27288	6.35929	6.34294	6.42519	6.11139	6.48117	6.26445	6.37519	6.15154	6.24913	6.4174	6.25308	6.51463
TRIM52	8.52521	8.66163	8.55627	8.82731	8.56905	8.855	8.97429	8.70374	8.94739	8.95183	8.7742	9.00163	8.99812	9.13262	8.97153	8.89067	8.88027	8.78356	8.84073	8.83031	8.96096	8.88164	8.84988	8.74257	8.76615	8.88797	9.07377	8.96434	8.9822	8.81474	8.98709	8.76121	8.95079	8.7478	8.84447	8.81612	8.85259	8.76684	8.94774	9.00646	8.87556	8.80872	8.87492	8.9939	8.90816	8.80254	8.83639	8.81331	8.70934
TRIM51	5.76469	5.63053	5.27375	6.04988	5.73888	5.70578	5.59171	5.90592	5.58359	5.88148	5.7453	5.4405	5.61304	5.12114	5.42793	5.97771	5.93852	5.69659	6.26871	5.73483	5.91456	5.66957	6.07611	6.11196	6.05713	5.76659	5.73382	5.69078	5.84907	5.83995	6.2382	5.9678	5.94033	6.42155	5.86434	5.98373	6.01271	6.27654	6.2808	5.51731	5.63897	6.04957	5.54808	5.88054	5.85066	5.9928	5.68912	6.34072	5.82465
TRIM50	6.50697	6.84828	6.20152	6.21878	6.46612	6.37547	6.36217	6.47635	6.60057	6.55851	6.16383	6.14895	6.31569	6.47579	6.48391	6.18956	6.2376	6.27713	6.21155	6.48056	6.39563	6.46612	6.25251	6.36077	6.37574	6.5841	6.16951	6.34856	6.41597	6.32358	6.25564	6.31937	6.30394	6.66609	6.51384	6.41155	6.52715	6.15241	6.45111	6.22666	6.30566	6.41712	6.03324	6.57769	6.49901	6.60766	6.47097	6.43094	6.43777
TRIM5	8.5006	8.54658	9.01823	8.57539	8.34842	8.39202	8.40803	8.61097	8.35775	8.19153	8.45597	8.3283	8.3295	8.41408	8.10232	8.48533	8.26805	8.49376	8.58489	8.56809	8.49124	8.67744	8.59386	8.56521	8.8236	8.39504	8.70141	8.71686	8.61547	8.73965	8.76717	8.31886	8.51336	8.61581	8.44567	8.42667	8.58618	8.47524	8.57822	8.3917	8.48753	8.51403	8.24068	8.46059	8.42329	8.40441	8.39053	8.26327	8.5337
TRIM47	7.67022	7.69031	7.53546	7.4497	7.59225	7.75728	7.40951	7.66799	7.58662	7.65316	7.41867	7.36959	7.698	7.74228	7.55477	7.5761	7.65125	7.52206	7.60652	7.59225	7.61671	7.65506	7.65427	7.69992	7.69992	7.81885	7.77867	7.71153	7.70631	7.68349	7.81993	7.7675	7.75368	7.56313	7.72744	7.73072	7.65344	7.72026	7.6716	7.55097	7.51651	7.73978	7.56367	7.49807	7.77101	7.47237	7.80149	7.98963	7.85091
TRIM46	6.94232	7.12949	7.00454	7.01782	6.93264	6.9522	7.20621	6.9382	6.75251	7.04008	6.98072	7.14171	7.19921	7.16627	6.99969	7.03635	7.01972	6.93794	6.98345	6.89527	7.01172	6.98072	6.98532	6.93456	6.99505	6.95395	7.02183	7.02687	6.90138	6.92979	7.16274	7.11895	7.10191	7.10324	6.92609	7.18436	6.92149	7.03422	6.93019	7.04143	7.12709	6.89882	7.09631	7.06195	7.18517	7.14006	7.05454	7.13716	7.09416
TRIM4	8.74581	8.58326	8.79626	8.83132	8.64831	8.6142	8.59386	8.71942	8.81234	8.68362	8.72235	8.97771	8.64864	8.61318	8.79528	8.9357	8.85123	8.74031	8.77749	8.76024	8.86122	8.81007	8.42513	8.74611	8.72725	8.7191	8.68423	8.49527	8.71094	8.79593	8.8893	8.71785	8.85563	8.81612	8.85463	8.87394	8.70902	8.739	8.96847	8.78255	8.93701	8.67222	8.88528	9.10525	9.14422	8.98256	8.68753	8.62335	8.63694
TRIM37	8.54658	8.59102	8.3664	8.37188	8.23353	8.45172	8.55821	8.5553	8.78665	8.45722	8.23624	8.70073	8.544	8.90981	8.62941	8.74484	8.6023	8.5894	8.48846	8.59165	8.84754	8.44661	8.75335	8.62204	8.62335	8.69977	8.7367	8.61001	8.77615	8.56458	8.83233	8.67352	8.50585	8.20813	8.36054	8.10205	8.25555	8.17766	8.36039	8.23141	8.53714	8.39202	8.29664	8.27246	8.44279	8.27894	8.26835	8.07946	8.38333
TRIM33	10.308	10.4186	10.2779	10.3501	10.3778	10.3146	10.345	10.2748	10.4539	10.3458	10.3846	10.3752	10.3121	10.3097	10.483	10.4586	10.3846	10.5827	10.4938	10.4693	10.5292	10.5376	10.4308	10.52	10.4859	10.5806	10.7005	10.6777	10.5707	10.6343	10.6474	10.7096	10.398	10.2756	10.3195	10.3501	10.4654	10.3954	10.3769	10.4132	10.4308	10.3237	10.287	10.2503	10.3048	10.3821	10.1565	10.3398	10.2432
TRIM31	6.00767	6.06603	5.88827	5.78234	5.9349	5.66891	5.84494	6.11972	5.54924	6.03762	5.85066	5.80699	5.96023	6.10487	5.57875	5.84091	5.56554	5.74936	5.84058	5.75732	5.85155	5.81306	5.92699	5.79938	6.00469	5.85034	5.88488	5.74259	5.95517	5.94588	5.8864	5.70409	5.73348	5.93852	5.85218	6.01794	5.75597	5.75128	5.78983	5.70944	5.65081	6.06575	6.07262	5.86049	6.13418	5.67683	5.95607	5.95249	6.09974
TRIM3	7.19401	7.06888	7.26242	7.31229	7.08435	7.20111	7.33675	7.30074	7.23993	7.04143	7.33408	7.35576	7.36422	7.11685	7.37712	7.14919	7.32297	7.18409	7.08252	7.14438	7.11974	7.12156	7.03394	7.04244	7.14676	7.16825	7.05508	7.10516	7.1139	7.09023	7.10812	7.25777	7.27098	7.26482	7.25156	7.29498	7.26269	7.35659	7.35065	7.32269	7.30046	7.43934	7.39726	7.33408	7.20594	7.27235	7.35875	7.19442	7.42466
TRIM28	9.31701	8.86627	8.89671	8.93092	8.96847	8.91521	8.80942	8.97599	8.97599	8.95079	8.96299	8.96624	9.37711	9.36235	9.28999	8.86592	8.92684	8.86663	8.94498	8.78393	8.75989	8.8286	8.80671	8.84039	8.90816	8.82629	8.71225	8.84551	8.82122	8.70737	8.68787	8.47005	9.19991	9.15815	9.11402	9.18715	8.99918	9.16615	9.19714	9.14578	9.20063	9.15263	9.09093	9.26497	9.28758	9.06449	9.2077	9.28633	9.09676
TRIM27	9.03182	9.25245	9.10597	9.38	9.20144	9.29366	9.217	9.1868	9.09093	9.19562	9.00506	9.14188	9.15909	8.94807	8.78188	9.21303	9.21425	9.09021	9.09057	9.10268	8.99534	9.12911	9.16204	9.26742	9.26578	8.86798	8.95759	8.87262	8.96264	8.89032	8.92613	8.56618	9.32414	9.22681	9.2077	9.42051	9.18639	9.25245	9.27701	9.19256	9.1407	9.08366	9.02689	9.26661	9.2831	9.20339	9.41425	9.20262	9.36782
TRIM26	8.39024	8.27012	8.93225	8.30139	8.23382	8.24573	8.35147	8.30531	8.23536	8.14838	8.36134	8.34126	8.33703	8.356	8.43685	8.14312	8.14604	8.16132	8.09475	8.18085	8.10792	7.96575	7.94062	8.03401	7.99819	8.05964	7.86423	8.05165	8.08089	8.12815	8.11257	8.29515	8.55974	8.48815	8.47038	8.30408	8.50181	8.5446	8.42577	8.60646	8.45417	8.33641	8.43049	8.5236	8.356	8.55277	8.43049	8.55946	8.64666
TRIM24	8.98746	8.96847	8.8202	8.84787	8.9613	9.20612	9.00543	9.06481	9.00716	8.78631	9.21818	8.95321	8.86089	8.83506	8.8536	8.90451	8.86058	9.15757	8.97876	9.10155	8.97599	9.08547	9.0193	8.93633	9.00437	9.15981	9.07304	9.18715	9.10635	9.21262	9.25323	9.21072	8.86024	9.12066	9.03462	9.0964	8.88291	9.01444	9.23937	9.22084	9.20262	8.88797	8.84348	8.91317	8.8286	8.90383	8.99605	9.23421	8.9467
TRIM23	7.0646	7.51624	7.25347	7.42272	7.37796	7.39262	7.6449	7.58382	7.80752	7.7261	7.42409	7.81549	7.39341	7.60543	7.48009	7.83992	7.69277	7.88402	7.83456	7.7678	7.79753	7.75029	7.70329	7.75954	7.5388	7.77701	7.9689	7.84127	7.79957	7.51096	7.95489	8.12873	7.66197	7.40132	7.54531	7.27098	7.39966	7.35258	7.3774	7.27369	7.47884	7.32671	7.41867	7.51926	7.40132	7.54835	7.17597	6.76275	7.22758
TRIM22	10.5527	10.5366	11.1444	10.4998	10.5008	10.4243	10.5739	10.8053	10.6462	10.5905	10.5894	10.6777	10.3743	10.453	10.741	10.8948	10.7724	10.9659	11.198	11.0765	10.6828	10.8997	10.8601	10.9488	11.0156	10.843	10.9403	10.9867	10.8096	10.9573	10.7572	10.8932	10.7655	10.7981	10.6143	10.514	10.7225	10.7371	10.6557	10.6521	10.7767	10.7599	10.5838	10.8082	10.5537	10.7238	10.3855	10.5613	10.5008
TRIM16	7.2394	7.27555	7.24019	7.30911	7.34668	7.32216	7.50433	7.54967	7.4944	7.32725	7.59558	7.72026	7.375	7.70793	7.18409	7.27933	7.7261	7.43388	7.03394	7.55504	7.67874	7.31241	7.33244	7.4907	7.61174	7.41867	7.31372	7.52179	7.54205	7.17707	7.27637	7.31618	7.43741	7.37959	7.45708	7.06431	7.28147	7.7511	7.37712	7.5338	7.36743	7.17539	7.53906	7.67321	7.61586	7.51735	7.07719	7.41778	7.44343
TRIM15	6.6722	6.64973	6.72822	6.70815	6.7867	6.59952	6.65402	6.69389	6.34829	6.6792	6.68425	6.82704	6.79584	6.80261	6.64537	6.74742	6.50697	6.61689	6.68317	6.60412	6.70337	6.69471	6.75802	6.74633	6.62237	6.80642	6.89854	6.58545	6.68451	6.63839	6.86549	6.82061	6.44756	6.67705	6.63387	6.63921	6.48967	6.57068	6.62583	6.59408	6.41459	6.87724	6.75788	6.61472	6.4894	6.3935	6.62091	6.84666	6.86053
TRIM11	8.17738	7.85183	8.05964	7.93461	7.6991	7.76222	7.76358	7.95576	7.93947	7.87107	7.97554	7.9461	8.11344	8.20422	8.25406	7.67903	7.73809	7.8846	7.83007	7.71972	7.6082	7.81636	7.73809	7.68093	7.60211	7.86054	7.74005	7.81857	7.94239	7.64879	7.83907	7.65452	7.76384	7.92245	7.89133	8.12338	7.93348	7.82497	7.93518	8.0028	7.93432	7.91843	7.97152	7.9819	7.9854	8.03686	8.15423	8.1853	8.14783
TRIL	6.37134	6.28025	6.38107	6.13418	6.24605	6.1527	6.2915	6.30142	5.98524	6.03297	6.16215	6.14866	6.25847	6.2153	6.28588	6.21989	6.15503	6.31456	6.21734	6.24686	6.19612	6.23703	6.18585	5.93428	6.10487	6.30508	6.1958	6.25278	6.39116	6.27125	6.32949	6.4473	6.12716	6.11431	6.28253	6.19783	6.12427	6.30451	6.102	6.29347	5.98168	6.19641	6.21216	6.1565	6.12427	6.33709	6.30198	6.39129	6.23703
TRIB1	9.35944	8.73737	10.3919	9.1403	8.65375	8.69086	8.32683	9.04231	8.18501	8.64799	9.8202	8.48659	8.9822	8.66199	8.79226	8.07101	9.65932	8.67938	8.66696	8.24722	8.11553	8.33471	8.41739	8.55913	8.63266	8.13467	7.95605	8.34185	8.48624	8.78665	8.10439	8.36222	9.05839	8.76984	8.51492	9.38461	8.99155	8.896	8.80942	8.68553	8.28824	8.82795	9.02762	8.43347	8.74421	8.49745	9.24648	8.81474	9.94545
TRIAP1	8.00336	7.78829	7.77788	7.91672	7.6485	7.9941	7.79753	7.8594	8.01576	7.86111	7.97644	8.05781	7.96978	8.00849	7.92333	7.75308	7.74203	7.79331	7.99846	8.02384	7.96089	7.83255	8.07917	7.81549	7.84537	7.92274	7.93989	8.01605	8.00191	8.12931	7.85409	7.91249	7.65807	7.87655	7.74723	7.78884	7.96434	7.74695	7.70494	7.68868	7.90628	7.82359	7.89695	7.69471	7.53574	7.51926	8.11139	8.1248	7.86324
TREML2	7.40895	7.32404	7.35447	7.16221	7.27688	7.36824	7.29909	7.48176	7.06539	7.24177	7.44074	7.33675	6.72686	7.4211	7.20541	7.29414	7.34409	7.48827	7.25076	7.27045	7.09233	7.18199	7.11211	7.18626	7.28445	7.07328	7.35122	7.40801	7.23079	7.37043	6.96108	7.07665	7.54315	7.56476	7.36743	7.68349	7.63679	7.6131	7.57639	7.54219	7.52179	7.46499	7.31537	7.6653	7.81885	7.73978	7.27847	7.51111	7.28525
TREM2	6.01032	5.9987	6.18728	5.77714	5.8867	5.89259	5.79475	5.88948	5.5859	5.79115	5.7165	5.72464	5.7523	5.49607	5.94372	5.88799	5.81823	5.76213	5.59099	5.80541	5.8029	5.75033	5.79804	5.76469	5.98168	5.7487	5.68335	5.6806	5.67132	5.72971	5.6379	5.94588	5.7746	5.90961	5.95013	5.81823	6.45384	5.94616	5.99097	5.79247	5.83964	5.78983	5.88054	5.86782	5.84593	5.91085	5.84338	5.8997	6.02087
TREM1	9.66418	9.12987	10.4568	9.78228	10.0182	10.0529	9.66367	9.74774	9.00093	9.66275	10.2266	9.31903	9.43506	9.36527	8.5446	8.97218	10.429	9.71122	9.05695	9.8941	9.3105	8.49252	9.67968	8.01107	9.12949	9.42871	8.526	9.07339	8.49095	9.37164	8.14312	9.27143	9.88954	9.69992	8.95759	9.58483	9.21818	9.47036	9.7247	8.46181	8.71259	9.2154	9.11252	8.99675	8.84281	8.75335	10.0281	9.06627	10.3208
TRDN	3.80483	3.58845	3.8957	4.13955	3.97212	3.75082	3.84288	3.8198	4.051	4.18835	4.2216	4.04884	3.99298	3.56996	3.77032	3.95091	4.01081	4.16089	3.79413	3.99658	4.01194	3.78638	3.68643	3.95345	3.86693	3.69005	3.85285	4.04434	3.72272	3.57423	3.62262	3.7428	4.04434	3.93183	3.74115	4.13755	3.80939	4.04088	4.11994	3.70927	3.86409	4.15991	3.79726	3.97584	3.99535	3.82841	3.67746	4.00475	3.84725
TRDMT1	7.59615	7.77295	7.49208	7.52096	7.53491	7.85023	7.9024	7.85439	7.78968	8.12136	7.92187	7.79812	7.47925	7.71397	7.82147	7.65973	7.56449	7.80506	7.76857	8.10205	7.59065	8.0826	7.75565	8.00047	8.0531	7.69526	8.44754	8.17044	8.29066	7.92961	7.95349	8.35268	8.07129	7.63202	8.28481	7.95146	8.07155	7.8501	8.04271	7.79246	7.88685	8.10292	7.70819	7.81333	7.84827	7.93265	7.27458	7.60515	7.25914
TRAT1	10.2748	10.7057	9.13808	9.83902	11.012	10.5077	10.7909	10.5961	11.1552	10.9744	10.5047	10.4654	10.3679	10.6546	10.6979	10.8759	10.7626	10.9923	10.8808	11.0174	11.0629	11.3872	10.9541	11.1865	11.1358	11.0288	11.4421	11.3312	11.1954	10.9523	10.9728	10.9305	11.2246	10.6041	11.0571	11.2859	10.8759	10.8838	10.7185	10.9014	10.9271	10.7108	10.7096	11.0193	11.0365	10.971	9.74984	10.7606	9.46145
TRAPPC8	8.91488	9.16279	9.03253	8.97876	8.92478	9.01096	9.11108	8.90484	9.10489	8.97121	8.89067	9.08295	8.78221	8.5798	8.95048	9.17335	9.10155	9.2295	9.09714	9.2162	9.13281	9.20498	9.24922	9.24215	9.11289	9.1845	9.26781	9.24016	9.26138	9.06841	9.22837	9.19875	8.83065	8.79325	8.92002	8.57093	8.92444	8.92921	8.76818	8.75625	8.82425	8.82827	8.82995	8.76649	8.67023	8.81506	8.74516	8.5233	8.90783
TRAPPC6B	8.93666	8.80872	8.63073	8.88528	8.9085	9.01545	9.11328	8.67352	8.61191	8.65024	8.51087	8.76531	8.81298	8.7024	8.58292	8.82122	8.79701	8.7589	8.75204	9.09354	9.03045	8.93328	8.91079	9.00782	9.08104	8.76315	9.01895	8.93633	9.29488	9.0466	8.92854	8.75858	8.85225	8.58231	8.75725	8.44691	8.64732	8.70506	8.69345	8.60905	8.84379	8.78221	8.52586	8.66858	8.84447	8.96197	8.63826	8.82896	8.88962
TRAPPC5	9.90614	9.82784	9.88403	10.0717	9.98901	9.93076	9.65373	9.84071	9.15609	9.54257	9.43205	9.27344	9.74227	9.59425	9.56393	9.55321	9.7759	9.54116	9.57979	9.74984	9.77261	9.55507	9.76999	9.83624	9.80009	9.424	9.24729	9.31945	9.35514	9.32246	9.27143	9.05729	9.56817	9.5485	8.97446	9.37876	8.92346	9.59331	9.4372	9.20647	9.41337	9.67569	9.50801	9.39613	9.50088	9.16127	10.1256	9.83792	10.0413
TRAPPC3	9.02469	9.15033	9.4075	9.36401	9.34477	9.32826	9.20612	9.18172	8.97358	9.12258	9.21738	9.10851	8.98898	9.4854	9.14694	9.19952	9.33812	9.22874	9.3258	9.62509	9.35601	9.33441	9.52101	9.42829	9.46718	9.24375	9.13464	8.89435	9.06095	8.98709	9.18289	9.0602	9.22716	9.11848	8.97218	9.14578	9.0602	9.20612	9.25163	8.84108	9.22285	9.16768	9.21384	9.12276	9.13136	8.98149	9.26985	9.00782	9.1379
TRAPPC2	7.64791	7.49371	7.56701	7.38692	7.69471	7.51345	7.97248	7.7675	8.04142	7.87008	7.85439	7.99271	7.76521	7.45381	7.72744	8.04445	7.91729	8.13785	8.17414	7.93293	8.27012	8.09007	7.95376	7.67903	7.82161	8.44082	8.36455	7.9094	7.94578	8.35573	8.58427	8.37581	7.84181	7.58052	8.03401	7.62385	7.79638	7.83314	7.95776	8.07248	8.09564	7.4631	7.86671	7.79812	7.73125	8.06261	7.08542	7.54835	7.12577
TRAPPC13	7.28716	7.36743	7.34244	7.20359	7.38663	7.33436	7.57555	7.50204	7.39315	7.42163	7.35366	7.3523	7.01837	7.15852	7.32189	7.48176	7.47345	7.6145	7.61478	7.87458	7.61896	7.51844	7.42736	7.61478	7.60295	7.48771	7.88742	7.64118	7.59938	7.53798	7.57996	7.82075	7.49344	7.28282	7.45817	7.20303	7.52038	7.42215	7.49042	7.3956	7.64358	7.44531	7.36904	7.42326	7.39966	7.6173	6.99836	7.01866	7.2502
TRAP1	9.1692	8.98637	8.87826	9.02103	9.08513	8.98291	8.90981	8.8578	9.1538	8.9176	9.15418	8.99119	8.54658	8.99846	8.77387	8.7269	8.72818	8.70473	8.83639	8.92854	8.80134	8.6905	8.93092	9.02652	9.04837	8.49558	8.87589	8.68069	8.71327	8.53497	8.8886	8.41132	9.04977	8.87926	8.9467	9.0301	8.89231	9.09457	8.92478	8.93534	9.04266	8.68391	8.96517	9.15151	9.07488	8.76284	8.68886	9.19409	8.29334
TRANK1	8.98431	9.31992	9.6686	9.3636	9.08217	9.08875	9.43248	9.5499	9.46588	9.45095	9.07068	9.40235	9.46412	9.45225	9.6115	9.32246	9.131	9.31132	9.42176	9.1787	9.18791	9.46761	9.04942	9.06518	9.12429	9.20378	9.32748	9.3109	9.28959	9.14616	9.28228	9.33567	9.06165	8.92921	9.24729	9.27701	9.07882	9.07955	9.08402	9.28025	9.38588	9.01754	9.31618	9.27221	8.99884	9.28839	8.76916	9.24215	8.59102
TRAM1L1	4.33825	4.53495	4.62404	4.64351	4.45959	4.452	4.61547	4.69138	4.75516	4.45575	4.75016	4.27023	4.52432	4.57443	4.46103	4.24747	4.53827	4.50451	4.38013	4.39227	4.46404	4.67295	4.42272	4.47606	4.73576	4.681	4.71749	4.62205	4.47606	4.45804	4.60676	4.50894	4.69016	4.38171	4.68527	4.69373	4.44064	4.66043	4.51789	4.68895	4.41038	4.49479	4.72873	4.41645	4.65426	4.45959	4.79446	4.81982	4.64351
TRAM1	10.3971	10.3927	10.251	10.2911	10.5068	10.4462	10.4308	10.3927	10.5366	10.7185	10.3129	10.363	10.2723	10.3224	10.5698	10.5938	10.5037	10.6954	10.5527	10.5702	10.8125	10.6656	10.6828	10.7612	10.4698	10.7018	10.7559	10.5345	10.7424	10.6509	10.8231	10.781	10.3795	10.2566	10.2983	10.287	10.2668	10.2812	10.3142	10.1332	10.3057	10.3493	10.2534	10.1843	10.1454	10.3321	10.1516	10.0979	10.0952
TRAK2	9.53658	9.60043	9.3944	9.5499	9.75514	9.69681	9.59997	9.80766	9.81466	9.76732	9.70251	9.88954	9.45225	9.69011	9.4721	9.72779	9.7914	9.74931	9.89858	9.7102	9.81308	9.72363	9.58435	9.81037	9.79856	9.84183	9.96683	9.9385	9.82509	9.76945	9.79956	9.7854	9.80384	9.67765	9.83848	10.1637	9.69992	9.91028	9.5919	9.73447	9.77647	9.78228	9.77209	9.76147	9.76147	9.83067	9.22326	9.49549	9.51516
TRAF7	8.35326	8.04357	8.14168	8.31099	8.20157	7.96663	7.99469	8.16955	7.88069	8.11054	8.21017	8.01932	8.31587	8.32421	8.39504	8.0875	8.20483	8.144	8.04934	7.97586	8.09418	7.94775	8.02301	7.91165	8.21017	7.9472	7.82386	7.91715	8.18027	8.16018	7.95206	7.76166	8.23505	8.41195	8.32067	8.57822	8.2751	8.31766	8.437	8.47069	8.36455	8.35452	8.3628	8.36101	8.56071	8.41104	8.41739	8.59386	8.43745
TRAF6	9.02614	9.16399	9.22681	9.17945	9.01686	9.02395	9.19754	8.95929	9.39223	9.2295	9.17563	9.14995	9.10305	9.03182	9.27423	9.19295	9.10339	9.33651	9.35014	9.23899	9.26985	9.20028	9.02614	9.24568	9.11035	9.31373	9.42871	9.23899	9.33528	9.2111	9.55038	9.52371	9.06663	9.12837	9.15454	9.21072	9.18908	9.15874	9.04301	9.14422	9.11884	9.2299	9.12911	8.98084	9.17603	9.0631	9.14499	9.08618	9.23899
TRAF5	8.31189	8.46121	8.09915	8.17885	8.35573	8.48908	8.64018	8.60295	9.0745	8.72591	8.41528	8.5836	8.549	8.81682	8.74353	9.08402	8.75527	8.84178	8.70374	8.62586	8.73145	8.87826	8.64274	8.8886	8.72884	8.53025	8.88027	8.99744	8.78697	8.69709	8.52345	8.66006	8.85295	8.39351	8.83301	8.69579	8.52646	8.63266	8.76849	8.68886	8.97599	8.41893	8.73608	8.70073	8.82559	8.94118	7.87903	8.3761	7.83314
TRAF4	7.87681	7.59642	7.59366	7.57806	7.43796	7.53076	7.54835	7.63651	7.65821	7.56753	7.61423	7.62006	7.7525	7.63116	7.83485	7.53546	7.57526	7.82585	7.72254	7.52066	7.60101	7.82133	7.58024	7.62496	7.64712	7.47262	7.76857	7.79052	7.71455	7.75194	7.70631	7.93014	7.65427	7.61671	7.67429	7.99702	7.74254	7.69223	7.69716	7.79024	7.75895	7.65399	7.5494	7.75783	7.74005	7.61586	7.71727	8.02257	7.48147
TRADD	8.64701	8.55562	8.77818	8.41739	8.81855	8.67582	8.61971	8.78428	8.31343	8.38149	8.07017	8.28735	8.51289	8.36249	8.80168	8.74646	8.91419	8.65773	8.66792	8.44661	8.73509	8.78091	8.8286	8.85188	8.80638	8.834	8.49032	8.61843	8.62021	8.48893	8.52804	8.65636	8.61778	8.59196	8.28348	8.52394	8.35358	8.6116	8.29574	8.15601	8.38362	8.739	8.62106	8.52491	8.37218	8.49376	8.81298	8.51864	8.59196
TRABD	9.30806	9.1632	9.11992	9.20998	9.14883	9.05013	8.96027	9.18289	9.19295	9.17526	9.4492	9.19136	9.47386	9.58621	9.45137	9.01579	8.94396	9.01686	9.11659	9.10928	8.91079	9.15569	9.30352	9.06805	9.17791	8.8202	8.99918	9.03496	9.07634	9.14225	8.96096	9.00815	9.33282	9.41719	9.24568	9.44198	9.31903	9.46059	9.35686	9.40624	9.40914	9.26177	9.3821	9.4244	9.43886	9.27701	9.41593	9.59849	9.42094
TPTE2P3	5.87343	6.21009	5.56646	6.11139	5.87494	5.86816	5.56906	5.79608	6.22435	6.02915	5.66161	6.01089	5.63998	4.90319	5.98492	5.93183	6.17466	5.95517	5.48665	5.97802	6.71057	5.77619	6.18012	6.11516	5.97592	6.17352	6.15069	5.77619	6.41349	6.53103	6.17667	5.99006	5.97957	5.70479	6.09334	5.74223	5.95337	5.73584	6.13529	5.76434	5.9925	5.71447	5.60889	5.84624	5.89198	6.09974	5.50871	5.55434	5.49493
TPTE	2.97024	2.97443	2.63961	3.16987	2.87674	2.89797	2.9998	2.98751	3.04376	2.70405	3.11305	3.06678	3.22627	2.93342	3.14182	2.8085	2.73368	2.91809	2.9998	3.10625	2.71189	2.87674	2.95676	2.79554	2.87674	2.73368	2.96125	2.8146	2.76857	3.07418	2.78866	2.86613	2.75509	3.23205	2.84471	2.82639	3.04376	3.01218	2.74074	2.74783	2.98751	3.27972	2.77573	3.04376	2.83885	2.8146	2.88209	3.05514	2.67271
TPT1-AS1	8.89198	8.86697	8.72952	8.79801	9.11402	8.91827	8.93912	8.80942	8.85959	8.74031	8.84551	8.56842	8.5722	8.7648	8.88696	8.97771	8.91898	8.73933	8.95113	9.04374	9.1534	8.98728	8.94223	8.85088	9.02506	9.03571	9.01305	9.02175	9.00716	8.94292	8.89165	8.84209	9.02283	8.82929	8.77214	8.92037	8.87193	8.83843	8.96711	8.81103	9.13845	8.76056	8.82087	8.80942	8.82961	8.86697	8.56425	8.91185	8.43563
TPSD1	7.72473	7.49344	7.36124	7.43657	7.5259	7.73503	7.47262	7.43226	7.41695	7.58356	7.57389	7.43714	7.82865	7.7002	7.49753	7.63035	7.40681	7.15265	7.41749	7.02712	7.55122	7.429	7.43934	7.60515	7.44586	7.8628	7.57417	7.48092	7.65452	7.4869	7.53022	7.48527	7.2502	7.57555	7.31229	7.44207	7.33192	7.2866	7.36584	7.53462	7.22825	7.62468	7.29224	7.35848	7.36151	7.22732	7.78032	8.01695	7.8681
TPRN	6.87316	6.7896	6.7646	6.71494	6.58977	6.76617	6.71224	6.62065	6.67815	6.84315	6.75655	6.66715	6.93847	6.92664	6.94597	6.71252	6.54758	6.60577	6.76699	6.63225	6.71417	6.61362	6.63704	6.6923	6.8177	6.67623	6.61146	6.54867	6.74413	6.57769	6.75419	6.69633	6.7103	6.76752	6.84179	6.79934	6.53863	6.64822	6.84207	6.89368	6.92175	6.71848	6.72474	6.61901	6.7818	6.74336	6.87126	6.78508	6.81099
TPRG1L	8.84413	8.93328	8.86352	8.92579	9.16958	9.00957	9.07048	9.05627	9.01166	9.20959	8.97567	9.19677	9.04199	9.2077	9.00371	9.01375	9.0127	8.99918	9.04338	8.98047	9.14808	9.11548	9.13808	8.87757	9.06057	9.07304	9.20459	9.12538	8.90037	8.96971	9.39858	9.24257	9.06203	8.87131	8.94498	8.88062	8.79593	8.80069	8.79968	8.94564	9.00716	8.96571	9.02724	8.8536	8.97358	8.99571	9.03638	9.16768	9.11513
TPRA1	9.08179	8.84584	8.94912	9.15874	8.78091	8.95482	8.90208	8.99641	8.92244	8.98115	8.95218	9.05627	9.07087	9.04266	9.01063	8.87131	8.85629	8.69875	8.7185	8.81648	8.87792	8.91217	8.74226	8.83572	8.83672	8.88763	8.68718	8.81788	8.77017	8.76883	8.89635	8.66923	8.87131	8.97665	9.00234	9.03112	8.87033	8.91317	9.1403	9.131	9.03322	8.97089	8.86524	8.92953	9.07013	9.02214	9.27662	9.25689	9.03706
TPR	9.32914	9.33201	9.21303	9.23304	9.38798	9.32118	9.4854	9.3233	9.4827	9.43124	9.2154	9.35222	9.18791	9.34184	9.44363	9.54116	9.46364	9.61835	9.59849	9.58948	9.45445	9.58162	9.52415	9.5518	9.57235	9.52239	9.59895	9.54806	9.42829	9.20302	9.54211	9.6487	9.61743	9.36566	9.45621	9.30806	9.41844	9.41719	9.34059	9.3296	9.47869	9.29366	9.37544	9.52239	9.26054	9.42353	8.98535	9.01754	8.90914
TPP2	10.0945	10.2886	10.0423	10.1769	10.3187	10.2902	10.2707	10.3171	10.5548	10.4087	10.3945	10.3458	10.1954	10.3305	10.4693	10.4443	10.3501	10.52	10.4453	10.4615	10.5388	10.6283	10.4791	10.6011	10.4669	10.5894	10.8231	10.6754	10.5717	10.6006	10.6854	10.6729	10.5109	10.3617	10.3752	10.398	10.406	10.3137	10.3855	10.2593	10.4205	10.2479	10.2927	10.3497	10.4643	10.2796	9.92136	10.1865	9.93017
TPP1	10.8231	10.4215	10.9388	10.8594	10.6966	10.8155	10.6378	10.8246	10.3945	10.5795	11.0419	10.6143	10.6917	10.514	10.7238	10.8067	10.9573	10.836	10.8111	10.4308	10.6704	10.5849	10.6942	10.7146	10.8067	10.7738	10.5366	10.8024	10.7045	11.012	10.5654	10.5504	11.0211	11.3639	11.1751	11.2952	11.2147	11.2396	11.2172	11.3477	10.9289	11.2358	11.2147	11.2914	11.3396	11.151	11.3396	11.2246	11.393
TPM2	6.66109	6.69389	6.68988	6.5321	7.23777	6.57095	6.6003	6.63148	6.24886	6.50612	6.37161	6.35595	6.3543	6.51165	6.60739	6.85395	6.52094	6.41252	6.73031	6.7274	6.5022	6.42545	6.9065	6.48692	6.73741	6.41988	6.56692	6.28839	6.55054	6.09145	6.35099	6.00913	6.56935	6.37793	6.5424	6.60551	6.48268	6.49266	6.51195	6.6575	6.94689	6.43649	6.52886	6.81504	6.64756	6.33798	6.42182	6.62555	6.43954
TPK1	8.22847	8.79093	8.5006	8.47645	8.45751	8.55277	8.56008	8.41378	8.48972	8.54212	8.63598	8.5236	8.15705	8.23685	8.05634	8.37282	8.19713	8.73608	8.56967	8.61906	8.71358	8.69942	8.69086	8.39656	8.63435	8.56055	8.64374	8.71225	8.74516	8.57377	8.46975	8.31248	8.60616	8.4774	8.46515	8.13556	8.53812	8.6023	8.42139	8.09298	8.4029	8.54275	8.48104	8.47615	8.24362	8.47924	8.12193	7.9349	8.16538
TPI1P2	7.20779	7.27847	7.34461	7.21316	7.21712	7.47731	7.24613	7.20674	7.03094	7.03288	7.1038	7.10676	6.96214	6.97909	7.09258	7.01945	7.008	7.20084	7.20984	7.26079	7.08542	7.15186	7.2882	7.11867	7.26256	7.15619	7.16406	7.33863	7.12394	7.22892	7.26428	7.17516	7.20195	7.06354	7.07342	7.34244	7.15775	7.22571	7.07287	7.11578	6.92664	7.22383	7.14387	7.07692	7.30399	7.01037	7.37552	7.49957	7.68107
TPI1	10.6681	10.437	10.5687	10.6154	10.595	10.6126	10.482	10.5461	10.2629	10.5008	10.6006	10.4327	10.4327	10.5017	10.5017	10.0986	10.37	10.1799	10.1821	10.2369	10.1144	10.0799	10.5928	10.296	10.2163	10.2487	9.95193	10.1027	10.2609	10.2804	10.0376	9.81308	10.2534	10.4033	10.1007	10.5057	10.3208	10.3254	10.4308	10.4267	10.4016	10.5806	10.4169	10.3254	10.2244	10.1667	10.707	10.5047	10.5303
TPH1	5.7175	6.15738	5.95694	6.05826	6.15069	6.21302	6.19297	6.18098	6.14982	6.43284	6.76805	6.08524	5.46004	6.17295	6.05629	5.66857	5.94215	5.83307	6.06282	6.41852	6.03936	5.99485	6.03821	6.11057	5.82178	5.6179	6.44647	6.19983	5.92372	6.1565	6.08469	6.10886	6.17123	5.88272	5.94215	5.98184	5.81791	6.2278	6.12115	6.20979	6.56744	5.54443	6.13156	6.40405	6.33567	6.11371	5.58626	5.33866	4.9349
TPGS1	7.70521	7.93069	7.6255	7.78802	7.77513	7.81915	7.74063	7.80565	7.61367	7.41557	7.59172	7.56422	7.72993	7.79985	7.8594	7.65947	7.80565	7.54149	7.91672	7.61504	7.68292	7.79667	7.89527	7.69937	7.80231	8.02618	7.80478	7.9349	7.76302	7.85132	7.8763	7.94031	7.61339	7.78275	7.69923	7.84913	7.65399	7.73341	7.65834	7.57777	7.3815	7.89611	7.65752	7.49588	7.59883	7.552	7.95804	7.98016	8.08548
TPD52L2	8.98149	8.78322	9.00198	8.85991	8.90581	8.81474	8.83065	8.91689	8.41314	8.59679	8.79735	8.68622	8.76284	8.72139	8.71975	8.75527	9.00437	8.92107	8.81788	8.85188	8.78631	8.64634	8.91827	8.82896	8.75658	8.61613	8.50355	8.83672	8.61581	8.75009	8.56135	8.54748	8.72492	8.91965	8.8286	8.64274	8.82087	8.90614	8.71942	8.74353	8.51432	8.9282	8.8886	8.90106	8.65024	8.86452	9.10414	8.68006	8.98915
TPCN2	8.85242	8.75924	8.91079	8.78729	8.65182	8.43081	8.75792	8.72525	8.3661	8.82929	8.79626	8.78597	8.88027	8.97962	8.74322	8.41958	8.66892	8.50998	8.5074	8.3001	8.42483	8.37008	8.31766	8.27275	8.10232	8.47162	8.24932	8.45751	8.28376	8.34005	8.21343	8.13111	8.59549	8.45967	8.52994	8.47861	8.55434	8.68423	8.4869	8.60872	8.24748	8.7204	8.75254	8.69279	8.36579	8.45449	9.0232	8.8219	8.96677
TPCN1	9.57418	9.18751	8.99744	9.40538	9.26822	9.46364	9.47518	9.65272	9.10044	9.48404	9.76408	9.3105	9.40365	9.52501	9.02283	9.12648	9.02137	9.08799	9.16579	8.79934	9.00681	9.05554	8.93125	8.8249	8.9068	8.86187	8.83334	9.02762	8.8249	9.21463	8.45871	8.4835	9.461	9.61928	9.65932	9.51162	9.46853	9.66667	9.54897	9.52056	9.26944	9.48842	9.51075	9.83515	9.66418	9.53892	9.85247	9.6608	9.7678
TPBG	7.56701	7.30568	7.35632	7.4907	7.44559	7.39914	7.61883	7.30317	7.50134	7.31456	7.37796	7.41114	7.63816	7.509	7.37254	7.83962	7.29037	7.19561	7.34272	7.20208	7.79024	7.58109	7.41641	7.27794	7.45732	7.88319	7.43362	7.51762	7.3978	7.36233	7.41444	7.46639	7.31537	7.48255	7.30767	7.60929	7.3389	7.21211	7.29663	7.42846	7.27098	7.47398	7.27098	7.37445	7.48771	7.27261	8.64471	7.70848	7.7916
TP73-AS1	6.88654	7.17223	6.71361	7.20971	6.77369	6.97881	7.06593	7.06063	7.29552	7.19456	7.38041	7.12131	6.92689	7.19618	7.17678	6.7935	6.72474	6.90205	7.03505	6.99723	6.89854	6.98044	6.7512	6.86576	6.86357	6.66847	7.03688	6.8372	6.95317	6.58545	6.67705	6.64769	7.07527	7.05615	7.2453	6.80586	6.86576	7.08593	7.09126	7.2936	7.2356	6.96726	7.22169	7.17737	7.29938	7.37904	7.00161	7.48202	7.14305
TP73	7.08697	6.89232	7.04379	6.87021	6.81313	6.89501	6.70921	6.88956	6.74796	6.83583	6.94907	6.80665	7.14063	6.80888	7.04195	6.81745	6.94988	6.78372	7.0167	6.771	6.76513	6.87399	6.98044	7.05	7.08724	7.14783	6.90787	7.09335	6.94663	7.21575	7.08569	7.10084	6.92094	6.95617	6.75523	7.07393	6.93486	6.81585	6.99588	6.85071	6.86687	7.16406	6.94206	6.97748	6.95806	6.89612	7.13638	7.22598	7.14864
TP53RK	7.48582	7.45269	7.47648	7.54095	7.42163	7.58578	7.50569	7.39644	7.57734	7.39506	7.41499	7.54888	7.32593	7.42684	7.51956	7.75783	7.62682	7.41529	7.54342	7.64036	7.58523	7.69099	7.40787	7.72334	7.69966	7.46913	7.8026	7.61423	7.81718	7.69058	7.83881	7.84483	7.46653	7.27369	7.56534	7.71836	7.49835	7.47731	7.55366	7.75058	7.60018	7.57806	7.55392	7.56286	7.77625	7.60183	7.3948	7.67542	7.71153
TP53INP2	7.21342	6.9726	7.54667	7.05777	7.10218	7.02907	7.02823	7.08228	7.03368	6.85205	7.12682	7.03954	7.02052	7.21265	7.43576	6.97019	7.13477	6.95864	6.87211	6.72511	6.90596	7.07636	7.01337	6.82168	6.82168	7.05426	7.05055	7.12921	6.88821	7.21316	7.012	7.27261	7.06224	7.04064	7.13928	7.30345	7.07445	7.04841	7.03394	6.95153	6.84935	6.79667	6.95915	6.97501	7.02934	7.04366	7.21289	7.39235	7.35659
TP53I3	6.94826	6.69525	7.08542	6.87074	7.20438	7.08697	7.00906	7.04654	6.76672	6.98261	6.97366	6.96108	6.95477	7.18843	6.81477	6.84717	6.84963	6.52602	6.85559	6.91358	6.64402	6.69389	6.80474	6.74495	6.64863	6.65804	6.64322	6.55248	6.71252	6.75548	6.51165	6.5454	6.68263	6.71494	6.73004	6.56582	6.62637	6.88244	6.72367	6.93429	6.60005	6.74742	6.87426	6.76486	6.71714	6.92798	7.15801	6.90073	7.1316
TP53I13	7.53655	7.45437	7.3661	7.53852	7.55175	7.5622	7.32915	7.4798	7.5928	7.59225	7.42033	7.57417	7.87402	7.62845	7.87402	7.75002	7.5953	7.76581	7.7261	7.71235	7.617	7.84018	7.71265	7.53326	7.74091	7.79897	7.68815	7.5855	7.70793	7.76466	7.78032	7.8521	7.58024	7.66168	7.64358	7.85578	7.5104	7.48472	7.47704	7.57541	7.6507	7.65673	7.57748	7.51208	7.74036	7.50569	7.85688	7.97152	7.79095
TP53I11	7.62173	7.38772	7.55071	7.44476	7.42656	7.40951	7.18764	7.35576	7.22275	7.1251	7.40681	7.26799	7.6173	7.49261	7.62925	7.68759	7.47564	7.3346	7.44643	7.19506	7.39426	7.17063	7.42603	7.19644	7.51458	7.59938	7.21737	7.32269	7.43388	7.43714	7.64684	7.60795	7.42736	7.67321	7.55071	7.78775	7.51985	7.64515	7.7148	7.74915	7.73809	7.58968	7.44316	7.66938	7.70521	7.54065	7.74559	7.89301	7.76274
TOX	8.8492	8.40135	8.50998	8.42901	8.26005	8.35452	8.48073	8.62972	8.82155	8.61388	8.69086	8.72266	8.41619	8.99812	9.55321	8.7054	8.52458	8.98981	8.75826	8.94292	8.86488	8.75792	8.16804	8.38392	8.44416	9.12611	9.09169	8.53248	9.17413	9.51832	9.40491	9.98089	8.58231	8.60937	9.20846	9.3369	9.04694	8.42171	8.92379	9.42829	9.52193	8.59211	9.00815	8.58169	9.17188	9.04338	8.65636	8.98483	8.86089
TOR4A	8.00104	7.87292	8.09298	7.90293	7.85439	7.92567	7.60652	7.73152	7.77678	7.56126	7.6482	7.72558	8.12309	7.86366	7.98478	7.59753	7.78192	7.62952	7.5999	7.40381	7.71562	7.66637	7.84206	7.70216	7.6899	8.03115	7.57555	7.63035	7.82937	7.92873	7.55447	7.65673	7.832	8.05019	7.83147	7.72801	7.88771	7.93778	7.88041	7.91784	7.85578	7.70876	8.02823	7.83598	7.82075	7.84537	8.14633	8.12539	8.1625
TOR3A	8.30439	8.09212	8.39774	8.31858	8.0337	8.11844	8.23891	8.30348	7.99673	8.14783	8.07654	8.26005	8.26298	7.93947	8.03571	7.58409	7.87178	7.83034	7.87873	8.04934	7.7678	7.89555	7.84071	7.56921	7.73314	7.69169	7.56367	7.56561	7.68093	7.86423	7.55226	7.68066	7.84884	8.04934	8.06959	8.07598	8.21497	8.09942	8.0664	8.09592	7.98421	7.8233	8.24634	8.10524	7.88517	8.17304	8.39114	8.22358	8.42901
TOR2A	7.63062	7.33756	7.60046	7.61007	7.43469	7.32513	7.35038	7.37836	7.27876	7.44381	7.59475	7.2494	7.40841	7.37685	7.55853	7.36784	7.20057	7.36178	7.43768	7.40706	7.26665	7.26023	7.16406	7.41416	7.17998	7.49534	7.18176	7.2774	7.25751	7.47814	7.42059	7.16929	7.45518	7.80565	7.55339	7.95489	7.72801	7.62118	7.69828	7.97152	7.51985	7.76607	7.6507	7.72637	7.84342	7.5869	7.87347	8.00821	7.84996
TOR1AIP2	8.3542	8.54932	8.50181	8.48166	8.22088	8.48136	8.60646	8.51988	8.10616	8.4454	8.24839	8.42329	8.52867	8.47162	8.29455	8.53984	8.64701	8.80975	8.47431	8.61971	8.49496	8.80736	8.44842	8.48073	8.45051	8.49124	8.42049	8.4639	8.3986	8.54561	8.2045	8.50998	8.25729	8.22421	8.61388	8.30592	8.48908	8.38149	8.33156	8.27775	8.37551	8.33703	8.37431	8.30439	8.26267	8.40711	8.39684	7.75221	8.52234
TOPORS	7.56753	7.62118	7.61395	7.50569	7.46806	7.57806	7.89023	7.72111	7.68459	7.59392	7.50651	7.70189	7.60129	7.7984	7.69277	7.72692	7.67903	7.97905	7.71291	8.01932	8.04035	7.78968	7.97818	7.85468	7.91758	7.84801	7.90434	7.93518	7.66086	7.52807	7.87458	7.98277	7.66744	7.59831	7.69992	7.63456	7.63709	7.62682	7.46065	7.33565	7.53987	7.55447	7.76721	7.75483	7.42957	7.68066	7.0167	6.6066	7.05615
TOPBP1	9.50712	9.54806	9.38672	9.52548	9.49595	9.49995	9.65628	9.55276	9.71944	9.55131	9.37458	9.52722	9.36995	9.37854	9.64466	9.50621	9.43376	9.57607	9.53375	9.59754	9.57097	9.65982	9.53421	9.59614	9.5125	9.71381	9.65117	9.66029	9.56722	9.46853	9.7133	9.8964	9.3296	9.35056	9.41468	9.35183	9.40559	9.34768	9.33362	9.39737	9.36803	9.35728	9.36824	9.33485	9.30559	9.40872	9.11548	9.14346	9.19837
[truncated: 7,754 more rows]
[truncated: 90 more columns]
