# Supplementary material for: Identification and exploration of novel M2 macrophage-related biomarkers in the development of acute myocardial infarction
Source: Front Cardiovasc Med. 2022 Nov 10;9:974353. doi: 10.3389/fcvm.2022.974353 (PMC9685672; doi:10.3389/fcvm.2022.974353)
Supplement: Supplementary file 4 [file Table_4.XLS]

## Sheet: DEGs_top20
gene_id	logFC	t	P.Value	adj.P.Val	B
EDA2R	0.499136	11.5089	4.53e-22	1.51e-17	39.4417
BAX	0.35734	11.2768	1.82e-21	1.52e-17	38.0893
TNFRSF10D	0.46844	10.7534	4.19e-20	2.79e-16	35.0431
ASGR2	0.79701	10.5758	1.21e-19	6.71e-16	34.0116
SOCS3	1.21677	10.5035	1.86e-19	8.86e-16	33.5919
TSPO	0.65483	10.4573	2.45e-19	1.02e-15	33.324
AQP9	1.02476	10.1335	1.69e-18	4.32e-15	31.4507
MCEMP1	0.657648	10.0523	2.73e-18	6.06e-15	30.9822
ACADVL	0.354916	10.0023	3.67e-18	7.19e-15	30.6938
S100A9	0.722163	9.96171	4.67e-18	8.34e-15	30.46
BLVRB	0.56822	9.82536	1.05e-17	1.51e-14	29.6756
CUEDC2	0.317436	9.80586	1.17e-17	1.63e-14	29.5635
STAB1	0.802021	9.79287	1.27e-17	1.69e-14	29.489
LRPAP1	0.436888	9.73689	1.76e-17	2.18e-14	29.1676
COMT	0.332317	9.5534	5.2e-17	5.09e-14	28.1167
TBC1D2	0.490652	9.48262	7.88e-17	7.13e-14	27.7124
GNA15	0.474374	9.35036	1.71e-16	1.47e-13	26.9586
FDXR	0.276705	9.34907	1.72e-16	1.47e-13	26.9513
FCN1	0.414738	9.27645	2.64e-16	1.99e-13	26.5383
CD14	0.593253	9.2255	3.55e-16	2.44e-13	26.2491
DENND4A	-0.339804	-11.3684	1.05e-21	1.52e-17	38.6233
TRIM33	-0.247371	-11.2882	1.7e-21	1.52e-17	38.1559
CDK13	-0.176993	-10.4272	2.94e-19	1.09e-15	33.1497
RASA2	-0.43993	-10.2857	6.82e-19	2.27e-15	32.3302
ODF2L	-0.652488	-10.2264	9.7e-19	2.94e-15	31.9876
RICTOR	-0.345161	-10.0532	2.72e-18	6.06e-15	30.9871
CNOT6L	-0.43616	-10.0118	3.47e-18	7.19e-15	30.7484
TBC1D32	-0.465396	-9.95846	4.76e-18	8.34e-15	30.4413
ARAP2	-0.500448	-9.88761	7.24e-18	1.15e-14	30.0335
NKTR	-0.323575	-9.82862	1.03e-17	1.51e-14	29.6943
ITGA4	-0.39384	-9.7051	2.13e-17	2.53e-14	28.9853
AIDA	-0.295918	-9.67766	2.5e-17	2.87e-14	28.828
KPNA5	-0.515	-9.64944	2.95e-17	3.28e-14	28.6663
KAT2B	-0.288738	-9.60454	3.85e-17	4e-14	28.4092
TPP2	-0.257766	-9.56736	4.79e-17	4.83e-14	28.1966
MFSD8	-0.341197	-9.49395	7.37e-17	7.01e-14	27.7771
CDK17	-0.721673	-9.32715	1.96e-16	1.59e-13	26.8266
ATM	-0.617298	-9.32021	2.04e-16	1.62e-13	26.7871
SMCHD1	-0.336831	-9.28884	2.45e-16	1.9e-13	26.6088
USP24	-0.840422	-9.26241	2.86e-16	2.12e-13	26.4586
