# Supplementary material for: Identification and exploration of novel M2 macrophage-related biomarkers in the development of acute myocardial infarction
Source: Front Cardiovasc Med. 2022 Nov 10;9:974353. doi: 10.3389/fcvm.2022.974353 (PMC9685672; doi:10.3389/fcvm.2022.974353)
Supplement: Supplementary file 5 [file Table_5.XLSX]

## Sheet: Sheet1
Mixture	Clinical diagnosis	Macrophages M0	Macrophages M1	Macrophages M2
GSM1620759	0	0	0.0032241	0.0530067
GSM1620760	0	0	0	0.0149168
GSM1620761	0	0	0.10039	0.0151125
GSM1620762	0	0	0.00017752	0.0292786
GSM1620763	0	0	0	0.0553975
GSM1620764	0	0	0	0.0422734
GSM1620765	0	0	0	0.0251548
GSM1620766	0	0	0.00687575	0.0108711
GSM1620767	0	0	0	0.0197237
GSM1620768	0	0	0	0.0407489
GSM1620769	0	0.00731863	0.00461545	0.00383279
GSM1620770	0	0	0	0.0368264
GSM1620771	0	0	0	0.00742985
GSM1620772	0	0	0	0.0177576
GSM1620773	0	0.0135831	0	0
GSM1620774	0	0.00164833	0	0.00693888
GSM1620775	0	0	0.00166876	0.0242617
GSM1620776	0	0.00383933	0.00134351	0
GSM1620777	0	0	0	0.0337032
GSM1620778	0	0	0.000311905	0.0163441
GSM1620779	0	0	0	0.011854
GSM1620780	0	0	0.000327358	0.0161344
GSM1620781	0	0	0	0.030315
GSM1620782	0	0	0.00352544	0.0240914
GSM1620783	0	0	0.000866032	0.0443468
GSM1620784	0	0	0	0.0136452
GSM1620785	0	0	0.000883944	0.0205638
GSM1620786	0	0	0.00254243	0.0253242
GSM1620787	0	0	0.000613342	0.0290736
GSM1620788	0	0	0.00160069	0.0208868
GSM1620789	0	0	0	0.0127176
GSM1620790	0	0.00226738	0	0.0127575
GSM1620791	0	0	0.000419384	0.00671142
GSM1620792	0	0	0	0.027522
GSM1620793	0	0	0.00165348	0.0230349
GSM1620794	0	0	0	0.0184718
GSM1620795	0	0	0.00287879	0.0323935
GSM1620796	0	0	0.000301635	0.0116948
GSM1620797	0	0	0	0.0322124
GSM1620798	0	0.00297662	0.00238421	0.016415
GSM1620799	0	0	0.00011902	0.0344763
GSM1620800	0	0	0.00130751	0.0457095
GSM1620801	0	0.00195146	0.000258128	0.0094332
GSM1620802	0	0.0011067	0	0.00590115
GSM1620803	0	0	0	0.0214145
GSM1620804	0	0.000289225	0	0.00545516
GSM1448335	1	0	0	0.00569568
GSM1448338	1	0.00969457	0.000523965	0.0153873
GSM1448342	1	0.00996268	0	0
GSM1448350	1	0	0	0.0176373
GSM1448352	1	0.00821822	0	0
GSM1448356	1	0	0	0.0233228
GSM1448360	1	0	0.00170173	0.0272247
GSM1448364	1	0.010895	0.00133394	0
GSM1448368	1	0	0.0103263	0.0378697
GSM1448371	1	0.00327325	0.00135074	0
GSM1448375	1	0.0150178	0.00341682	0
GSM1448378	1	0	0	0
GSM1448380	1	0	0.0255693	0.00547446
GSM1448383	1	0.00424848	0	0.00127282
GSM1448386	1	0	0	0.00876306
GSM1448389	1	0.0178294	0	0
GSM1448391	1	0	0	0.0203833
GSM1448395	1	0.0004524	0	0
GSM1448398	1	0	0	0.0367381
GSM1448401	1	0	0.00868159	0
GSM1448405	1	0	0	0.00933692
GSM1448409	1	0.00298025	0.00623319	0
GSM1448413	1	0	0	0.00847305
GSM1448417	1	0.00086617	0	0.00507252
GSM1448421	1	0	0	0.0321127
GSM1448429	1	0	0	0.0212792
GSM1448433	1	0.00585381	0.00124107	0
GSM1448437	1	0	0	0.00306905
GSM1448439	1	0	0	0.0423953
GSM1448450	1	0	0	0.017551
GSM1448452	1	0	0	0.0462157
GSM1448459	1	0	0.00327483	0.0433466
GSM1448467	1	0	0	0.00865747
GSM1448468	1	0.00176293	0.00564972	0
GSM1448471	1	0.00571738	0	0
GSM1448475	1	0.00358543	0	0.00329816
GSM1448479	1	0.00533883	0	0.0037234
GSM1448483	1	0.00984887	0	0
GSM1448485	1	0.0203539	0.0433963	0
GSM1448489	1	0	0	0.0435135
GSM1448493	1	0.00811628	0	0
GSM1448497	1	0	0.0015665	0.0167833
GSM1448501	1	0.00306927	0.00240441	0.00432725
GSM1448505	1	0	0	0.00948887
GSM1448508	1	0	0	0
GSM1448516	1	0	0.00454424	0.0198182
GSM1448519	1	0.0221742	0	0
GSM1448523	1	0	0.00453061	0.0269464
GSM1448526	1	0	3.13673e-05	0.01494
GSM1448530	1	0	0	0.0572065
GSM1448534	1	0	0	0.0268786
GSM1448538	1	0	0	0.0341257
GSM1448541	1	0	0.000507707	0.0228423
GSM1448548	1	0	0	0.0166701
GSM1448552	1	0	0.00212889	0.00374042
GSM1448564	1	0	0	0.00949773
GSM1448568	1	0	0	0.0191117
GSM1448572	1	0	0	0.0193107
GSM1448576	1	0	0.000233037	0.0317783
GSM1448580	1	0	0	0.00813166
GSM1448584	1	0.00986318	0.0153861	0
GSM1448587	1	0	0	0.0315646
GSM1448590	1	0	0	0.00788572
GSM1448594	1	0.00146084	0.00242406	0.00085634
GSM1448598	1	0	0	0.030253
GSM1448602	1	0	0	0.0408477
GSM1448606	1	0	0	0.0252466
GSM1448608	1	0	0	0.0192089
GSM1448612	1	4.6394e-05	0	0.0046197
GSM1448615	1	0.00125855	0	0.0119635
GSM1448619	1	0.0151964	0	0
GSM1448621	1	0	0	0.00318246
GSM1448625	1	0.00296182	0	0.00978239
GSM1448629	1	0.0044304	0	0
GSM1448630	1	0	0	0.0284044
GSM1448634	1	0.00922905	0	0
GSM1448638	1	0.00117783	0.00103269	0.0206497
GSM1448639	1	0.00167681	0	0.00263821
GSM1448642	1	0.00363306	0	0.00412332
GSM1448646	1	0.00435768	0.00807857	0
GSM1448650	1	0	0	0.00763038
GSM1448654	1	0.00627566	0	0
GSM1448658	1	0	0	0.00777086
GSM1448670	1	0.00893401	0.00709832	0
GSM1448680	1	0.00313366	0	0
GSM1448688	1	0.016037	0	0
GSM1448695	1	0.00280654	0.000293023	0.0016767
GSM1448699	1	0.00397387	0.0005281	0
GSM1448702	1	0	0	0.0108447
GSM1448706	1	0	0.00360927	0
GSM1448710	1	0.00718789	0	0
GSM1448718	1	0	0	0.0235964
GSM1448722	1	0.00395354	0	0
