# Supplementary material for: Identification and exploration of novel M2 macrophage-related biomarkers in the development of acute myocardial infarction
Source: Front Cardiovasc Med. 2022 Nov 10;9:974353. doi: 10.3389/fcvm.2022.974353 (PMC9685672; doi:10.3389/fcvm.2022.974353)
Supplement: Supplementary file 6 [file Table_6.XLSX]

## Sheet: blue-module-gene
genes	GS.Macrophages.M2	The absolute value	p.GS.Macrophages.M2
ZYX	-0.343989	0.343989	6.14444e-05
ZSWIM8	-0.290752	0.290752	0.000791175
ZSWIM4	-0.330325	0.330325	0.000123926
ZSWIM3	-0.119318	0.119318	0.176332
ZSCAN32	-0.0848258	0.0848258	0.337281
ZP3	-0.0514032	0.0514032	0.561368
ZNRF1	-0.241988	0.241988	0.00554083
ZNHIT2	-0.205736	0.205736	0.0188607
ZNF865	-0.271433	0.271433	0.0017854
ZNF843	-0.301599	0.301599	0.000488275
ZNF804A	-0.215248	0.215248	0.0139167
ZNF79	-0.240094	0.240094	0.00593372
ZNF785	-0.142249	0.142249	0.10643
ZNF777	-0.194526	0.194526	0.0265721
ZNF746	-0.364784	0.364784	1.98123e-05
ZNF710	-0.337777	0.337777	8.48713e-05
ZNF687	-0.453301	0.453301	6.10462e-08
ZNF672	-0.287127	0.287127	0.000925787
ZNF668	-0.389166	0.389166	4.73844e-06
ZNF653	-0.220683	0.220683	0.0116338
ZNF646	-0.259696	0.259696	0.00284727
ZNF629	-0.266017	0.266017	0.00222018
ZNF598	-0.344672	0.344672	5.92766e-05
ZNF592	-0.334516	0.334516	0.000100281
ZNF581	-0.114773	0.114773	0.193506
ZNF575	-0.298824	0.298824	0.000553418
ZNF526	-0.339432	0.339432	7.79242e-05
ZNF524	-0.293974	0.293974	0.000686845
ZNF516	-0.341546	0.341546	6.98233e-05
ZNF513	-0.248365	0.248365	0.00438255
ZNF503	-0.215221	0.215221	0.0139291
ZNF500	-0.278259	0.278259	0.00134805
ZNF414	-0.35197	0.35197	4.01669e-05
ZNF408	-0.190982	0.190982	0.0295123
ZNF385C	-0.0931263	0.0931263	0.291956
ZNF385B	-0.0846606	0.0846606	0.338225
ZNF385A	-0.30796	0.30796	0.00036468
ZNF384	-0.195326	0.195326	0.0259438
ZNF366	-0.0624139	0.0624139	0.480534
ZNF362	-0.276922	0.276922	0.00142513
ZNF358	-0.171744	0.171744	0.0507238
ZNF341	-0.300337	0.300337	0.000516978
ZNF335	-0.375535	0.375535	1.06936e-05
ZNF324	-0.194125	0.194125	0.026892
ZNF319	-0.34856	0.34856	4.82348e-05
ZNF213	-0.381365	0.381365	7.58357e-06
ZNF185	-0.0865388	0.0865388	0.327578
ZMYND19	-0.318509	0.318509	0.000221494
ZMYND15	-0.151445	0.151445	0.0854327
ZMIZ1	-0.26623	0.26623	0.00220141
ZIC3	-0.157208	0.157208	0.0740577
ZFYVE26	-0.205903	0.205903	0.0187622
ZFYVE19	-0.0652081	0.0652081	0.461067
ZFYVE1	-0.162189	0.162189	0.065241
ZFPL1	-0.300819	0.300819	0.000505831
ZFP92	-0.126351	0.126351	0.152012
ZFP36L1	-0.252348	0.252348	0.00377408
ZFP36	-0.205944	0.205944	0.0187382
ZFHX3	-0.221928	0.221928	0.0111597
ZDHHC9	-0.0792828	0.0792828	0.369909
ZDHHC8	-0.252738	0.252738	0.00371883
ZDHHC5	-0.226964	0.226964	0.00941026
ZDHHC3	-0.223037	0.223037	0.0107516
ZDHHC16	-0.169833	0.169833	0.0533903
ZDHHC12	-0.358229	0.358229	2.85498e-05
ZDHHC1	-0.111664	0.111664	0.205933
ZCCHC24	-0.333548	0.333548	0.000105337
ZC3H7B	-0.326321	0.326321	0.000151282
ZC3H3	-0.410739	0.410739	1.21071e-06
ZC3H18	-0.262514	0.262514	0.00255021
ZC3H10	-0.0228123	0.0228123	0.796699
ZBTB7B	-0.416602	0.416602	8.21661e-07
ZBTB48	-0.102131	0.102131	0.24758
ZBTB47	-0.327709	0.327709	0.000141219
ZBTB45	-0.269923	0.269923	0.00189806
ZBTB32	-0.131184	0.131184	0.136826
ZBTB22	-0.196014	0.196014	0.0254141
ZBTB17	-0.379167	0.379167	8.63953e-06
ZBED3	-0.243665	0.243665	0.00521237
YY1AP1	-0.11802	0.11802	0.181119
YWHAG	-0.316637	0.316637	0.000242312
YTHDF1	-0.106104	0.106104	0.229563
YPEL3	-0.173417	0.173417	0.0484799
YIPF3	-0.225262	0.225262	0.00997253
YIPF2	-0.378381	0.378381	9.04973e-06
YIF1B	-0.0811157	0.0811157	0.358911
YIF1A	-0.0759733	0.0759733	0.390282
YDJC	-0.330615	0.330615	0.000122135
YBX3	-0.0574611	0.0574611	0.516102
XYLT2	-0.288075	0.288075	0.000888672
XXYLT1	-0.327059	0.327059	0.000145851
XRCC3	-0.322115	0.322115	0.000185988
XKR8	-0.205332	0.205332	0.0191004
XKR7	-0.249053	0.249053	0.00427146
XCR1	-0.101869	0.101869	0.248799
WWP2	-0.303874	0.303874	0.000440212
WWC3	-0.17979	0.17979	0.040675
WWC2-AS2	-0.120302	0.120302	0.172768
WRNIP1	-0.157562	0.157562	0.0733998
WRAP53	-0.0312193	0.0312193	0.724386
WNT2B	0.0325991	0.0325991	0.712728
WNT10B	-0.206193	0.206193	0.0185922
WNK4	-0.253291	0.253291	0.00364174
WNK2	-0.304541	0.304541	0.000426966
WNK1	-0.312187	0.312187	0.000299294
WIZ	-0.318596	0.318596	0.000220566
WIPF2	-0.261757	0.261757	0.00262716
WHRN	-0.2483	0.2483	0.00439317
WFS1	-0.190355	0.190355	0.0300607
WFDC1	-0.190043	0.190043	0.0303365
WDR97	-0.195348	0.195348	0.0259272
WDR91	-0.0436713	0.0436713	0.621762
WDR83OS	-0.0426632	0.0426632	0.629836
WDR81	-0.275137	0.275137	0.00153427
WDR25	-0.129926	0.129926	0.140661
WDR24	-0.319796	0.319796	0.000208154
WDR13	-0.215131	0.215131	0.0139702
WDFY4	-0.253366	0.253366	0.00363127
WDFY3-AS2	-0.289529	0.289529	0.000834437
WBP2	-0.0883985	0.0883985	0.317251
WASF2	-0.240462	0.240462	0.00585558
WASF1	-0.184564	0.184564	0.035543
WAS	-0.335438	0.335438	9.56808e-05
VWA7	-0.337964	0.337964	8.40587e-05
VTN	-0.236226	0.236226	0.00681428
VRTN	-0.172893	0.172893	0.0491732
VRK3	-0.20573	0.20573	0.0188641
VPS9D1	-0.382839	0.382839	6.94531e-06
VPS51	-0.214181	0.214181	0.0144082
VPS4A	-0.265435	0.265435	0.00227221
VPS37C	-0.321522	0.321522	0.000191443
VPS18	-0.228151	0.228151	0.009035
VKORC1	-0.153427	0.153427	0.0813734
VIM	-0.170193	0.170193	0.0528787
VGLL4	-0.221205	0.221205	0.0114331
VENTX	-0.159202	0.159202	0.070418
VEGFA	-0.0992594	0.0992594	0.261192
VDR	-0.306324	0.306324	0.000393353
VAV2	-0.130574	0.130574	0.138676
VAV1	-0.298495	0.298495	0.000561657
VAT1	-0.388028	0.388028	5.0788e-06
VASP	-0.360604	0.360604	2.50327e-05
VAC14	-0.258419	0.258419	0.00299186
USP49	-0.119781	0.119781	0.17465
USP35	-0.25438	0.25438	0.00349393
USP27X	-0.128736	0.128736	0.144368
USH1C	-0.0997778	0.0997778	0.258697
USF2	-0.24996	0.24996	0.00412909
USF1	-0.205084	0.205084	0.0192493
USB1	-0.352352	0.352352	3.93487e-05
URM1	-0.200207	0.200207	0.0223811
URAD	-0.174915	0.174915	0.0465418
UPK3A	-0.0628157	0.0628157	0.477708
UPK1A	-0.138819	0.138819	0.115226
UPF1	-0.302005	0.302005	0.000479364
UNKL	-0.252361	0.252361	0.00377224
UNC93B1	-0.195111	0.195111	0.0261114
UNC45A	-0.159269	0.159269	0.0702986
UNC13D	-0.391681	0.391681	4.06147e-06
UNC119	-0.2257	0.2257	0.00982504
UMOD	-0.230081	0.230081	0.00845288
ULK3	-0.271302	0.271302	0.00179495
ULK1	-0.327529	0.327529	0.000142491
UCKL1	-0.133867	0.133867	0.12891
UBXN6	-0.227572	0.227572	0.00921655
UBXN11	-0.179626	0.179626	0.0408616
UBTD1	-0.269912	0.269912	0.00189896
UBQLN4	-0.29251	0.29251	0.000732551
UBL7	-0.201685	0.201685	0.0213888
UBE3B	-0.174587	0.174587	0.0469599
UBE2S	-0.276183	0.276183	0.00146942
UBE2Q1	0.0528297	0.0528297	0.550541
UBE2L3	0.0276358	0.0276358	0.754955
UBE2J2	-0.238963	0.238963	0.00618009
UBB	-0.125431	0.125431	0.155043
UBASH3B	-0.340991	0.340991	7.18724e-05
UBAP1	-0.198543	0.198543	0.0235457
UBAC1	-0.124345	0.124345	0.158678
UBA1	-0.298467	0.298467	0.000562379
UAP1L1	-0.167611	0.167611	0.0566365
U2AF2	-0.37915	0.37915	8.64799e-06
TYSND1	-0.271395	0.271395	0.00178817
TYK2	-0.379167	0.379167	8.6393e-06
TXNRD2	-0.294349	0.294349	0.000675561
TXN2	-0.202177	0.202177	0.021067
TXLNA	-0.383583	0.383583	6.64276e-06
TWF2	-0.227096	0.227096	0.00936805
TUSC2	-0.0860008	0.0860008	0.330606
TULP2	-0.216398	0.216398	0.0134035
TUBGCP2	-0.208935	0.208935	0.0170508
TUB	-0.0392034	0.0392034	0.657881
TTYH3	-0.336523	0.336523	9.05151e-05
TTYH2	-0.198497	0.198497	0.023578
TTLL4	-0.193345	0.193345	0.0275232
TTLL12	-0.24441	0.24441	0.00507207
TTC7A	-0.284689	0.284689	0.00102778
TSPAN17	-0.0978289	0.0978289	0.268161
TSEN34	-0.237521	0.237521	0.00650742
TSC22D4	-0.296048	0.296048	0.000626548
TSC2	-0.33898	0.33898	7.97671e-05
TRPV6	-0.0291527	0.0291527	0.741966
TRPV4	-0.185583	0.185583	0.0345209
TRPM2	-0.260364	0.260364	0.00277423
TRPC4AP	-0.00137909	0.00137909	0.987576
TRMT2A	-0.33652	0.33652	9.05299e-05
TRIP6	-0.21889	0.21889	0.0123478
TRIP10	-0.162826	0.162826	0.0641782
TRIOBP	-0.39005	0.39005	4.48912e-06
TRIO	0.00679908	0.00679908	0.938804
TRIM9	-0.122248	0.122248	0.165875
TRIM8	-0.299894	0.299894	0.00052741
TRIM7	-0.13608	0.13608	0.122647
TRIM60	0.0185225	0.0185225	0.834318
TRIM46	-0.296794	0.296794	0.000606074
TRIM3	-0.327447	0.327447	0.000143072
TRIM28	-0.262597	0.262597	0.00254198
TRIM27	0.019959	0.019959	0.821674
TRIM26	-0.284124	0.284124	0.00105285
TRIM11	-0.375898	0.375898	1.04691e-05
TREML2	-0.123617	0.123617	0.161147
TREM2	-0.14672	0.14672	0.0957654
TRAM1L1	-0.300483	0.300483	0.000513586
TRAF7	-0.328753	0.328753	0.000134063
TRABD	-0.293225	0.293225	0.000709906
TPRN	-0.18283	0.18283	0.037339
TPRA1	-0.214387	0.214387	0.0143125
TPP1	-0.348789	0.348789	4.76501e-05
TPI1	-0.0967574	0.0967574	0.273463
TPD52L2	-0.27562	0.27562	0.00150399
TPCN2	-0.280008	0.280008	0.00125297
TPCN1	-0.16498	0.16498	0.0606878
TP73-AS1	-0.0627361	0.0627361	0.478267
TP53I3	-0.11321	0.11321	0.199684
TP53I11	-0.338521	0.338521	8.16789e-05
TOR4A	-0.26995	0.26995	0.00189605
TOR2A	-0.292796	0.292796	0.000723408
TOP3B	-0.233297	0.233297	0.00755657
TOP3A	-0.228403	0.228403	0.00895713
TOMM40L	-0.185689	0.185689	0.0344156
TOMM34	-0.158616	0.158616	0.0714718
TOM1L2	-0.256088	0.256088	0.00327311
TOM1	-0.291657	0.291657	0.000760482
TOLLIP	-0.295895	0.295895	0.000630819
TNS3	-0.245231	0.245231	0.00492145
TNS1	-0.151304	0.151304	0.0857271
TNRC18	-0.403678	0.403678	1.91243e-06
TNKS1BP1	-0.217231	0.217231	0.0130424
TNK2	-0.398478	0.398478	2.66037e-06
TNIP2	-0.351904	0.351904	4.03114e-05
TNIP1	-0.390109	0.390109	4.47302e-06
TNFSF8	-0.124824	0.124824	0.157065
TNFRSF1B	-0.333129	0.333129	0.000107599
TNFRSF1A	-0.334421	0.334421	0.000100768
TNFRSF14	-0.357249	0.357249	3.01318e-05
TNFRSF10D	-0.147654	0.147654	0.0936494
TNFAIP2	-0.26194	0.26194	0.00260836
TNFAIP1	-0.159798	0.159798	0.0693605
TMUB2	-0.242494	0.242494	0.00543971
TMUB1	-0.287813	0.287813	0.000898785
TMPRSS13	-0.221023	0.221023	0.0115025
TMOD4	-0.109909	0.109909	0.213193
TMEM94	-0.303805	0.303805	0.0004416
TMEM8B	-0.254435	0.254435	0.00348666
TMEM88	-0.141332	0.141332	0.108729
TMEM86B	-0.24228	0.24228	0.00548232
TMEM86A	0.000249071	0.000249071	0.997756
TMEM80	-0.124621	0.124621	0.157749
TMEM79	-0.248302	0.248302	0.00439277
TMEM63B	-0.262888	0.262888	0.00251303
TMEM53	-0.135564	0.135564	0.124086
TMEM51	-0.148358	0.148358	0.092078
TMEM43	-0.0192328	0.0192328	0.82806
TMEM39B	-0.147898	0.147898	0.0931018
TMEM38A	-0.190511	0.190511	0.0299234
TMEM30B	-0.0964794	0.0964794	0.274851
TMEM268	-0.0723272	0.0723272	0.413492
TMEM255B	-0.198307	0.198307	0.0237147
TMEM222	-0.171266	0.171266	0.0513794
TMEM214	-0.30501	0.30501	0.000417871
TMEM207	-0.133634	0.133634	0.129581
TMEM205	-0.140421	0.140421	0.111051
TMEM201	-0.226392	0.226392	0.00959591
TMEM175	-0.282283	0.282283	0.00113844
TMEM174	-0.00248448	0.00248448	0.977619
TMEM164	-0.102778	0.102778	0.244579
TMEM150B	-0.308529	0.308529	0.000355168
TMEM150A	-0.20876	0.20876	0.017146
TMEM143	-0.230994	0.230994	0.00818941
TMEM129	-0.254171	0.254171	0.00352184
TMEM127	-0.371475	0.371475	1.35328e-05
TMEM120A	-0.201356	0.201356	0.0216061
TMEM119	-0.269145	0.269145	0.00195865
TMEM106A	-0.313041	0.313041	0.000287479
TMEM102	-0.262194	0.262194	0.00258249
TMED8	-0.143433	0.143433	0.103521
TMED1	-0.210081	0.210081	0.0164403
TMCO6	-0.19637	0.19637	0.0251441
TMBIM1	-0.155957	0.155957	0.0764166
TM9SF4	-0.235986	0.235986	0.00687261
TM9SF1	-0.218833	0.218833	0.0123713
TM7SF2	-0.224255	0.224255	0.0103188
TLR7	-0.0270452	0.0270452	0.76003
TLN2	-0.211647	0.211647	0.0156365
TLN1	-0.232573	0.232573	0.00775047
TLE3	-0.353195	0.353195	3.75926e-05
TKT	-0.144127	0.144127	0.101844
TKFC	-0.384737	0.384737	6.1979e-06
TIRAP	-0.191376	0.191376	0.0291726
TIMP2	-0.165578	0.165578	0.0597453
TIMP1	-0.189854	0.189854	0.0305041
TIMM17B	-0.265237	0.265237	0.00229012
TIMM13	-0.124025	0.124025	0.159759
TICAM1	-0.295089	0.295089	0.000653792
TIAM1	-0.254515	0.254515	0.003476
THTPA	-0.191423	0.191423	0.0291319
THEMIS2	-0.18406	0.18406	0.0360568
THEM6	-0.107134	0.107134	0.225047
THBS3	-0.138173	0.138173	0.116944
THBS2	-0.148654	0.148654	0.0914231
THBD	-0.250185	0.250185	0.00409429
THAP4	-0.234205	0.234205	0.00731911
THAP11	-0.283496	0.283496	0.00108136
THAP10	-0.122749	0.122749	0.164132
TGM2	-0.256155	0.256155	0.00326461
TGM1	-0.087784	0.087784	0.32064
TG	-0.186078	0.186078	0.0340334
TFR2	-0.222129	0.222129	0.0110849
TFF3	-0.0951712	0.0951712	0.281442
TFEB	-0.279644	0.279644	0.00127223
TFE3	-0.342324	0.342324	6.70448e-05
TEX38	-0.237924	0.237924	0.00641438
TEX28	-0.267471	0.267471	0.00209493
TEX264	-0.204935	0.204935	0.0193389
TEX13A	-0.0379871	0.0379871	0.667857
TET3	-0.270468	0.270468	0.00185669
TET2	-0.018442	0.018442	0.835028
TESC	-0.087473	0.087473	0.322364
TEPSIN	-0.346992	0.346992	5.24325e-05
TEP1	-0.240733	0.240733	0.00579846
TELO2	-0.25687	0.25687	0.00317623
TECPR2	-0.0340969	0.0340969	0.700148
TECPR1	-0.311227	0.311227	0.000313114
TEAD2	-0.163365	0.163365	0.0632889
TCTA	-0.218111	0.218111	0.0126696
TCOF1	-0.36467	0.36467	1.99398e-05
TCN2	-0.265071	0.265071	0.00230528
TCIRG1	-0.324272	0.324272	0.000167356
TBXA2R	-0.0967856	0.0967856	0.273323
TBX6	-0.113509	0.113509	0.198493
TBL3	-0.25389	0.25389	0.00355968
TBL1X	-0.0689512	0.0689512	0.435685
TBKBP1	-0.147578	0.147578	0.0938192
TBC1D9B	-0.221546	0.221546	0.0113034
TBC1D9	-0.00598456	0.00598456	0.946123
TBC1D24	-0.303376	0.303376	0.000450339
TBC1D2	-0.341638	0.341638	6.94899e-05
TBC1D17	-0.212058	0.212058	0.0154315
TBC1D13	-0.27201	0.27201	0.00174399
TBC1D10B	-0.339414	0.339414	7.79987e-05
TARBP2	-0.291409	0.291409	0.000768779
TAOK2	-0.251717	0.251717	0.00386517
TANGO2	-0.28127	0.28127	0.00118817
TAGLN	-0.176575	0.176575	0.0444691
TAF6L	-0.172904	0.172904	0.0491588
TAF6	-0.239036	0.239036	0.00616392
TAF4	-0.323078	0.323078	0.000177444
TAF10	-0.148747	0.148747	0.0912192
TADA3	-0.286702	0.286702	0.000942846
TADA2B	-0.176196	0.176196	0.0449356
TACSTD2	-0.113232	0.113232	0.199598
TACR2	-0.104469	0.104469	0.236865
TACO1	-0.249044	0.249044	0.00427296
TACC3	-0.198383	0.198383	0.0236601
SZT2	-0.340526	0.340526	7.36279e-05
SYVN1	-0.251228	0.251228	0.00393695
SYNPO	-0.2473	0.2473	0.00455932
SYNGR2	-0.282248	0.282248	0.00114013
SYNE4	-0.131458	0.131458	0.136001
SYNE3	-0.226102	0.226102	0.00969155
SYNDIG1L	-0.213795	0.213795	0.0145899
SWI5	-0.236024	0.236024	0.00686336
SUSD6	-0.225328	0.225328	0.00995007
SUPT5H	-0.28285	0.28285	0.0011114
SUOX	-0.121767	0.121767	0.167559
SUMO3	-0.165195	0.165195	0.0603471
SULT4A1	-0.149707	0.149707	0.0891251
SULT1A2	-0.15223	0.15223	0.0838064
SULT1A1	-0.11177	0.11177	0.205499
SULF2	-0.105844	0.105844	0.230716
SUFU	-0.299659	0.299659	0.000533023
STYXL1	-0.163455	0.163455	0.0631415
STXBP2	-0.232173	0.232173	0.00785978
STX5	-0.234545	0.234545	0.00723193
STX3	-0.127351	0.127351	0.148771
STUB1	-0.229424	0.229424	0.00864718
STRN4	-0.341781	0.341781	6.89732e-05
STRADA	-0.287985	0.287985	0.000892131
STK40	-0.229312	0.229312	0.00868084
STK36	-0.19753	0.19753	0.0242794
STK35	-0.200529	0.200529	0.0221612
STK32C	-0.0755231	0.0755231	0.393105
STK32B	-0.264588	0.264588	0.0023498
STK25	-0.252562	0.252562	0.00374371
STK11IP	-0.28269	0.28269	0.00111898
STK11	-0.227636	0.227636	0.00919617
STIP1	-0.108792	0.108792	0.217912
STEAP3	-0.0553921	0.0553921	0.531349
STAT6	-0.339422	0.339422	7.7965e-05
STAT5A	-0.324496	0.324496	0.000165526
STAT3	-0.255645	0.255645	0.00332911
STARD8	0.0425217	0.0425217	0.630974
STARD3	-0.0659059	0.0659059	0.456274
STARD10	-0.231727	0.231727	0.00798311
STAP2	-0.148508	0.148508	0.0917444
STAB1	-0.381694	0.381694	7.43672e-06
ST8SIA5	-0.0156408	0.0156408	0.859806
ST6GALNAC4	-0.207026	0.207026	0.0181115
ST6GALNAC2	-0.124452	0.124452	0.158315
ST3GAL2	-0.406609	0.406609	1.5839e-06
ST14	-0.314394	0.314394	0.000269647
SSUH2	-0.259107	0.259107	0.0029132
SSRP1	-0.18499	0.18499	0.0351119
SSNA1	-0.103059	0.103059	0.243287
SSH3	-0.33082	0.33082	0.000120886
SSBP4	-0.276798	0.276798	0.00143247
SS18L1	-0.182713	0.182713	0.0374634
SRM	-0.22427	0.22427	0.0103136
SRGAP2	-0.123801	0.123801	0.160523
SRGAP1	-0.0254399	0.0254399	0.773879
SRF	-0.365437	0.365437	1.90956e-05
SREBF1	-0.394537	0.394537	3.40388e-06
SRC	-0.233837	0.233837	0.00741451
SQSTM1	-0.332248	0.332248	0.000112501
SPRYD3	-0.134298	0.134298	0.127669
SPRED2	-0.134532	0.134532	0.127002
SPR	-0.0146327	0.0146327	0.868758
SPPL2B	-0.267267	0.267267	0.0021121
SPOUT1	-0.072043	0.072043	0.415334
SPOCK1	-0.235611	0.235611	0.00696462
SPNS1	-0.284025	0.284025	0.00105728
SPINT2	-0.135776	0.135776	0.123493
SPINT1	-0.287113	0.287113	0.000926342
SPINK4	-0.0598625	0.0598625	0.49869
SPIDR	0.106857	0.106857	0.226257
SPI1	-0.286915	0.286915	0.000934276
SPHK2	-0.162998	0.162998	0.0638931
SPHK1	-0.178562	0.178562	0.0420904
SPEN	-0.261667	0.261667	0.00263646
SPECC1	-0.224192	0.224192	0.0103409
SPATA2L	-0.378918	0.378918	8.76724e-06
SPATA24	-0.110592	0.110592	0.210347
SPATA2	-0.203447	0.203447	0.0202551
SPATA19	-0.115593	0.115593	0.190323
SPACA6	-0.0460457	0.0460457	0.602919
SP1	-0.00868899	0.00868899	0.921841
SOX7	-0.278191	0.278191	0.00135185
SOX4	-0.184991	0.184991	0.0351117
SOX30	-0.203232	0.203232	0.0203909
SOWAHD	-0.209888	0.209888	0.0165416
SOWAHC	-0.0914594	0.0914594	0.300717
SORD	-0.140264	0.140264	0.111455
SORCS2	-0.0840424	0.0840424	0.341777
SOGA1	-0.242672	0.242672	0.00540458
SOCS1	-0.229874	0.229874	0.00851386
SNX8	-0.1992	0.1992	0.0230796
SNX33	-0.163839	0.163839	0.0625154
SNX32	-0.107196	0.107196	0.224778
SNX21	-0.354864	0.354864	3.43315e-05
SNX18	-0.317494	0.317494	0.000232565
SNX17	-0.186917	0.186917	0.0332205
SNX12	-0.281438	0.281438	0.00117981
SNRPA	-0.110513	0.110513	0.210677
SNRNP70	-0.303528	0.303528	0.000447217
SNAPC4	-0.192197	0.192197	0.0284749
SNAPC2	-0.333252	0.333252	0.000106928
SNAI3	-0.216905	0.216905	0.0131827
SNAI1	-0.0587109	0.0587109	0.507001
SMTN	-0.239666	0.239666	0.00602598
SMPD1	-0.0955256	0.0955256	0.279646
SMIM10	-0.151036	0.151036	0.0862913
SMG9	-0.256047	0.256047	0.00327819
SMG5	-0.31865	0.31865	0.000219993
SMCR8	-0.193501	0.193501	0.0273954
SMARCD3	-0.287941	0.287941	0.000893856
SMARCB1	-0.23985	0.23985	0.00598619
SMARCA4	-0.357242	0.357242	3.01429e-05
SMAD6	-0.0635991	0.0635991	0.472223
SLCO4A1	-0.168743	0.168743	0.0549632
SLC9A5	-0.0215078	0.0215078	0.808094
SLC9A1	-0.340411	0.340411	7.407e-05
SLC6A7	-0.160082	0.160082	0.0688602
SLC6A6	-0.268842	0.268842	0.00198273
SLC6A15	-0.109139	0.109139	0.216439
SLC6A12	-0.303155	0.303155	0.000454914
SLC4A2	-0.325388	0.325388	0.000158412
SLC48A1	-0.264756	0.264756	0.00233428
SLC46A2	-0.245134	0.245134	0.00493894
SLC46A1	-0.235553	0.235553	0.00697895
SLC45A4	-0.191119	0.191119	0.0293935
SLC43A2	-0.310889	0.310889	0.000318116
SLC39A3	-0.0850918	0.0850918	0.335762
SLC39A1	-0.241911	0.241911	0.0055562
SLC38A7	-0.217842	0.217842	0.0127827
SLC38A10	-0.388295	0.388295	4.99709e-06
SLC37A2	-0.157001	0.157001	0.0744427
SLC36A1	-0.216088	0.216088	0.0135404
SLC35A4	-0.243763	0.243763	0.00519376
SLC35A2	-0.207264	0.207264	0.0179765
SLC2A9	-0.023353	0.023353	0.791989
SLC29A3	-0.296808	0.296808	0.000605695
SLC29A1	-0.191287	0.191287	0.0292488
SLC28A1	-0.142831	0.142831	0.104992
SLC27A5	-0.267156	0.267156	0.00212144
SLC27A4	-0.177067	0.177067	0.0438702
SLC27A3	-0.205081	0.205081	0.0192512
SLC27A1	-0.339635	0.339635	7.71121e-05
SLC26A6	-0.273227	0.273227	0.00165941
SLC26A11	-0.318569	0.318569	0.000220852
SLC25A6	-0.210496	0.210496	0.0162236
SLC25A44	-0.324642	0.324642	0.000164344
SLC25A37	-0.0639561	0.0639561	0.469735
SLC25A35	-0.27839	0.27839	0.0013407
SLC25A34	-0.141401	0.141401	0.108554
SLC25A19	-0.125458	0.125458	0.154955
SLC25A1	-0.255532	0.255532	0.0033436
SLC24A4	-0.173177	0.173177	0.0487966
SLC22A5	-0.304474	0.304474	0.000428275
SLC22A18	-0.305857	0.305857	0.000401915
SLC22A13	-0.18389	0.18389	0.0362317
SLC1A5	-0.298399	0.298399	0.000564093
SLC19A1	-0.281909	0.281909	0.00115659
SLC17A9	-0.322894	0.322894	0.000179049
SLC16A5	-0.293815	0.293815	0.000691687
SLC16A3	-0.426871	0.426871	4.09328e-07
SLC15A3	-0.173794	0.173794	0.0479854
SLC12A9	-0.375713	0.375713	1.05833e-05
SLC12A4	-0.32689	0.32689	0.000147078
SLC11A1	-0.225195	0.225195	0.00999518
SLC10A3	-0.309648	0.309648	0.000337136
SIRT7	-0.234995	0.234995	0.00711796
SIRT6	-0.346653	0.346653	5.33846e-05
SIRT2	-0.287317	0.287317	0.000918227
SIRPB2	-0.22856	0.22856	0.00890872
SIRPB1	-0.180092	0.180092	0.040332
SIRPA	-0.251178	0.251178	0.00394443
SIPA1L3	-0.273062	0.273062	0.00167068
SIGLEC9	-0.322743	0.322743	0.000180374
SIGLEC7	-0.210519	0.210519	0.0162116
SIGLEC5	-0.195443	0.195443	0.0258537
SIGLEC16	-0.403449	0.403449	1.94075e-06
SIGLEC15	-0.271527	0.271527	0.00177859
SIGLEC10	-0.175679	0.175679	0.0455779
SIDT2	-0.206377	0.206377	0.0184851
SHTN1	-0.0792366	0.0792366	0.370188
SHROOM3	-0.113274	0.113274	0.199428
SHROOM1	-0.308105	0.308105	0.000362244
SHMT2	-0.049933	0.049933	0.572633
SHKBP1	-0.288394	0.288394	0.000876522
SHISA5	-0.3012	0.3012	0.000497183
SHISA4	-0.302933	0.302933	0.000459535
SHC1	-0.247602	0.247602	0.00450854
SHB	-0.191622	0.191622	0.0289617
SHARPIN	-0.29585	0.29585	0.000632069
SHANK2	-0.119664	0.119664	0.175074
SHANK1	-0.120344	0.120344	0.172616
SH3TC1	-0.214075	0.214075	0.0144579
SH3RF3	-0.168413	0.168413	0.0554468
SH3GLB2	-0.392873	0.392873	3.7735e-06
SH3GL1	-0.326929	0.326929	0.000146795
SH3D21	-0.254741	0.254741	0.00344613
SH3BP5L	-0.359467	0.359467	2.66623e-05
SH3BP4	-0.0349692	0.0349692	0.692857
SH3BP2	-0.376604	0.376604	1.00459e-05
SH3BP1	-0.300169	0.300169	0.00052091
SH3BGRL3	-0.116313	0.116313	0.187556
SH2D6	-0.194797	0.194797	0.026358
SH2D3C	-0.270945	0.270945	0.00182111
SH2B3	-0.311221	0.311221	0.00031321
SH2B2	-0.285951	0.285951	0.000973764
SH2B1	-0.256317	0.256317	0.0032444
SGTA	-0.160295	0.160295	0.0684873
SGSM3	-0.359914	0.359914	2.60096e-05
SGSM2	-0.398365	0.398365	2.67938e-06
SGCZ	-0.043292	0.043292	0.624794
SGCG	-0.105108	0.105108	0.233993
SFXN5	-0.272577	0.272577	0.00170411
SF3B5	-0.0824939	0.0824939	0.350777
SF3B4	-0.172262	0.172262	0.0500191
SF3B2	-0.214277	0.214277	0.0143634
SF3A2	-0.273897	0.273897	0.00161454
SETDB1	-0.201768	0.201768	0.0213342
SETD1B	-0.26244	0.26244	0.00255762
SETD1A	-0.273671	0.273671	0.00162953
SERPINF2	-0.027542	0.027542	0.75576
SERPINC1	-0.0865533	0.0865533	0.327497
SERPINB6	-0.106442	0.106442	0.228074
SERPINA1	-0.147789	0.147789	0.0933466
SERINC2	-0.266458	0.266458	0.00218147
SENP8	0.0834188	0.0834188	0.345384
SEMA6B	-0.285949	0.285949	0.00097384
SEMA4G	-0.13499	0.13499	0.125702
SEMA4B	-0.296003	0.296003	0.000627792
SEMA4A	-0.207754	0.207754	0.0177004
SEMA3B	-0.147603	0.147603	0.0937644
SECTM1	-0.258649	0.258649	0.00296544
SEC61A1	-0.239087	0.239087	0.00615275
SEC16A	-0.258022	0.258022	0.00303824
SDSL	-0.204262	0.204262	0.0197491
SDHC	-0.393578	0.393578	3.61247e-06
SDF4	-0.268603	0.268603	0.00200188
SDC3	-0.260541	0.260541	0.00275513
SDC2	-0.145853	0.145853	0.0977641
SCYL1	-0.298104	0.298104	0.000571608
SCRN2	-0.254804	0.254804	0.0034379
SCRIB	-0.284539	0.284539	0.0010344
SCO2	-0.149048	0.149048	0.0905569
SCNN1A	-0.0883896	0.0883896	0.3173
SCIMP	-0.0412309	0.0412309	0.641385
SCARF1	-0.189507	0.189507	0.0308149
SCARB1	-0.0902013	0.0902013	0.307443
SCAND1	-0.271234	0.271234	0.00179991
SCAMP2	-0.296978	0.296978	0.000601108
SCAF1	-0.34196	0.34196	6.83319e-05
SBNO2	-0.459457	0.459457	3.82756e-08
SASH3	-0.366291	0.366291	1.81959e-05
SASH1	-0.163969	0.163969	0.0623057
SAPCD2	-0.172307	0.172307	0.0499588
SAP30BP	-0.0836994	0.0836994	0.343759
SAMD4B	-0.346751	0.346751	5.31078e-05
SAMD15	-0.147411	0.147411	0.0941967
SAMD14	-0.104041	0.104041	0.238799
S100A9	-0.287643	0.287643	0.000905408
S100A7	-0.181637	0.181637	0.0386197
S100A13	-0.0704124	0.0704124	0.425998
S100A11	-0.249088	0.249088	0.00426592
RYR1	-0.230926	0.230926	0.0082089
RXRG	0.00824142	0.00824142	0.925855
RXRB	-0.244887	0.244887	0.00498406
RXRA	-0.289344	0.289344	0.000841141
RUVBL2	-0.293496	0.293496	0.000701479
RUSC2	-0.244114	0.244114	0.00512741
RUSC1-AS1	-0.179142	0.179142	0.0414173
RUSC1	-0.223848	0.223848	0.0104617
RUFY4	-0.110875	0.110875	0.209175
RTN4RL1	-0.0821531	0.0821531	0.352778
RTN2	-0.123675	0.123675	0.160952
RTN1	-0.0388644	0.0388644	0.660655
RSPH9	-0.20385	0.20385	0.0200032
RSPH3	-0.156595	0.156595	0.075205
RRP1	-0.28865	0.28865	0.00086687
RREB1	-0.288001	0.288001	0.00089153
RRBP1	-0.211776	0.211776	0.015572
RRAS	-0.0432456	0.0432456	0.625166
RPUSD3	-0.0865334	0.0865334	0.327609
RPUSD1	-0.360561	0.360561	2.50929e-05
RPS6KB2	-0.301867	0.301867	0.00048236
RPS6KA4	-0.351764	0.351764	4.06173e-05
RPS6KA1	-0.332076	0.332076	0.000113476
RPP25L	-0.170035	0.170035	0.0531033
RPP25	-0.103857	0.103857	0.239637
RPL18A	-0.205642	0.205642	0.0189163
RPL13P5	-0.0246824	0.0246824	0.780439
RPGRIP1	-0.0076607	0.0076607	0.931067
ROGDI	-0.26149	0.26149	0.00265482
ROBO3	-0.245845	0.245845	0.0048114
RNU12	-0.108392	0.108392	0.219617
RNPEPL1	-0.301878	0.301878	0.000482136
RNPEP	-0.154375	0.154375	0.0794866
RNH1	-0.241659	0.241659	0.00560723
RNF40	-0.350843	0.350843	4.26823e-05
RNF31	-0.374186	0.374186	1.15682e-05
RNF25	-0.0424547	0.0424547	0.631513
RNF24	-0.193465	0.193465	0.0274252
RNF214	-0.217182	0.217182	0.0130634
RNF187	-0.26483	0.26483	0.00232739
RNF185	-0.186662	0.186662	0.0334658
RNF183	-0.139937	0.139937	0.112299
RNF167	-0.294833	0.294833	0.000661242
RNF166	-0.238274	0.238274	0.00633463
RNF126	-0.197471	0.197471	0.0243224
RNF123	-0.333125	0.333125	0.000107619
RNASE7	-0.13909	0.13909	0.114512
RNASE3	-0.231494	0.231494	0.00804811
RNASE13	-0.0220683	0.0220683	0.803193
RMND5B	-0.311421	0.311421	0.000310282
RITA1	-0.283459	0.283459	0.00108303
RIPK3	-0.273899	0.273899	0.00161439
RING1	-0.111784	0.111784	0.205441
RIN3	-0.319648	0.319648	0.000209652
RIN1	-0.336649	0.336649	8.99333e-05
RIMS3	-0.252232	0.252232	0.00379068
RILP	-0.247623	0.247623	0.00450501
RHOG	-0.272964	0.272964	0.00167737
RHOA	-0.0381997	0.0381997	0.666109
RHBDF2	-0.321301	0.321301	0.00019351
RGS19	-0.286468	0.286468	0.00095241
RGS14	-0.282445	0.282445	0.00113065
RGS12	-0.119742	0.119742	0.174789
RGS11	-0.214812	0.214812	0.0141159
RGL3	-0.273611	0.273611	0.00163353
RGL2	-0.243759	0.243759	0.00519442
RGL1	-0.232081	0.232081	0.0078851
RFXANK	-0.202326	0.202326	0.0209705
RFX2	-0.0696572	0.0696572	0.430989
RFX1	-0.254985	0.254985	0.00341419
RFNG	-0.288701	0.288701	0.000864958
RETN	-0.150399	0.150399	0.0876408
REN	-0.117127	0.117127	0.184465
RELT	-0.396138	0.396138	3.08069e-06
RELB	-0.321578	0.321578	0.000190915
RELA	-0.32313	0.32313	0.000176996
REEP6	-0.244244	0.244244	0.00510298
REEP4	-0.292287	0.292287	0.000739756
RECQL5	-0.225674	0.225674	0.00983376
RCVRN	-0.181325	0.181325	0.0389603
RCOR1	-0.122682	0.122682	0.164365
RCN3	-0.196788	0.196788	0.0248293
RCC2	-0.208787	0.208787	0.0171311
RCAN1	-0.158277	0.158277	0.0720874
RBP4	-0.0825838	0.0825838	0.350251
RBMS2	-0.0889097	0.0889097	0.314449
RBM47	-0.274017	0.274017	0.00160662
RBM42	-0.361456	0.361456	2.38741e-05
RBM15B	-0.246574	0.246574	0.00468368
RBM10	-0.347678	0.347678	5.05551e-05
RBCK1	-0.346605	0.346605	5.35207e-05
RAVER1	-0.316368	0.316368	0.000245455
RASSF4	-0.148918	0.148918	0.0908432
RASIP1	-0.162976	0.162976	0.0639299
RASGRP4	-0.288402	0.288402	0.000876198
RASAL2	0.00824782	0.00824782	0.925798
RAPH1	-0.211291	0.211291	0.0158162
RAPGEF4	-0.265735	0.265735	0.00224524
RANBP3	-0.319177	0.319177	0.000214475
RANBP10	-0.266001	0.266001	0.00222155
RALY	-0.291548	0.291548	0.000764107
RAI1	-0.319988	0.319988	0.000206231
RABL6	-0.279039	0.279039	0.00130485
RABGGTA	-0.206337	0.206337	0.0185086
RAB5C	-0.202749	0.202749	0.0206979
RAB5B	-0.186197	0.186197	0.0339177
RAB44	-0.0743802	0.0743802	0.400326
RAB40C	-0.383256	0.383256	6.77402e-06
RAB3D	-0.188448	0.188448	0.0317802
RAB3A	-0.123372	0.123372	0.161987
RAB35	-0.308389	0.308389	0.000357485
RAB1C	-0.181447	0.181447	0.0388273
RAB1B	-0.312243	0.312243	0.000298506
R3HDM4	-0.37124	0.37124	1.37174e-05
QSOX1	-0.310634	0.310634	0.000321944
QRFPR	-0.157314	0.157314	0.0738605
PYM1	-0.211872	0.211872	0.0155239
PYGB	-0.130092	0.130092	0.140153
PYDC1	-0.21823	0.21823	0.0126203
PYCR2	-0.182074	0.182074	0.038147
PYCR1	-0.248907	0.248907	0.00429491
PYCARD	-0.229215	0.229215	0.00871009
PXN	-0.352618	0.352618	3.87862e-05
PWWP2B	-0.248543	0.248543	0.00435349
PVR	-0.16328	0.16328	0.063429
PTPRT	-0.280471	0.280471	0.00122881
PTPRO	-0.187365	0.187365	0.0327934
PTPN6	-0.0772866	0.0772866	0.382118
PTPN23	-0.237791	0.237791	0.00644502
PTPN18	-0.231093	0.231093	0.00816136
PTPA	-0.332847	0.332847	0.000109142
PTOV1	-0.342007	0.342007	6.81655e-05
PTK6	-0.0726448	0.0726448	0.411439
PTK2B	-0.406294	0.406294	1.61646e-06
PTGFRN	-0.237402	0.237402	0.00653507
PTGES2	-0.371631	0.371631	1.34115e-05
PTGES	-0.158525	0.158525	0.0716383
PTDSS2	-0.244333	0.244333	0.00508648
PTBP1	-0.224642	0.224642	0.0101844
PTAFR	-0.13409	0.13409	0.128266
PSRC1	-0.222807	0.222807	0.0108353
PSMF1	-0.139772	0.139772	0.112729
PSMD3	-0.280462	0.280462	0.00122928
PSMC4	-0.212906	0.212906	0.0150155
PSKH1	-0.336369	0.336369	9.12317e-05
PSG9	-0.135905	0.135905	0.123135
PSAPL1	-0.19759	0.19759	0.0242353
PRSS38	-0.0710242	0.0710242	0.421978
PRRT3	-0.240727	0.240727	0.00579968
PRRG2	-0.146698	0.146698	0.0958169
PRRG1	-0.0387305	0.0387305	0.661753
PRRC2B	-0.256846	0.256846	0.00317914
PRRC2A	-0.325796	0.325796	0.000155258
PRR30	-0.216524	0.216524	0.0133484
PRR23B	-0.210983	0.210983	0.0159732
PRR14	-0.272383	0.272383	0.00171764
PRR13	-0.281085	0.281085	0.0011975
PRR12	-0.21073	0.21073	0.0161028
PRPF40B	-0.176703	0.176703	0.0443128
PROCA1	-0.0996515	0.0996515	0.259304
PRMT8	-0.141352	0.141352	0.108678
PRMT5	-0.0503444	0.0503444	0.569471
PRLHR	-0.18552	0.18552	0.0345836
PRL	0.0447991	0.0447991	0.61278
PRKD2	-0.313546	0.313546	0.000280696
PRKCSH	-0.170682	0.170682	0.0521911
PRKCG	-0.0818463	0.0818463	0.354585
PRKCD	-0.18856	0.18856	0.0316772
PRKACG	-0.111958	0.111958	0.204733
PRKACA	-0.280012	0.280012	0.00125276
PRKAB1	-0.102391	0.102391	0.246371
PRICKLE3	-0.30373	0.30373	0.000443107
PREX1	-0.340254	0.340254	7.46781e-05
PRDM14	-0.249692	0.249692	0.00417067
PRCC	-0.26667	0.26667	0.00216311
PRAM1	-0.263928	0.263928	0.002412
PPRC1	-0.270563	0.270563	0.0018496
PPP6R2	-0.2576	0.2576	0.00308809
PPP5C	-0.104915	0.104915	0.234854
PPP4C	-0.303591	0.303591	0.000445938
PPP2R5B	-0.221363	0.221363	0.0113727
PPP2R1A	-0.402487	0.402487	2.06372e-06
PPP1R9B	-0.283742	0.283742	0.00107009
PPP1R3B	-0.37644	0.37644	1.01428e-05
PPP1R37	-0.309624	0.309624	0.000337518
PPP1R35	-0.198347	0.198347	0.0236862
PPP1R32	-0.158156	0.158156	0.072309
PPP1R27	-0.279147	0.279147	0.00129896
PPP1R26	-0.253845	0.253845	0.00356585
PPP1R1C	-0.170288	0.170288	0.0527445
PPP1R1A	-0.231292	0.231292	0.00810497
PPP1R16A	-0.16066	0.16066	0.0678512
PPP1R14D	-0.24785	0.24785	0.0044673
PPP1R13L	-0.137891	0.137891	0.1177
PPP1R12C	-0.432579	0.432579	2.75085e-07
PPP1R11	-0.21368	0.21368	0.0146444
PPP1R10	-0.192111	0.192111	0.028547
PPP1CA	-0.198186	0.198186	0.0238019
PPM1M	-0.389593	0.389593	4.61652e-06
PPM1H	-0.183083	0.183083	0.0370727
PPM1F	-0.299903	0.299903	0.000527206
PPIF	-0.218476	0.218476	0.0125182
PPFIA1	-0.0660351	0.0660351	0.45539
PPARG	-0.219073	0.219073	0.0122732
PPARD	-0.271133	0.271133	0.00180728
POU2F2	-0.331402	0.331402	0.0001174
POR	-0.230376	0.230376	0.0083671
POMGNT2	-0.0912415	0.0912415	0.301875
POMGNT1	-0.374061	0.374061	1.16522e-05
POM121L9P	-0.145067	0.145067	0.099606
POM121L4P	-0.128347	0.128347	0.145593
POLRMT	-0.0134455	0.0134455	0.879322
POLR3H	-0.349089	0.349089	4.68912e-05
POLR2J	-0.206675	0.206675	0.0183129
POLR2E	-0.120173	0.120173	0.173231
POLR2A	-0.313653	0.313653	0.000279278
POLL	-0.310958	0.310958	0.000317098
POLE3	-0.0817245	0.0817245	0.355304
POLDIP3	-0.244763	0.244763	0.00500678
POLD4	-0.337207	0.337207	8.73972e-05
POLD2	-0.167748	0.167748	0.056432
POLD1	-0.3459	0.3459	5.5558e-05
POFUT1	-0.231013	0.231013	0.00818398
PODXL	-0.188879	0.188879	0.0313846
PODNL1	-0.0860816	0.0860816	0.33015
POC1A	-0.210737	0.210737	0.0160992
PNPO	-0.169514	0.169514	0.053846
PNPLA6	-0.345397	0.345397	5.70525e-05
PNPLA2	-0.245777	0.245777	0.00482341
PNPLA1	-0.273326	0.273326	0.00165274
PNKD	-0.357116	0.357116	3.03523e-05
PLXND1	-0.348702	0.348702	4.7872e-05
PLXNB2	-0.213969	0.213969	0.014508
PLXNB1	-0.241955	0.241955	0.00554734
PLXNA2	-0.220129	0.220129	0.0118504
PLTP	-0.145671	0.145671	0.0981897
PLPPR2	-0.271527	0.271527	0.00177859
PLPP4	-0.162852	0.162852	0.0641343
PLP2	-0.247969	0.247969	0.0044475
PLOD3	-0.227177	0.227177	0.00934204
PLOD1	-0.236703	0.236703	0.00669992
PLK1	-0.167311	0.167311	0.0570868
PLIN3	-0.232489	0.232489	0.00777346
PLEKHO2	-0.356976	0.356976	3.05867e-05
PLEKHO1	-0.142383	0.142383	0.106098
PLEKHM2	-0.29076	0.29076	0.000790873
PLEKHM1	-0.348389	0.348389	4.86784e-05
PLEKHG6	-0.365716	0.365716	1.87972e-05
PLEKHG2	-0.364445	0.364445	2.01945e-05
PLEC	-0.402116	0.402116	2.113e-06
PLD3	-0.25584	0.25584	0.00330434
PLD2	-0.282532	0.282532	0.00112648
PLCB3	-0.164804	0.164804	0.0609666
PLCB2	-0.22994	0.22994	0.00849435
PLBD2	-0.368477	0.368477	1.60703e-05
PLB1	-0.212871	0.212871	0.0150325
PLAC1	-0.155915	0.155915	0.0764969
PLA2G2F	-0.24905	0.24905	0.0042719
PLA2G15	-0.392032	0.392032	3.97468e-06
PKN1	-0.249674	0.249674	0.00417346
PKMYT1	-0.176059	0.176059	0.0451046
PKM	-0.284063	0.284063	0.0010556
PKLR	-0.131811	0.131811	0.134944
PKD1	-0.292659	0.292659	0.000727778
PITX3	-0.212842	0.212842	0.0150465
PITPNM1	-0.320149	0.320149	0.000204628
PISD	-0.268642	0.268642	0.0019987
PIP5KL1	-0.194253	0.194253	0.0267896
PIP5K1C	-0.292578	0.292578	0.000730368
PIP4K2B	-0.164215	0.164215	0.0619087
PIM2	-0.217134	0.217134	0.0130838
PIM1	-0.454781	0.454781	5.46132e-08
PILRA	-0.105764	0.105764	0.23107
PIK3R6	-0.266291	0.266291	0.00219603
PIK3R2	-0.342575	0.342575	6.61711e-05
PIK3CD-AS1	-0.20354	0.20354	0.0201969
PIK3CD	-0.391979	0.391979	3.9877e-06
PIK3AP1	-0.182183	0.182183	0.038029
PIGZ	-0.106762	0.106762	0.226672
PIGT	-0.221403	0.221403	0.0113576
PIGS	-0.279963	0.279963	0.00125533
PIGQ	-0.416084	0.416084	8.50541e-07
PIEZO1	-0.309121	0.309121	0.000345526
PIDD1	-0.250587	0.250587	0.00403302
PICK1	-0.051028	0.051028	0.564233
PI4KB	-0.349821	0.349821	4.509e-05
PI16	-0.25778	0.25778	0.00306668
PHYKPL	-0.315717	0.315717	0.000253198
PHPT1	-0.271254	0.271254	0.00179844
PHOX2A	-0.19883	0.19883	0.0233412
PHLPP1	-0.237139	0.237139	0.0065967
PHLDB3	-0.251513	0.251513	0.00389492
PHKG2	-0.0687244	0.0687244	0.4372
PHKA2	-0.0923975	0.0923975	0.295766
PHF23	-0.224169	0.224169	0.0103488
PHF21A	-0.236738	0.236738	0.00669151
PHF2	-0.299286	0.299286	0.000542053
PHC2	-0.246023	0.246023	0.00477991
PGS1	-0.359165	0.359165	2.71118e-05
PGR	-0.210126	0.210126	0.0164164
PGM5	-0.148477	0.148477	0.0918147
PGLS	-0.102002	0.102002	0.248177
PGAM2	-0.33516	0.33516	9.70461e-05
PFN1	-0.261885	0.261885	0.00261398
PFKL	-0.282485	0.282485	0.00112875
PFKFB4	-0.177086	0.177086	0.043847
PFDN6	-0.332908	0.332908	0.00010881
PEX6	-0.268042	0.268042	0.00204745
PEX5L	-0.226245	0.226245	0.00964437
PEX19	-0.34963	0.34963	4.55537e-05
PEX11B	0.0328231	0.0328231	0.710842
PES1	-0.297276	0.297276	0.000593165
PEPD	-0.101587	0.101587	0.250117
PELI3	-0.335829	0.335829	9.37901e-05
PEF1	-0.178367	0.178367	0.0423195
PECAM1	-0.156937	0.156937	0.074564
PDXK	-0.149724	0.149724	0.089089
PDLIM7	-0.310568	0.310568	0.000322937
PDLIM2	-0.355347	0.355347	3.34388e-05
PDE6H	-0.174902	0.174902	0.0465584
PDE6G	-0.0109391	0.0109391	0.901692
PDE4A	-0.162372	0.162372	0.0649335
PDE2A	-0.157148	0.157148	0.0741685
PDE1B	-0.118342	0.118342	0.179924
PDAP1	-0.25872	0.25872	0.00295719
PCYOX1L	-0.224936	0.224936	0.0100836
PCSK5	-0.197077	0.197077	0.0246135
PCP4L1	-0.234248	0.234248	0.00730806
PCOLCE	-0.0268011	0.0268011	0.762132
PCNX3	-0.308296	0.308296	0.000359046
PCK2	-0.320573	0.320573	0.000200468
PCGF3	-0.115201	0.115201	0.19184
PCGF2	-0.1613	0.1613	0.0667475
PCGF1	-0.0786357	0.0786357	0.37384
PCBP3	-0.223542	0.223542	0.0105704
PCBD1	-0.229973	0.229973	0.00848469
PC	-0.253284	0.253284	0.00364262
PAX8	-0.251763	0.251763	0.00385846
PARVG	-0.194862	0.194862	0.0263071
PARVB	-0.00456589	0.00456589	0.958882
PARP6	-0.0181393	0.0181393	0.837698
PARP3	-0.236642	0.236642	0.00671435
PARP10	-0.316972	0.316972	0.000238461
PARD6A	-0.14629	0.14629	0.0967524
PAQR6	-0.288525	0.288525	0.000871539
PAQR4	-0.355044	0.355044	3.39978e-05
PAN2	-0.0210266	0.0210266	0.812307
PAK5	-0.268156	0.268156	0.00203815
PAK4	-0.350148	0.350148	4.43053e-05
PAEP	-0.194462	0.194462	0.0266226
PADI4	-0.304656	0.304656	0.000424715
PADI2	-0.26547	0.26547	0.00226897
PACSIN2	-0.178618	0.178618	0.0420257
PACS2	-0.311366	0.311366	0.000311076
PABPC1L	-0.169858	0.169858	0.0533544
P3H4	-0.124399	0.124399	0.158494
P3H1	-0.313632	0.313632	0.000279555
P2RY6	-0.0628272	0.0628272	0.477627
P2RY2	-0.130785	0.130785	0.138035
P2RY1	-0.0531643	0.0531643	0.548015
P2RX4	-0.170923	0.170923	0.0518555
P2RX1	-0.168171	0.168171	0.0558025
OXER1	-0.275069	0.275069	0.00153856
OTUB2	-0.108814	0.108814	0.217819
OTUB1	-0.140355	0.140355	0.11122
OSR2	-0.11695	0.11695	0.185137
OSR1	-0.0482156	0.0482156	0.585925
OSGIN1	-0.334568	0.334568	0.000100016
OSCAR	-0.33656	0.33656	9.03423e-05
OS9	-0.208187	0.208187	0.0174597
ORAI3	-0.265504	0.265504	0.00226591
OR8S1	-0.128163	0.128163	0.146177
OR7A5	-0.0947429	0.0947429	0.283623
OR5G5P	0.0142746	0.0142746	0.871943
OR52K2	-0.152477	0.152477	0.0832985
OR52K1	-0.200645	0.200645	0.0220826
OR52B2	-0.256463	0.256463	0.00322634
OR51A2	-0.13553	0.13553	0.124182
OR2S2	-0.271672	0.271672	0.00176816
OR2A14	-0.186628	0.186628	0.0334991
OR11L1	-0.169347	0.169347	0.0540862
OR11A1	-0.147569	0.147569	0.0938395
OR10H4	-0.349616	0.349616	4.55876e-05
OR10C1	-0.018347	0.018347	0.835865
OR10A5	-0.0378498	0.0378498	0.668986
OPRL1	-0.26496	0.26496	0.00231543
OPN5	-0.241784	0.241784	0.00558186
OPA3	-0.285577	0.285577	0.000989512
OLFML2B	-0.133936	0.133936	0.12871
OGG1	-0.289981	0.289981	0.000818189
OGFRP1	-0.308939	0.308939	0.000348464
OGFR	-0.40872	0.40872	1.38125e-06
OGFOD2	-0.16828	0.16828	0.0556423
OGDH	-0.390177	0.390177	4.45447e-06
ODF3L1	-0.144562	0.144562	0.100802
ODF3B	-0.22394	0.22394	0.0104291
OCEL1	-0.0377903	0.0377903	0.669477
OBP2A	-0.0704879	0.0704879	0.4255
OAF	-0.331833	0.331833	0.000114876
NXPE4	-0.15412	0.15412	0.0799902
NXPE1	-0.120684	0.120684	0.1714
NXF3	-0.0960935	0.0960935	0.276784
NXF1	-0.063493	0.063493	0.472964
NUMBL	-0.25759	0.25759	0.00308929
NUDT17	-0.00487542	0.00487542	0.956097
NUDT16L1	-0.0885306	0.0885306	0.316525
NUDT14	-0.185243	0.185243	0.0348585
NUCB1	-0.315971	0.315971	0.000250145
NUBP2	-0.287173	0.287173	0.000923934
NUAK2	-0.146733	0.146733	0.0957363
NTSR1	-0.250162	0.250162	0.00409787
NTF4	-0.206771	0.206771	0.0182579
NT5DC2	-0.130838	0.130838	0.137872
NSUN7	-0.0806989	0.0806989	0.361394
NSDHL	-0.0878025	0.0878025	0.320537
NRROS	-0.212576	0.212576	0.0151763
NRP2	-0.123575	0.123575	0.161293
NRM	-0.163916	0.163916	0.0623919
NRL	-0.0488603	0.0488603	0.580919
NR1H3	-0.217601	0.217601	0.0128845
NR1H2	-0.359675	0.359675	2.63575e-05
NPTN	-0.0902035	0.0902035	0.307431
NPM3	-0.093085	0.093085	0.292171
NPHP4	-0.205523	0.205523	0.0189868
NPFF	-0.0615196	0.0615196	0.486857
NPAS3	-0.0637503	0.0637503	0.471169
NPAS1	-0.324515	0.324515	0.000165372
NOX3	0.00304994	0.00304994	0.972527
NOTCH2	-0.198326	0.198326	0.0237007
NOTCH1	-0.353012	0.353012	3.79666e-05
NOL3	-0.314349	0.314349	0.000270226
NOD2	-0.128571	0.128571	0.144887
NOC2L	-0.374989	0.374989	1.10398e-05
NMT1	-0.226813	0.226813	0.00945899
NMNAT2	-0.169517	0.169517	0.0538431
NME4	-0.122309	0.122309	0.165663
NMB	-0.248726	0.248726	0.00432387
NLRX1	-0.296496	0.296496	0.00061417
NKIRAS2	-0.302591	0.302591	0.000466757
NIT1	-0.12782	0.12782	0.147268
NISCH	-0.377277	0.377277	9.65658e-06
NINJ2	-0.244436	0.244436	0.00506726
NINJ1	-0.28072	0.28072	0.00121602
NHSL2	-0.257736	0.257736	0.00307194
NHSL1	-0.0853505	0.0853505	0.33429
NHLH2	-0.0519723	0.0519723	0.557037
NHLH1	-0.200875	0.200875	0.021928
NFYC	-0.154029	0.154029	0.0801703
NFKBIL1	-0.149629	0.149629	0.089293
NFKBIE	-0.32477	0.32477	0.000163315
NFKBIB	-0.400673	0.400673	2.31599e-06
NFKB2	-0.317423	0.317423	0.000233357
NFIC	-0.259591	0.259591	0.00285895
NFE4	-0.0256953	0.0256953	0.771671
NFE2L1	-0.254649	0.254649	0.00345834
NFE2	-0.263512	0.263512	0.00245196
NFAM1	-0.30824	0.30824	0.00035998
NEUROG1	-0.245411	0.245411	0.00488886
NEUROD4	-0.336854	0.336854	8.89947e-05
NEURL4	-0.208138	0.208138	0.0174869
NEURL3	-0.229546	0.229546	0.00861095
NEU1	-0.243281	0.243281	0.00528595
NELFB	-0.192583	0.192583	0.0281517
NEK8	-0.230982	0.230982	0.00819273
NEK6	-0.398449	0.398449	2.66526e-06
NECTIN2	-0.291595	0.291595	0.000762562
NECTIN1	-0.207197	0.207197	0.0180143
NECAP1	-0.177231	0.177231	0.0436717
NDUFS8	-0.0687157	0.0687157	0.437258
NDUFS7	-0.147169	0.147169	0.0947443
NDUFA13	-0.228367	0.228367	0.00896835
NDUFA11	-0.210371	0.210371	0.0162886
NDST2	-0.330062	0.330062	0.000125573
NDST1	-0.227132	0.227132	0.0093564
NDRG1	-0.284339	0.284339	0.00104326
NDOR1	-0.357529	0.357529	2.96714e-05
NCSTN	-0.313774	0.313774	0.000277682
NCOR2	-0.356624	0.356624	3.11836e-05
NCLN	-0.376305	0.376305	1.0223e-05
NCKIPSD	-0.283687	0.283687	0.0010726
NCKAP5L	-0.379008	0.379008	8.7209e-06
NCF4	-0.279194	0.279194	0.00129643
NCDN	-0.264501	0.264501	0.00235791
NBEAL2	-0.392088	0.392088	3.96082e-06
NAXD	-0.0909328	0.0909328	0.303521
NATD1	-0.441517	0.441517	1.45474e-07
NAPSA	0.0690484	0.0690484	0.435037
NAPRT	-0.144435	0.144435	0.101107
NAPA	-0.245744	0.245744	0.00482929
NAIF1	-0.193203	0.193203	0.0276392
NAGPA	-0.216115	0.216115	0.0135285
NAGLU	-0.356112	0.356112	3.20706e-05
NAGA	-0.207699	0.207699	0.0177315
NADSYN1	-0.303752	0.303752	0.000442671
NADK	-0.229409	0.229409	0.00865185
NACC2	-0.308099	0.308099	0.000362337
NACC1	-0.38066	0.38066	7.90813e-06
NAB2	-0.138018	0.138018	0.11736
NAALADL1	-0.241394	0.241394	0.00566151
NAA60	-0.245571	0.245571	0.00486027
MZF1	-0.238332	0.238332	0.00632152
MYPOP	-0.299004	0.299004	0.000548964
MYOD1	-0.111455	0.111455	0.206789
MYO9B	-0.4071	0.4071	1.53442e-06
MYO7B	-0.135649	0.135649	0.123848
MYO7A	-0.296172	0.296172	0.000623081
MYO1F	-0.343018	0.343018	6.46558e-05
MYO1C	-0.173961	0.173961	0.0477678
MYO1A	-0.0431224	0.0431224	0.626152
MYO15B	-0.145463	0.145463	0.0986756
MYL6B	-0.0645828	0.0645828	0.465385
MYD88	-0.127789	0.127789	0.147368
MYCL	-0.118115	0.118115	0.180766
MYC	-0.286786	0.286786	0.000939447
MYBPC3	-0.247372	0.247372	0.00454725
MYADML	-0.174351	0.174351	0.0472634
MXD3	-0.279498	0.279498	0.00128003
MX2	0.017953	0.017953	0.839342
MVP	-0.390632	0.390632	4.33189e-06
MVD	-0.380306	0.380306	8.07607e-06
MVB12A	-0.336709	0.336709	8.96571e-05
MUS81	-0.29898	0.29898	0.000549552
MUCL1	-0.202282	0.202282	0.0209985
MUC1	-0.34852	0.34852	4.83388e-05
MTX1	-0.329638	0.329638	0.000128265
MTMR3	-0.128193	0.128193	0.14608
MTMR14	-0.238442	0.238442	0.00629663
MTMR11	-0.0688916	0.0688916	0.436083
MTHFR	-0.268016	0.268016	0.00204962
MTG2	-0.146783	0.146783	0.0956216
MTFR1L	-0.0660334	0.0660334	0.455402
MTF1	-0.337942	0.337942	8.41549e-05
MTA1	-0.248697	0.248697	0.00432868
MSRA	-0.0511499	0.0511499	0.563302
MSLN	-0.197146	0.197146	0.0245625
MSANTD1	-0.194259	0.194259	0.0267844
MRPS2	-0.227059	0.227059	0.00937967
MRPS18A	-0.0933435	0.0933435	0.290827
MRPL4	-0.0990995	0.0990995	0.261965
MRPL38	-0.259696	0.259696	0.0028473
MRPL2	0.0347837	0.0347837	0.694405
MROH6	-0.181404	0.181404	0.0388741
MROH1	-0.320773	0.320773	0.000198533
MRM2	-0.0859417	0.0859417	0.33094
MRI1	-0.157701	0.157701	0.0731444
MPZ	-0.282411	0.282411	0.00113227
MPV17L2	-0.113629	0.113629	0.198012
MPV17	-0.0152863	0.0152863	0.862952
MPP3	-0.386969	0.386969	5.41624e-06
MPP2	-0.244947	0.244947	0.00497311
MPEG1	-0.213142	0.213142	0.0149012
MPDU1	-0.201157	0.201157	0.021739
MOSPD3	-0.249738	0.249738	0.00416351
MORN5	-0.198997	0.198997	0.0232228
MORN4	-0.172193	0.172193	0.0501125
MORN1	-0.183486	0.183486	0.036651
MORC2-AS1	-0.124556	0.124556	0.157965
MOCOS	0.00759133	0.00759133	0.931689
MOB3B	-0.0297834	0.0297834	0.736586
MOB3A	-0.329098	0.329098	0.000131775
MOB2	-0.260736	0.260736	0.00273421
MNT	-0.44755	0.44755	9.36442e-08
MMP26	0.0794405	0.0794405	0.368954
MMP25	-0.326879	0.326879	0.000147161
MMP19	-0.317506	0.317506	0.000232434
MMP17	-0.323281	0.323281	0.000175696
MMP14	-0.319183	0.319183	0.000214419
MLXIP	-0.213959	0.213959	0.0145124
MLX	-0.00877834	0.00877834	0.92104
MLST8	-0.388565	0.388565	4.9156e-06
MLLT1	-0.297505	0.297505	0.000587124
MLF2	-0.290974	0.290974	0.000783549
MLEC	-0.123562	0.123562	0.161335
MKNK1	-0.198714	0.198714	0.0234236
MIXL1	-0.34224	0.34224	6.7342e-05
MISP	-0.142023	0.142023	0.106994
MIRLET7F2	-0.0906535	0.0906535	0.305014
MIRLET7E	-0.0364335	0.0364335	0.680683
MIRLET7BHG	-0.211356	0.211356	0.0157832
MIR197	-0.0538539	0.0538539	0.542829
MIR185	-0.216206	0.216206	0.0134881
MIR129-2	-0.208091	0.208091	0.0175131
MIR124-3	-0.0445077	0.0445077	0.615095
MINK1	-0.283167	0.283167	0.00109658
MIIP	-0.27883	0.27883	0.00131631
MIGA2	-0.39837	0.39837	2.67844e-06
MIF4GD	-0.0581699	0.0581699	0.51093
MIER2	-0.266274	0.266274	0.00219752
MIEN1	-0.319939	0.319939	0.000206724
MIDN	-0.395186	0.395186	3.26929e-06
MID1IP1	-0.231438	0.231438	0.00806395
MICALL1	-0.260683	0.260683	0.00273984
MICAL2	-0.179849	0.179849	0.040608
MICAL1	-0.312782	0.312782	0.000291026
MIB2	-0.382237	0.382237	7.19962e-06
MGRN1	-0.250872	0.250872	0.00399014
MGC16025	-0.229271	0.229271	0.00869307
MGAT4B	-0.161354	0.161354	0.0666558
MGAT3	-0.117162	0.117162	0.184335
MGAT1	-0.193295	0.193295	0.0275639
MGAM	-0.0389475	0.0389475	0.659975
MFSD3	-0.316693	0.316693	0.000241668
MFSD13A	-0.273273	0.273273	0.00165634
MFSD12	-0.31383	0.31383	0.000276958
MFSD10	-0.355618	0.355618	3.29485e-05
MFN2	-0.171425	0.171425	0.0511609
MFGE8	-0.124642	0.124642	0.157676
MFAP4	-0.128054	0.128054	0.146523
MEX3D	-0.113509	0.113509	0.198491
METTL7B	-0.290739	0.290739	0.000791597
METTL26	-0.11541	0.11541	0.191029
METTL22	-0.170141	0.170141	0.0529535
METRNL	-0.190913	0.190913	0.0295726
MEOX2	-0.133997	0.133997	0.128534
MEOX1	-0.305774	0.305774	0.000403455
MEN1	-0.233087	0.233087	0.00761243
MEGF8	-0.316295	0.316295	0.000246305
MEFV	-0.175032	0.175032	0.046393
MEF2D	-0.303811	0.303811	0.000441471
MEF2A	0.0531104	0.0531104	0.548422
MED29	-0.452798	0.452798	6.33924e-08
MED26	-0.205048	0.205048	0.0192709
MED25	-0.323951	0.323951	0.00017002
MED24	-0.24252	0.24252	0.00543469
MED20	-0.172647	0.172647	0.0495024
MED16	-0.33294	0.33294	0.000108633
MED11	-0.0854299	0.0854299	0.333839
MDH2	-0.0455231	0.0455231	0.607044
MCRS1	-0.263996	0.263996	0.00240554
MCRIP2	-0.0895722	0.0895722	0.310842
MCRIP1	-0.382884	0.382884	6.92673e-06
MCOLN1	-0.260227	0.260227	0.00278906
MCAT	-0.160173	0.160173	0.0687006
MBOAT7	-0.350207	0.350207	4.41652e-05
MBLAC1	-0.130799	0.130799	0.13799
MBD6	-0.301772	0.301772	0.000484463
MBD3	-0.281811	0.281811	0.00116139
MBD1	-0.416845	0.416845	8.08481e-07
MAZ	-0.322391	0.322391	0.000183505
MAVS	-0.328196	0.328196	0.000137842
MAU2	-0.289851	0.289851	0.000822847
MAST2	-0.161787	0.161787	0.0659194
MARVELD1	-0.062223	0.062223	0.481881
MARK4	-0.262923	0.262923	0.00250954
MARK2	-0.274601	0.274601	0.00156852
MARCO	-0.306467	0.306467	0.000390779
MAPRE3	-0.197435	0.197435	0.0243494
MAPKAPK3	-0.220186	0.220186	0.0118281
MAPK8IP3	-0.397685	0.397685	2.79636e-06
MAPK7	-0.183153	0.183153	0.036999
MAPK3	-0.307255	0.307255	0.000376803
MAP7D1	-0.320843	0.320843	0.000197859
MAP6D1	-0.146905	0.146905	0.0953439
MAP3K6	-0.331823	0.331823	0.000114935
MAP3K3	-0.263616	0.263616	0.00244193
MAP3K12	-0.351472	0.351472	4.1262e-05
MAP3K11	-0.317343	0.317343	0.000234262
MAP3K10	-0.341034	0.341034	7.17112e-05
MAP2K7	-0.172604	0.172604	0.0495591
MAP2K2	-0.399162	0.399162	2.54807e-06
MAP1S	-0.334568	0.334568	0.000100018
MAP1LC3A	-0.067489	0.067489	0.445504
MAOA	0.063464	0.063464	0.473167
MANSC1	-0.116731	0.116731	0.185967
MAN2B2	-0.301547	0.301547	0.000489416
MAN2B1	-0.152454	0.152454	0.0833467
MAN2A2	-0.346419	0.346419	5.4052e-05
MAN1B1	-0.286333	0.286333	0.000957914
MAMSTR	-0.275005	0.275005	0.00154264
MAML3	-0.0210478	0.0210478	0.812121
MAGIX	-0.065385	0.065385	0.459849
MAG	-0.241949	0.241949	0.00554851
MAFG	-0.335805	0.335805	9.39025e-05
MAFF	-0.269631	0.269631	0.00192059
MAFB	-0.213753	0.213753	0.0146098
MAF1	-0.325359	0.325359	0.000158639
MAD2L2	-0.234258	0.234258	0.00730547
MAB21L3	-0.213056	0.213056	0.0149428
M1AP	0.0465178	0.0465178	0.599203
LZTS2	-0.19161	0.19161	0.0289723
LZTR1	-0.418603	0.418603	7.1866e-07
LYVE1	-0.175357	0.175357	0.0459817
LYPLA2	-0.320137	0.320137	0.000204749
LYL1	-0.318502	0.318502	0.000221567
LY6K	-0.240166	0.240166	0.00591841
LY6G5C	-0.0644906	0.0644906	0.466024
LTBR	-0.263983	0.263983	0.00240681
LSP1	-0.183275	0.183275	0.0368713
LSM7	-0.0330237	0.0330237	0.709154
LRWD1	-0.240222	0.240222	0.00590635
LRRK1	-0.195029	0.195029	0.0261757
LRRFIP1	-0.0724148	0.0724148	0.412925
LRRC8E	-0.122175	0.122175	0.166129
LRRC8D	-0.0339826	0.0339826	0.701104
LRRC47	-0.311524	0.311524	0.000308775
LRRC45	-0.263476	0.263476	0.0024554
LRRC41	-0.365039	0.365039	1.95294e-05
LRRC4	-0.238854	0.238854	0.00620429
LRRC3	-0.240695	0.240695	0.00580644
LRRC29	-0.242533	0.242533	0.00543199
LRRC25	-0.270367	0.270367	0.00186433
LRRC23	-0.0241636	0.0241636	0.78494
LRP5	-0.079826	0.079826	0.366628
LRP10	-0.349986	0.349986	4.46932e-05
LRP1	-0.300171	0.300171	0.000520869
LRIT1	-0.196884	0.196884	0.0247575
LRFN1	-0.356727	0.356727	3.10082e-05
LPCAT3	-0.0939734	0.0939734	0.28757
LPAR2	-0.287729	0.287729	0.000902065
LOXL3	-0.154527	0.154527	0.0791868
LONP1	-0.0969885	0.0969885	0.272314
LOC613266	-0.0312386	0.0312386	0.724222
LOC51145	-0.274992	0.274992	0.00154343
LOC388282	-0.131174	0.131174	0.136855
LOC339059	-0.280911	0.280911	0.0012063
LOC153684	-0.279455	0.279455	0.00128235
LOC100289580	-0.195542	0.195542	0.0257769
LMO2	-0.239206	0.239206	0.00612633
LMNTD2	-0.237081	0.237081	0.00661037
LIPT2	-0.158775	0.158775	0.071186
LINC01599	-0.0444161	0.0444161	0.615824
LINC01556	-0.171908	0.171908	0.0504993
LINC01547	-0.483135	0.483135	5.81761e-09
LINC01503	-0.248106	0.248106	0.00442492
LINC01140	-0.138407	0.138407	0.11632
LINC01116	-0.230762	0.230762	0.00825574
LINC01089	-0.141677	0.141677	0.107859
LINC00896	-0.330862	0.330862	0.000120634
LINC00656	-0.251323	0.251323	0.00392293
LINC00638	-0.176003	0.176003	0.0451745
LINC00336	-0.170006	0.170006	0.0531444
LINC00114	-0.160038	0.160038	0.0689363
LINC00052	-0.0342455	0.0342455	0.698903
LIN37	-0.0854773	0.0854773	0.333569
LIMK2	-0.361885	0.361885	2.33095e-05
LIMK1	-0.34334	0.34334	6.35743e-05
LIMD2	-0.219811	0.219811	0.0119764
LILRP2	-0.0469305	0.0469305	0.595963
LILRB5	-0.180943	0.180943	0.0393815
LILRB4	-0.230639	0.230639	0.00829115
LILRB2	-0.248732	0.248732	0.00432304
LILRB1	-0.303393	0.303393	0.00045
LILRA6	-0.285242	0.285242	0.00100377
LILRA3	-0.161437	0.161437	0.0665141
LILRA2	-0.1894	0.1894	0.0309119
LILRA1	-0.215639	0.215639	0.0137404
LHX2	-0.150273	0.150273	0.0879086
LHPP	-0.11752	0.11752	0.182987
LGALS9	-0.140099	0.140099	0.111881
LGALS8-AS1	-0.136973	0.136973	0.120188
LGALS12	-0.0647811	0.0647811	0.464014
LGALS1	-0.136702	0.136702	0.12093
LETM2	0.00808473	0.00808473	0.927261
LDLRAD3	-0.270634	0.270634	0.00184423
LDLR	-0.27943	0.27943	0.00128366
LDHD	-0.161534	0.161534	0.066348
LCTL	-0.0454284	0.0454284	0.607793
LCN9	-0.211064	0.211064	0.0159318
LCN15	-0.112175	0.112175	0.203854
LCE4A	-0.244189	0.244189	0.00511334
LBX2	-0.113121	0.113121	0.200038
LATS2	-0.140341	0.140341	0.111256
LASP1	-0.316784	0.316784	0.00024061
LARP6	-0.203385	0.203385	0.0202942
LARP1	-0.340256	0.340256	7.46682e-05
LAPTM5	-0.216804	0.216804	0.0132263
LAMTOR1	-0.28134	0.28134	0.00118469
LAMP1	-0.258228	0.258228	0.00301411
LAMB3	-0.017094	0.017094	0.846933
LAMB2	-0.122951	0.122951	0.163436
LAIR1	-0.215657	0.215657	0.0137322
L3MBTL2	-0.255294	0.255294	0.00337415
KXD1	-0.367439	0.367439	1.70486e-05
KSR1	-0.263726	0.263726	0.00243134
KRTCAP3	-0.289636	0.289636	0.00083055
KRTAP8-1	-0.167896	0.167896	0.0562114
KRTAP19-3	-0.174656	0.174656	0.0468714
KRTAP12-1	-0.223886	0.223886	0.0104482
KRT7	-0.150774	0.150774	0.0868436
KREMEN1	-0.326739	0.326739	0.00014818
KPTN	-0.109188	0.109188	0.216229
KMT5A	-0.334187	0.334187	0.000101977
KMT2B	-0.307143	0.307143	0.000378758
KLK7	-0.260909	0.260909	0.0027158
KLK13	-0.149519	0.149519	0.0895317
KLK1	-0.189575	0.189575	0.0307537
KLHL26	-0.308623	0.308623	0.000353617
KLHL18	-0.232462	0.232462	0.00778083
KLHL17	-0.338652	0.338652	8.11311e-05
KLHDC7B	-0.160092	0.160092	0.0688414
KLF17	-0.216226	0.216226	0.0134795
KLF16	-0.343261	0.343261	6.38365e-05
KLF11	-0.134977	0.134977	0.125739
KLF10	-0.0315574	0.0315574	0.721523
KLC2	-0.262124	0.262124	0.00258958
KIFC2	-0.292322	0.292322	0.000738646
KIF3C	0.00215191	0.00215191	0.980614
KIF1C	-0.430144	0.430144	3.26208e-07
KIF18B	-0.195847	0.195847	0.0255419
KIF17	-0.129591	0.129591	0.141696
KIAA1522	-0.219415	0.219415	0.0121351
KIAA0930	-0.259686	0.259686	0.00284835
KIAA0895L	-0.404372	0.404372	1.82934e-06
KIAA0513	-0.173202	0.173202	0.0487634
KHSRP	-0.272302	0.272302	0.00172336
KHK	-0.0486993	0.0486993	0.582168
KDM6B	-0.305134	0.305134	0.000415498
KDM4B	-0.321685	0.321685	0.000189923
KDELR1	-0.316253	0.316253	0.000246802
KCTD21	-0.257146	0.257146	0.00314269
KCTD2	-0.317958	0.317958	0.000227445
KCTD19	0.0135569	0.0135569	0.87833
KCTD17	-0.347471	0.347471	5.11165e-05
KCTD15	-0.203606	0.203606	0.0201558
KCTD12	-0.329889	0.329889	0.000126663
KCTD11	-0.236157	0.236157	0.00683098
KCNQ1	-0.318827	0.318827	0.000218126
KCNN4	-0.192783	0.192783	0.0279857
KCNK6	-0.328578	0.328578	0.000135239
KCNK13	-0.118703	0.118703	0.17859
KCNJ14	-0.118364	0.118364	0.17984
KCNIP2	-0.263392	0.263392	0.00246355
KCNH7	-0.180022	0.180022	0.040411
KCNH2	-0.100112	0.100112	0.2571
KCND1	-0.170059	0.170059	0.0530692
KCNC4	-0.267142	0.267142	0.00212269
KCNC3	-0.345155	0.345155	5.77879e-05
KBTBD12	-0.222027	0.222027	0.0111228
KATNB1	-0.318651	0.318651	0.000219981
KAT8	-0.160659	0.160659	0.0678526
KAT5	-0.291303	0.291303	0.000772343
KAT2A	-0.0981376	0.0981376	0.266647
JMJD4	-0.19222	0.19222	0.0284556
JDP2	-0.17757	0.17757	0.0432642
JAK3	-0.535679	0.535679	5.13128e-11
ITPRIPL2	-0.347913	0.347913	4.99279e-05
ITPRIP	-0.239331	0.239331	0.00609892
ITPKC	-0.229756	0.229756	0.00854864
ITPK1	-0.24204	0.24204	0.0055302
ITIH4	-0.204507	0.204507	0.0195987
ITIH1	-0.115786	0.115786	0.189578
ITGB4	-0.244048	0.244048	0.00513975
ITGB2	-0.328819	0.328819	0.000133627
ITGAX	-0.263449	0.263449	0.0024581
ITGAM	-0.341112	0.341112	7.14199e-05
ITGA9	-0.138834	0.138834	0.115187
ITGA7	-0.153854	0.153854	0.0805178
ITGA5	-0.258604	0.258604	0.00297054
ITGA3	-0.235031	0.235031	0.00710888
ITGA10	-0.162919	0.162919	0.064024
ISYNA1	-0.283077	0.283077	0.00110076
ISL2	-0.262249	0.262249	0.00257691
IRX4	-0.205944	0.205944	0.0187378
IRS2	-0.161052	0.161052	0.0671735
IRS1	-0.0848665	0.0848665	0.337048
IRF7	-0.20103	0.20103	0.0218234
IRF5	-0.29983	0.29983	0.000528929
IRF3	-0.26728	0.26728	0.00211095
IRF2BPL	-0.31201	0.31201	0.000301801
IRF2BP2	-0.215545	0.215545	0.0137826
IRF2	-0.120097	0.120097	0.173506
IRAK1	-0.368913	0.368913	1.56752e-05
IQSEC2	-0.340767	0.340767	7.27146e-05
IQCE	-0.373085	0.373085	1.23309e-05
IQCD	-0.114503	0.114503	0.194565
IPPK	-0.140008	0.140008	0.112115
IPO13	-0.285813	0.285813	0.000979532
IP6K1	-0.223806	0.223806	0.0104765
INTS9	-0.177309	0.177309	0.0435785
INTS3	-0.264988	0.264988	0.00231282
INTS1	-0.386045	0.386045	5.72787e-06
INSR	-0.0470547	0.0470547	0.59499
INPPL1	-0.418547	0.418547	7.21337e-07
INPP5A	-0.142337	0.142337	0.106213
INO80E	-0.287449	0.287449	0.000913006
INF2	-0.216302	0.216302	0.013446
INCA1	-0.122123	0.122123	0.16631
INA	-0.212139	0.212139	0.015391
IMPDH1	-0.234198	0.234198	0.00732081
IMP4	-0.112702	0.112702	0.201723
ILVBL	-0.15278	0.15278	0.0826804
ILK	-0.069	0.069	0.43536
IL9R	-0.269697	0.269697	0.00191548
IL6R	-0.319341	0.319341	0.000212783
IL4R	-0.245853	0.245853	0.00480996
IL1RN	-0.213774	0.213774	0.0145997
IL1F10	-0.0936427	0.0936427	0.289277
IL17RC	-0.189435	0.189435	0.0308803
IL17RA	-0.36413	0.36413	2.05549e-05
IL10	-0.0971481	0.0971481	0.271522
IKZF4	-0.141248	0.141248	0.108942
IKBKG	-0.00438048	0.00438048	0.96055
IKBKE	-0.369319	0.369319	1.53159e-05
IGSF9B	-0.265847	0.265847	0.00223528
IGHMBP2	-0.177207	0.177207	0.0437013
IGFLR1	-0.106581	0.106581	0.227465
IGFL3	-0.121657	0.121657	0.167948
IGFBP5	0.0189282	0.0189282	0.830742
IGF2BP2	0.0117474	0.0117474	0.894469
IFT27	-0.126303	0.126303	0.152169
IFT122	-0.00183236	0.00183236	0.983493
IFNA21	-0.12103	0.12103	0.170164
IFITM3	-0.0844541	0.0844541	0.339409
IFITM2	-0.214178	0.214178	0.0144096
IFITM10	-0.249437	0.249437	0.00421064
IFFO1	-0.321177	0.321177	0.000194675
IER5	-0.360001	0.360001	2.58855e-05
IDUA	-0.293342	0.293342	0.000706236
IDS	-0.0269905	0.0269905	0.760502
ID3	-0.0337543	0.0337543	0.703018
ICAM1	-0.216376	0.216376	0.0134134
HYOU1	-0.209656	0.209656	0.0166643
HYAL2	-0.207356	0.207356	0.0179241
HVCN1	-0.156781	0.156781	0.074855
HTR7P1	-0.106137	0.106137	0.229419
HTR7	-0.195038	0.195038	0.026169
HTR2C	-0.201203	0.201203	0.021708
HSPA6	-0.174106	0.174106	0.0475806
HSF1	-0.227422	0.227422	0.0092638
HS6ST1	-0.305533	0.305533	0.000407961
HS1BP3	-0.329764	0.329764	0.000127459
HRH2	-0.309913	0.309913	0.000332983
HPX	-0.203396	0.203396	0.0202873
HPS6	-0.203853	0.203853	0.0200015
HPS1	-0.239222	0.239222	0.00612301
HPR	-0.167374	0.167374	0.0569911
HPD	-0.195724	0.195724	0.0256365
HPCAL1	-0.342028	0.342028	6.8092e-05
HP	-0.197813	0.197813	0.0240725
HOXD11	-0.239728	0.239728	0.00601254
HOXD10	-0.306288	0.306288	0.000394013
HOXC10	-0.0802649	0.0802649	0.36399
HOXB9	-0.185494	0.185494	0.0346089
HOXA-AS2	-0.140461	0.140461	0.110947
HOMER2	0.0633134	0.0633134	0.47422
HMOX1	-0.240499	0.240499	0.00584775
HMGCL	-0.0305347	0.0305347	0.730194
HMGA1	-0.359052	0.359052	2.72818e-05
HMG20B	-0.224302	0.224302	0.0103024
HM13	-0.289237	0.289237	0.000845076
HLX	-0.191432	0.191432	0.0291242
HLA-DMA	0.168082	0.168082	0.0559341
HK3	-0.380054	0.380054	8.19763e-06
HK2	-0.131012	0.131012	0.137345
HIP1	-0.0873718	0.0873718	0.322926
HIGD2A	0.134393	0.134393	0.1274
HID1	-0.237	0.237	0.00662942
HGS	-0.374288	0.374288	1.14994e-05
HES1	-0.113669	0.113669	0.197854
HEPH	0.041562	0.041562	0.638708
HEMK1	-0.177216	0.177216	0.0436901
HELT	-0.221514	0.221514	0.0113155
HECW1	-0.206456	0.206456	0.0184393
HECTD3	-0.303864	0.303864	0.000440406
HEBP1	-0.202768	0.202768	0.0206859
HDGF	-0.197997	0.197997	0.0239386
HDAC7	-0.36822	0.36822	1.63078e-05
HDAC6	-0.324621	0.324621	0.000164515
HDAC5	-0.37297	0.37297	1.24137e-05
HDAC4	-0.432841	0.432841	2.70063e-07
HDAC11	-0.131769	0.131769	0.135069
HDAC10	-0.324043	0.324043	0.000169248
HCRTR1	-0.186819	0.186819	0.0333146
HCN3	-0.220736	0.220736	0.0116133
HCLS1	-0.186456	0.186456	0.0336654
HCK	-0.282917	0.282917	0.00110826
HCFC1	-0.293496	0.293496	0.000701483
HAS3	-0.274581	0.274581	0.00156976
HAS2	-0.119506	0.119506	0.175649
HAGH	-0.219463	0.219463	0.0121156
HAAO	-0.318088	0.318088	0.000226026
H6PD	-0.252796	0.252796	0.00371066
GYG2	-0.219896	0.219896	0.0119425
GUSBP11	-0.311379	0.311379	0.000310886
GUSB	-0.10269	0.10269	0.244987
GUCD1	-0.285404	0.285404	0.000996838
GTPBP2	-0.154908	0.154908	0.0784419
GTF3C5	-0.235576	0.235576	0.00697328
GTF2H4	-0.21326	0.21326	0.0148446
GTF2F1	-0.281576	0.281576	0.00117295
GSTZ1	-0.0414816	0.0414816	0.639358
GSS	-0.0152634	0.0152634	0.863155
GSN	-0.2093	0.2093	0.0168543
GSK3A	-0.274714	0.274714	0.00156122
GSDMD	-0.357239	0.357239	3.01483e-05
GRN	-0.252991	0.252991	0.00368339
GRM7	-0.0802522	0.0802522	0.364067
GRM1	-0.23535	0.23535	0.00702917
GRK6	-0.428024	0.428024	3.77987e-07
GRK2	-0.317178	0.317178	0.000236114
GRIPAP1	-0.167328	0.167328	0.0570613
GRINA	-0.314597	0.314597	0.000267059
GRIK5	-0.0694055	0.0694055	0.43266
GRHPR	-0.119527	0.119527	0.175572
GRB2	-0.257557	0.257557	0.00309326
GRB10	-0.232707	0.232707	0.00771448
GRAMD4	-0.0994115	0.0994115	0.260458
GRAMD1A	-0.383807	0.383807	6.55381e-06
GPX8	-0.178409	0.178409	0.0422694
GPX6	-0.10775	0.10775	0.222378
GPSM3	-0.311522	0.311522	0.000308808
GPS1	-0.1257	0.1257	0.154153
GPRC5C	-0.0817338	0.0817338	0.355249
GPRC5A	-0.13429	0.13429	0.127693
GPR84	-0.291088	0.291088	0.00077963
GPR35	-0.23878	0.23878	0.00622087
GPR173	-0.191867	0.191867	0.0287534
GPR162	-0.248069	0.248069	0.00443109
GPR108	-0.268094	0.268094	0.00204325
GPN2	-0.324831	0.324831	0.000162822
GPER1	-0.199718	0.199718	0.0227177
GPBAR1	-0.212522	0.212522	0.0152026
GPATCH4	-0.291889	0.291889	0.000752777
GPATCH3	-0.200226	0.200226	0.022368
GPANK1	-0.167133	0.167133	0.0573549
GPAA1	-0.144206	0.144206	0.101653
GOT2	0.0018515	0.0018515	0.98332
GORASP1	-0.30471	0.30471	0.000423669
GOLGA3	-0.20861	0.20861	0.0172278
GNPTG	-0.197743	0.197743	0.0241236
GNMT	-0.00893439	0.00893439	0.919641
GNG4	-0.150224	0.150224	0.0880128
GNG13	-0.164813	0.164813	0.0609523
GNB3	-0.0694326	0.0694326	0.43248
GNB2	-0.297554	0.297554	0.000585839
GNB1	-0.0680058	0.0680058	0.442019
GNAI2	-0.193043	0.193043	0.0277705
GNA15	-0.241118	0.241118	0.00571834
GNA12	-0.0402059	0.0402059	0.649704
GNA11	-0.196171	0.196171	0.0252944
GMPR2	-0.201057	0.201057	0.0218057
GMPPA	-0.216382	0.216382	0.0134108
GMIP	-0.316208	0.316208	0.000247339
GMEB2	-0.314351	0.314351	0.000270192
GM2A	-0.263047	0.263047	0.00249729
GLYR1	-0.264819	0.264819	0.00232839
GLRA4	-0.0680645	0.0680645	0.441625
GLOD5	-0.191017	0.191017	0.029482
GLMP	-0.200711	0.200711	0.0220386
GLI1	-0.0840722	0.0840722	0.341606
GLE1	-0.162642	0.162642	0.0644832
GKN2	-0.0736028	0.0736028	0.405282
GJB4	-0.280331	0.280331	0.00123607
GIT1	-0.249364	0.249364	0.00422215
GHDC	-0.210863	0.210863	0.0160344
GGTLC2	-0.231867	0.231867	0.00794428
GGTLC1	-0.13672	0.13672	0.120881
GGA3	-0.246847	0.246847	0.00463653
GGA1	-0.37406	0.37406	1.16528e-05
GFRA2	-0.135083	0.135083	0.125439
GFRA1	-0.195925	0.195925	0.0254824
GDI1	-0.317369	0.317369	0.000233962
GDF3	-0.178222	0.178222	0.0424901
GCKR	-0.127503	0.127503	0.148281
GBA2	-0.144497	0.144497	0.100958
GBA	-0.166749	0.166749	0.0579376
GATB	-0.0197086	0.0197086	0.823875
GATA3-AS1	-0.198045	0.198045	0.0239036
GAS7	-0.300803	0.300803	0.000506189
GAS6	-0.27567	0.27567	0.00150088
GAS2L1	-0.168963	0.168963	0.054643
GAPDH	-0.198415	0.198415	0.0236368
GANAB	-0.302182	0.302182	0.000475508
GALR1	-0.196823	0.196823	0.0248032
GALNTL6	-0.212656	0.212656	0.015137
GALNT2	-0.265308	0.265308	0.0022837
GALNT16	-0.141314	0.141314	0.108774
GALNS	-0.342841	0.342841	6.52574e-05
GALK1	-0.348184	0.348184	4.92112e-05
GALE	-0.163017	0.163017	0.0638608
GAK	-0.39574	0.39574	3.15834e-06
GABRA5	-0.0910418	0.0910418	0.302939
GABBR1	-0.241538	0.241538	0.00563199
GAB2	-0.205259	0.205259	0.0191443
GAA	-0.295317	0.295317	0.000647198
G6PD	-0.435845	0.435845	2.18422e-07
G6PC3	-0.272797	0.272797	0.00168888
FZR1	-0.401151	0.401151	2.24673e-06
FZD2	-0.199902	0.199902	0.0225909
FZD1	-0.242278	0.242278	0.00548272
FXR2	-0.144251	0.144251	0.101546
FUZ	-0.193838	0.193838	0.0271226
FUT7	-0.293949	0.293949	0.000687605
FUT2	-0.23619	0.23619	0.00682314
FURIN	-0.342726	0.342726	6.56524e-05
FTSJ1	-0.22839	0.22839	0.00896099
FSTL3	-0.30587	0.30587	0.000401667
FSCN2	-0.136098	0.136098	0.122598
FSCB	0.0184739	0.0184739	0.834746
FRS3	-0.184028	0.184028	0.0360897
FRMD8	-0.353228	0.353228	3.75247e-05
FRAT2	-0.250364	0.250364	0.00406698
FPGS	-0.213785	0.213785	0.0145947
FOXP4	-0.29969	0.29969	0.000532283
FOXK2	-0.224805	0.224805	0.0101282
FOXJ2	-0.244873	0.244873	0.00498662
FOXH1	-0.337107	0.337107	8.78453e-05
FOSL2	-0.341999	0.341999	6.81935e-05
FOLR3	-0.0107283	0.0107283	0.903578
FOLR2	0.00577164	0.00577164	0.948037
FMNL1	-0.292079	0.292079	0.000746549
FMN1	-0.21826	0.21826	0.0126074
FLRT2	-0.247966	0.247966	0.00444805
FLOT2	-0.408522	0.408522	1.39919e-06
FLOT1	-0.313334	0.313334	0.000283529
FLNA	-0.306399	0.306399	0.000392006
FLJ42627	-0.0194737	0.0194737	0.82594
FLJ33534	-0.034909	0.034909	0.69336
FLII	-0.330921	0.330921	0.000120277
FLCN	-0.242798	0.242798	0.00537989
FLAD1	-0.310243	0.310243	0.000327895
FKRP	-0.25854	0.25854	0.00297791
FKBP1A	-0.21737	0.21737	0.0129829
FKBP15	-0.231787	0.231787	0.00796643
FIZ1	-0.150132	0.150132	0.0882114
FHOD1	-0.258823	0.258823	0.00294552
FHDC1	-0.0352528	0.0352528	0.690494
FGR	-0.325319	0.325319	0.000158957
FGFR4	-0.183474	0.183474	0.0366636
FGF1	-0.19267	0.19267	0.0280789
FGD3	-0.387486	0.387486	5.24883e-06
FGD2	-0.232923	0.232923	0.00765612
FFAR4	-0.11449	0.11449	0.194616
FES	-0.230865	0.230865	0.00822625
FERMT3	-0.288569	0.288569	0.000869882
FEM1A	-0.222933	0.222933	0.0107892
FCN3	-0.0333952	0.0333952	0.706032
FCN1	-0.215139	0.215139	0.0139664
FCHO1	-0.261333	0.261333	0.00267115
FCGRT	-0.253401	0.253401	0.00362647
FCGR2B	-0.0552765	0.0552765	0.532207
FCER1G	-0.22235	0.22235	0.011003
FBXW5	-0.355039	0.355039	3.40073e-05
FBXO46	-0.323871	0.323871	0.000170681
FBXL19	-0.350899	0.350899	4.25548e-05
FBXL18	-0.267576	0.267576	0.00208613
FBXL16	-0.198884	0.198884	0.0233029
FBXL15	-0.182014	0.182014	0.0382118
FBXL12	-0.238012	0.238012	0.00639425
FBRSL1	-0.300992	0.300992	0.000501892
FBLN5	-0.0309016	0.0309016	0.72708
FBF1	-0.223502	0.223502	0.0105846
FASTK	-0.312863	0.312863	0.000289912
FASN	-0.340652	0.340652	7.31507e-05
FARSA	-0.225883	0.225883	0.00976419
FAM98C	-0.313065	0.313065	0.000287158
FAM89B	-0.231393	0.231393	0.00807653
FAM89A	-0.0665294	0.0665294	0.452016
FAM71F2	-0.0661488	0.0661488	0.454613
FAM71B	-0.225155	0.225155	0.0100089
FAM53C	-0.318227	0.318227	0.000224518
FAM3A	-0.298195	0.298195	0.000569268
FAM32A	-0.115075	0.115075	0.192329
FAM234A	-0.326486	0.326486	0.000150055
FAM221B	-0.112708	0.112708	0.201698
FAM214B	-0.278212	0.278212	0.0013507
FAM20C	-0.308587	0.308587	0.000354211
FAM20A	-0.395998	0.395998	3.10782e-06
FAM207A	-0.232379	0.232379	0.00780335
FAM189B	-0.23229	0.23229	0.00782779
FAM168A	-0.338442	0.338442	8.20143e-05
FAM166A	-0.183365	0.183365	0.0367775
FAM161B	-0.211576	0.211576	0.0156724
FAM131B	-0.346238	0.346238	5.45704e-05
FAM131A	-0.26656	0.26656	0.00217259
FAM124A	-0.133617	0.133617	0.129632
FAM110B	-0.0486395	0.0486395	0.582631
FAM110A	-0.161977	0.161977	0.065597
FADS1	-0.0741329	0.0741329	0.401898
FAAP100	-0.381768	0.381768	7.40384e-06
FAAH	-0.0273664	0.0273664	0.757269
F2RL3	-0.203374	0.203374	0.0203012
EXOSC5	-0.0629959	0.0629959	0.476443
EXOSC4	-0.114455	0.114455	0.194752
EXOC7	-0.308282	0.308282	0.000359272
EXOC3	-0.18301	0.18301	0.0371497
EVI5L	-0.345924	0.345924	5.54856e-05
EVC	-0.130769	0.130769	0.138083
ETHE1	-0.234062	0.234062	0.00735613
ERVV-1	-0.10145	0.10145	0.25076
ERI3	-0.105609	0.105609	0.231759
ERGIC3	-0.280148	0.280148	0.00124562
ERF	-0.256191	0.256191	0.00326021
ERCC2	-0.302318	0.302318	0.000472577
ERCC1	-0.235799	0.235799	0.00691835
ERBB4	-0.255513	0.255513	0.00334599
ERAL1	-0.132207	0.132207	0.133763
EPS15L1	-0.210355	0.210355	0.0162973
EPOR	-0.0825122	0.0825122	0.35067
EPN1	-0.282679	0.282679	0.00111952
EPHX3	-0.250276	0.250276	0.00408037
EPHB6	-0.30359	0.30359	0.000445969
EPHB4	-0.153771	0.153771	0.0806842
EPHB3	-0.307146	0.307146	0.000378709
EPHB2	-0.116852	0.116852	0.185507
EPHA8	-0.0555423	0.0555423	0.530235
EPAS1	-0.249016	0.249016	0.00427736
ENTPD6	-0.250008	0.250008	0.00412162
ENO3	-0.151016	0.151016	0.0863321
ENHO	-0.244699	0.244699	0.0050185
ENGASE	-0.182326	0.182326	0.0378759
ENG	-0.19463	0.19463	0.02649
ENDOV	-0.0762058	0.0762058	0.38883
EN1	-0.28731	0.28731	0.000918523
EML3	-0.198556	0.198556	0.0235362
EME2	-0.397171	0.397171	2.88786e-06
EMC9	-0.0215196	0.0215196	0.80799
EMC10	-0.368098	0.368098	1.6421e-05
ELOVL1	-0.0495417	0.0495417	0.57565
ELOF1	-0.122809	0.122809	0.163925
ELMOD3	-0.0755449	0.0755449	0.392968
ELMO3	-0.180039	0.180039	0.0403924
ELMO2	-0.289067	0.289067	0.000851338
ELL	-0.253791	0.253791	0.00357322
ELK3	-0.323709	0.323709	0.000172044
ELK1	-0.358728	0.358728	2.77743e-05
ELF3	-0.138288	0.138288	0.116638
ELAVL4	-0.0421316	0.0421316	0.634113
ELAVL1	-0.145136	0.145136	0.0994445
EIF4H	-0.217793	0.217793	0.0128033
EIF4G1	-0.302315	0.302315	0.000472649
EIF4EBP1	-0.144868	0.144868	0.100076
EIF1AD	-0.231059	0.231059	0.00817104
EHMT2	-0.201338	0.201338	0.0216183
EHD4	-0.296585	0.296585	0.000611741
EHD1	-0.388884	0.388884	4.8207e-06
EGFL6	-0.210516	0.210516	0.0162132
EFTUD2	-0.201885	0.201885	0.0212573
EFNB1	-0.223302	0.223302	0.010656
EFHD2	-0.335631	0.335631	9.4741e-05
EFEMP2	-0.252365	0.252365	0.00377165
EFCAB6	-0.174278	0.174278	0.0473581
EEFSEC	-0.419523	0.419523	6.75499e-07
EEF2KMT	-0.141533	0.141533	0.108223
EEF2	-0.168229	0.168229	0.0557178
EDEM2	-0.108966	0.108966	0.217172
EDA2R	-0.270896	0.270896	0.00182474
ECSIT	-0.359201	0.359201	2.7058e-05
ECI1	-0.247169	0.247169	0.00458154
ECE1	-0.439284	0.439284	1.70869e-07
E4F1	-0.269541	0.269541	0.00192761
E2F4	-0.31099	0.31099	0.000316619
E2F2	-0.345375	0.345375	5.7119e-05
DZIP1L	-0.142508	0.142508	0.10579
DYSF	-0.313518	0.313518	0.000281079
DXO	-0.225956	0.225956	0.00973967
DVL3	-0.41604	0.41604	8.53067e-07
DVL2	-0.273882	0.273882	0.00161551
DUXA	-0.0702456	0.0702456	0.427097
DUSP7	-0.240027	0.240027	0.00594802
DUSP3	-0.243462	0.243462	0.00525112
DUSP22	-0.137387	0.137387	0.119061
DUSP18	-0.147295	0.147295	0.0944575
DUS3L	-0.293501	0.293501	0.000701332
DTX4	-0.25851	0.25851	0.00298145
DRG2	-0.132083	0.132083	0.134133
DRD3	-0.101324	0.101324	0.251351
DRAP1	-0.0383166	0.0383166	0.665148
DPYSL4	-0.124449	0.124449	0.158328
DPYSL2	-0.171657	0.171657	0.0508419
DPRX	-0.0477801	0.0477801	0.589319
DPPA5	-0.239247	0.239247	0.00611745
DPP9	-0.395081	0.395081	3.29057e-06
DPP7	-0.300174	0.300174	0.000520789
DPP3	-0.150314	0.150314	0.0878209
DPM2	-0.173553	0.173553	0.0483006
DPF3	-0.192767	0.192767	0.0279988
DPF2	-0.31405	0.31405	0.000274085
DPEP3	-0.0389173	0.0389173	0.660222
DPEP2	-0.0184215	0.0184215	0.835208
DPAGT1	-0.029152	0.029152	0.741972
DOT1L	-0.343443	0.343443	6.32327e-05
DOK4	-0.213123	0.213123	0.0149104
DOK3	-0.404233	0.404233	1.84568e-06
DOK2	-0.373773	0.373773	1.18491e-05
DOK1	-0.13662	0.13662	0.121156
DOCK1	-0.0742548	0.0742548	0.401123
DOC2A	-0.168225	0.168225	0.0557241
DNM1	-0.0657578	0.0657578	0.457289
DNER	-0.131345	0.131345	0.13634
DNASE2	-0.0427115	0.0427115	0.629449
DNASE1L1	-0.266287	0.266287	0.00219638
DNASE1	-0.310862	0.310862	0.000318525
DNAJC5	-0.413218	0.413218	1.02861e-06
DNAJC4	-0.16713	0.16713	0.05736
DNAJC12	-0.163993	0.163993	0.0622667
DNAJB12	-0.120752	0.120752	0.171156
DNAAF5	-0.281303	0.281303	0.00118654
DMAP1	-0.355076	0.355076	3.39373e-05
DLX5	-0.0920429	0.0920429	0.297631
DLX3	-0.175684	0.175684	0.0455723
DLX1	-0.216898	0.216898	0.0131856
DLGAP4	-0.346178	0.346178	5.47458e-05
DLGAP3	-0.287429	0.287429	0.000913812
DLG4	-0.169518	0.169518	0.0538409
DLC1	-0.0145271	0.0145271	0.869697
DHX58	-0.0895441	0.0895441	0.310995
DHX37	-0.314682	0.314682	0.000265976
DHX34	-0.278679	0.278679	0.00132461
DHX30	-0.279423	0.279423	0.00128406
DHX16	-0.197743	0.197743	0.0241231
DHRS11	-0.0387724	0.0387724	0.661409
DGKZ	-0.355581	0.355581	3.30157e-05
DGKG	-0.129944	0.129944	0.140606
DGCR2	-0.433761	0.433761	2.53122e-07
DGAT1	-0.198338	0.198338	0.0236925
DESI1	-0.140552	0.140552	0.110715
DENND4B	-0.313791	0.313791	0.000277464
DENND3	-0.154144	0.154144	0.0799423
DENND1A	-0.186729	0.186729	0.0334011
DEF8	-0.257231	0.257231	0.00313238
DEF6	-0.244117	0.244117	0.00512675
DEDD	0.0122959	0.0122959	0.889571
DEAF1	-0.244734	0.244734	0.00501218
DDX54	-0.308793	0.308793	0.000350834
DDX49	-0.276053	0.276053	0.00147735
DDX41	-0.154393	0.154393	0.0794517
DDX39A	-0.245496	0.245496	0.00487373
DDIT4L	-0.166321	0.166321	0.0585939
DDB2	-0.25092	0.25092	0.00398295
DDAH2	-0.236136	0.236136	0.00683613
DDA1	-0.288039	0.288039	0.000890055
DCXR	-0.20484	0.20484	0.0193961
DCTN3	-0.120316	0.120316	0.172717
DCTN2	0.0204522	0.0204522	0.817343
DCTN1	-0.363431	0.363431	2.13781e-05
DCLRE1B	0.0268551	0.0268551	0.761667
DCHS1	-0.141187	0.141187	0.109096
DCAF15	-0.319006	0.319006	0.000216253
DCAF12	0.0237519	0.0237519	0.788518
DBNL	-0.271141	0.271141	0.00180674
DBF4B	-0.0432624	0.0432624	0.625031
DAZAP2	-0.297947	0.297947	0.000575638
DAZAP1	-0.427286	0.427286	3.97754e-07
DAPK1	-0.14557	0.14557	0.0984249
DAP	-0.0800102	0.0800102	0.36552
DAGLB	-0.0918252	0.0918252	0.29878
DAGLA	-0.232677	0.232677	0.00772259
DACT2	-0.151309	0.151309	0.0857168
DACH1	-0.0378106	0.0378106	0.669309
CYTH4	-0.292481	0.292481	0.000733493
CYTH2	-0.174185	0.174185	0.0474778
CYP7A1	-0.0769753	0.0769753	0.384044
CYP2S1	-0.120635	0.120635	0.171575
CYP2B6	-0.262968	0.262968	0.00250507
CYP27A1	-0.142717	0.142717	0.105274
CYP19A1	-0.0134977	0.0134977	0.878857
CYC1	-0.0800725	0.0800725	0.365145
CYBA	-0.344906	0.344906	5.85502e-05
CYB5R3	-0.176751	0.176751	0.0442542
CYB5R2	-0.158068	0.158068	0.0724694
CYB5D2	-0.2101	0.2101	0.0164301
CYB561A3	-0.115698	0.115698	0.189915
CXXC1	-0.278634	0.278634	0.00132708
CXCL6	-0.015448	0.015448	0.861517
CXCL16	-0.103737	0.103737	0.240181
CXCL12	-0.138876	0.138876	0.115076
CUX1	-0.35773	0.35773	2.93444e-05
CUL7	-0.322314	0.322314	0.000184191
CUEDC1	-0.274994	0.274994	0.00154335
CTTNBP2NL	-0.0341826	0.0341826	0.69943
CTSZ	-0.265024	0.265024	0.00230955
CTSK	-0.0322082	0.0322082	0.716024
CTSD	-0.380005	0.380005	8.22144e-06
[truncated: 483 more rows]

## Sheet: turquoise-module-gene
genes	GS.Macrophages.M2	The absolute value	p.GS.Macrophages.M2
ZZZ3	0.280272	0.280272	0.00123912
ZWILCH	0.250405	0.250405	0.00406076
ZW10	0.224855	0.224855	0.0101112
ZSCAN30	-0.0142578	0.0142578	0.872092
ZSCAN16	0.265857	0.265857	0.00223437
ZRANB3	0.1938	0.1938	0.0271532
ZRANB2	0.235187	0.235187	0.00706984
ZRANB1	0.229343	0.229343	0.00867153
ZNRF2	0.0816962	0.0816962	0.355471
ZNHIT6	0.200961	0.200961	0.0218698
ZNF93	0.207798	0.207798	0.0176762
ZNF92	0.309643	0.309643	0.000337218
ZNF91	0.272599	0.272599	0.00170259
ZNF880	0.277329	0.277329	0.00140124
ZNF879	0.258785	0.258785	0.00294978
ZNF876P	0.25711	0.25711	0.00314695
ZNF860	0.148686	0.148686	0.0913532
ZNF852	0.133003	0.133003	0.13142
ZNF850	0.212068	0.212068	0.0154264
ZNF85	0.248749	0.248749	0.00432017
ZNF846	0.12844	0.12844	0.145299
ZNF845	0.269846	0.269846	0.00190405
ZNF841	0.223447	0.223447	0.0106041
ZNF84	0.219718	0.219718	0.0120134
ZNF836	0.194703	0.194703	0.0264319
ZNF830	0.298804	0.298804	0.000553923
ZNF83	0.139734	0.139734	0.112827
ZNF829	0.249812	0.249812	0.00415205
ZNF826P	0.147679	0.147679	0.0935931
ZNF823	0.184609	0.184609	0.0354971
ZNF814	0.179635	0.179635	0.040851
ZNF813	0.176021	0.176021	0.0451519
ZNF808	0.313679	0.313679	0.000278939
ZNF805	0.1401	0.1401	0.111878
ZNF80	0.170542	0.170542	0.0523881
ZNF799	0.152784	0.152784	0.0826728
ZNF791	-0.0291723	0.0291723	0.741798
ZNF790	0.245421	0.245421	0.0048872
ZNF782	0.173369	0.173369	0.0485435
ZNF781	0.311216	0.311216	0.000313279
ZNF780B	0.295663	0.295663	0.000637335
ZNF780A	0.344389	0.344389	6.01667e-05
ZNF766	0.172228	0.172228	0.0500655
ZNF761	0.279563	0.279563	0.00127652
ZNF75D	0.180367	0.180367	0.040023
ZNF75A	0.127176	0.127176	0.149334
ZNF738	0.296771	0.296771	0.000606694
ZNF732	0.210232	0.210232	0.0163612
ZNF730	0.298369	0.298369	0.000564853
ZNF729	0.213483	0.213483	0.0147378
ZNF726	0.168951	0.168951	0.0546596
ZNF724	0.289335	0.289335	0.000841475
ZNF720	0.193047	0.193047	0.0277674
ZNF718	0.180078	0.180078	0.0403477
ZNF716	0.164739	0.164739	0.0610703
ZNF714	0.045936	0.045936	0.603784
ZNF711	0.0900938	0.0900938	0.308022
ZNF709	0.137082	0.137082	0.119891
ZNF708	0.230115	0.230115	0.00844309
ZNF699	0.167835	0.167835	0.0563013
ZNF682	0.184911	0.184911	0.0351921
ZNF681	0.273181	0.273181	0.00166258
ZNF680	0.339917	0.339917	7.59931e-05
ZNF678	0.353742	0.353742	3.64942e-05
ZNF675	0.315531	0.315531	0.000255449
ZNF674	0.0987671	0.0987671	0.263576
ZNF667-AS1	0.324955	0.324955	0.000161827
ZNF660	0.273225	0.273225	0.00165961
ZNF655	0.221561	0.221561	0.0112979
ZNF654	0.22635	0.22635	0.00960975
ZNF649	0.183086	0.183086	0.0370697
ZNF644	0.295765	0.295765	0.000634462
ZNF639	0.22209	0.22209	0.0110994
ZNF638	0.298191	0.298191	0.000569363
ZNF626	0.220084	0.220084	0.0118682
ZNF624	0.216079	0.216079	0.0135443
ZNF622	0.0650924	0.0650924	0.461864
ZNF621	0.0757191	0.0757191	0.391875
ZNF615	0.228775	0.228775	0.00884299
ZNF614	0.292961	0.292961	0.000718177
ZNF611	0.156908	0.156908	0.0746181
ZNF607	0.280697	0.280697	0.00121719
ZNF606	0.0421957	0.0421957	0.633597
ZNF599	0.188856	0.188856	0.0314056
ZNF597	0.216905	0.216905	0.0131825
ZNF596	0.0842246	0.0842246	0.340728
ZNF586	0.0430358	0.0430358	0.626847
ZNF585B	0.257576	0.257576	0.00309092
ZNF585A	0.22832	0.22832	0.00898279
ZNF583	0.264479	0.264479	0.00236003
ZNF573	0.31991	0.31991	0.000207009
ZNF571	0.179476	0.179476	0.0410328
ZNF570	0.180581	0.180581	0.0397834
ZNF569	0.192642	0.192642	0.0281026
ZNF568	0.286855	0.286855	0.0009367
ZNF567	0.334028	0.334028	0.000102803
ZNF566	0.318126	0.318126	0.000225611
ZNF565	0.332323	0.332323	0.000112073
ZNF564	0.196043	0.196043	0.0253922
ZNF563	0.120174	0.120174	0.173228
ZNF557	0.0980583	0.0980583	0.267035
ZNF555	0.252823	0.252823	0.00370691
ZNF549	0.18059	0.18059	0.039774
ZNF548	0.146147	0.146147	0.0970847
ZNF546	0.192287	0.192287	0.028399
ZNF529	0.173435	0.173435	0.0484561
ZNF528	0.211925	0.211925	0.0154972
ZNF527	0.195187	0.195187	0.0260525
ZNF519	0.19121	0.19121	0.0293151
ZNF518A	0.23339	0.23339	0.00753174
ZNF514	-0.00172725	0.00172725	0.984439
ZNF510	0.186157	0.186157	0.0339563
ZNF507	0.18479	0.18479	0.0353133
ZNF506	0.282043	0.282043	0.00115003
ZNF493	0.223277	0.223277	0.0106652
ZNF492	0.33817	0.33817	8.31737e-05
ZNF487	0.211165	0.211165	0.0158801
ZNF486	0.313554	0.313554	0.000280597
ZNF485	0.150342	0.150342	0.0877626
ZNF484	0.0509608	0.0509608	0.564747
ZNF483	0.0387524	0.0387524	0.661573
ZNF470	0.201763	0.201763	0.0213372
ZNF468	0.116025	0.116025	0.188659
ZNF461	0.334661	0.334661	9.95459e-05
ZNF460	0.0310465	0.0310465	0.725851
ZNF449	0.207559	0.207559	0.0178097
ZNF443	0.182982	0.182982	0.0371791
ZNF441	0.13191	0.13191	0.134648
ZNF440	0.185303	0.185303	0.0347995
ZNF439	0.299197	0.299197	0.000544216
ZNF432	0.235224	0.235224	0.00706062
ZNF431	0.211524	0.211524	0.0156985
ZNF430	0.312915	0.312915	0.000289199
ZNF43	0.332143	0.332143	0.000113098
ZNF429	0.214564	0.214564	0.0142303
ZNF420	0.216017	0.216017	0.0135717
ZNF404	0.306461	0.306461	0.000390887
ZNF394	0.176955	0.176955	0.0440061
ZNF391	0.110536	0.110536	0.210582
ZNF383	0.293066	0.293066	0.000714873
ZNF382	0.229308	0.229308	0.00868188
ZNF37BP	0.258951	0.258951	0.00293083
ZNF37A	0.16111	0.16111	0.0670746
ZNF367	-0.00514312	0.00514312	0.953689
ZNF365	0.0479347	0.0479347	0.588113
ZNF354C	0.111281	0.111281	0.207501
ZNF354B	0.299953	0.299953	0.00052602
ZNF347	0.183597	0.183597	0.0365352
ZNF345	0.345397	0.345397	5.70545e-05
ZNF343	0.165502	0.165502	0.0598653
ZNF33B	0.258958	0.258958	0.00293013
ZNF33A	0.253917	0.253917	0.0035561
ZNF329	0.098971	0.098971	0.262587
ZNF326	0.247424	0.247424	0.0045384
ZNF322	0.232146	0.232146	0.00786705
ZNF320	0.175796	0.175796	0.045432
ZNF32	0.295027	0.295027	0.000655592
ZNF302	0.230892	0.230892	0.00821834
ZNF30	0.170933	0.170933	0.0518416
ZNF292	0.292805	0.292805	0.00072313
ZNF287	0.185044	0.185044	0.0350578
ZNF284	0.304342	0.304342	0.000430879
ZNF283	0.307028	0.307028	0.00038077
ZNF280D	0.355345	0.355345	3.34431e-05
ZNF280C	0.2317	0.2317	0.00799062
ZNF280B	0.136275	0.136275	0.122107
ZNF28	0.190253	0.190253	0.0301503
ZNF277	0.244117	0.244117	0.00512687
ZNF273	0.254865	0.254865	0.00342987
ZNF271P	0.304193	0.304193	0.000433833
ZNF267	0.304872	0.304872	0.000420538
ZNF266	0.187964	0.187964	0.0322295
ZNF260	0.312583	0.312583	0.00029377
ZNF26	0.244254	0.244254	0.00510116
ZNF257	0.206139	0.206139	0.0186241
ZNF254	0.266612	0.266612	0.00216814
ZNF253	0.297354	0.297354	0.000591107
ZNF252P	0.30779	0.30779	0.000367565
ZNF250	0.111579	0.111579	0.206281
ZNF25	0.196944	0.196944	0.0247127
ZNF248	0.371209	0.371209	1.37419e-05
ZNF24	0.210825	0.210825	0.016054
ZNF235	0.250169	0.250169	0.00409689
ZNF234	0.312856	0.312856	0.000290009
ZNF227	0.121126	0.121126	0.169824
ZNF226	0.14838	0.14838	0.092028
ZNF225	0.271362	0.271362	0.00179059
ZNF22	0.281394	0.281394	0.00118199
ZNF208	0.170814	0.170814	0.052007
ZNF202	0.148677	0.148677	0.0913723
ZNF189	0.218162	0.218162	0.0126483
ZNF184	0.197694	0.197694	0.0241593
ZNF181	0.125565	0.125565	0.154598
ZNF180	0.117704	0.117704	0.1823
ZNF18	-0.017659	0.017659	0.841939
ZNF160	0.208369	0.208369	0.0173594
ZNF154	0.0745878	0.0745878	0.399008
ZNF148	0.282597	0.282597	0.00112338
ZNF146	0.284957	0.284957	0.00101611
ZNF14	0.0891928	0.0891928	0.312905
ZNF138	0.249194	0.249194	0.00424908
ZNF136	0.238546	0.238546	0.00627317
ZNF131	0.407271	0.407271	1.51749e-06
ZNF124	0.257942	0.257942	0.00304763
ZNF121	0.183357	0.183357	0.0367859
ZNF12	0.118594	0.118594	0.178992
ZNF107	0.229496	0.229496	0.00862596
ZNF101	-0.0464809	0.0464809	0.599494
ZNF10	0.203915	0.203915	0.019963
ZMYND11	0.194166	0.194166	0.0268587
ZMYM5	0.263664	0.263664	0.00243733
ZMYM4	0.299617	0.299617	0.000534032
ZMYM2	0.279932	0.279932	0.00125693
ZMYM1	0.257323	0.257323	0.00312125
ZMAT1	0.182754	0.182754	0.0374204
ZKSCAN8	0.055664	0.055664	0.529332
ZKSCAN1	-0.124615	0.124615	0.157767
ZHX3	0.163164	0.163164	0.0636191
ZGRF1	0.27641	0.27641	0.00145566
ZFYVE9	0.0710834	0.0710834	0.421591
ZFX	0.0715169	0.0715169	0.418757
ZFP90	0.134065	0.134065	0.128337
ZFP82	0.176502	0.176502	0.0445593
ZFP69	0.268067	0.268067	0.00204541
ZFP62	0.132097	0.132097	0.13409
ZFP30	0.174236	0.174236	0.0474119
ZFP28	0.208531	0.208531	0.017271
ZFP14	0.285509	0.285509	0.000992402
ZFP1	0.149276	0.149276	0.0900597
ZFC3H1	0.303528	0.303528	0.000447231
ZFAND6	0.319556	0.319556	0.000210586
ZFAND4	0.417686	0.417686	7.64239e-07
ZFAND1	0.338032	0.338032	8.3765e-05
ZEB1	0.171439	0.171439	0.0511417
ZDHHC6	0.270112	0.270112	0.00188361
ZDHHC21	0.182397	0.182397	0.0378003
ZDHHC2	0.145093	0.145093	0.0995449
ZDHHC17	0.257794	0.257794	0.00306509
ZDHHC15	0.219272	0.219272	0.0121926
ZDHHC13	0.331151	0.331151	0.000118892
ZDBF2	0.104477	0.104477	0.236827
ZCRB1	0.147247	0.147247	0.0945657
ZCCHC7	0.219093	0.219093	0.012265
ZCCHC4	0.348178	0.348178	4.92284e-05
ZCCHC18	0.109494	0.109494	0.21494
ZCCHC17	0.256091	0.256091	0.00327266
ZC4H2	0.0784954	0.0784954	0.374696
ZC3HAV1	0.113657	0.113657	0.197901
ZC3H8	0.275683	0.275683	0.00150011
ZC3H6	0.268087	0.268087	0.0020438
ZC3H14	0.211809	0.211809	0.0155556
ZC3H13	0.0330718	0.0330718	0.708749
ZBTB44	0.280811	0.280811	0.00121137
ZBTB41	0.37138	0.37138	1.3607e-05
ZBTB37	0.115781	0.115781	0.189595
ZBTB33	0.364511	0.364511	2.01195e-05
ZBTB25	0.118694	0.118694	0.178623
ZBTB14	0.291998	0.291998	0.000749202
ZBTB11-AS1	0.1835	0.1835	0.0366364
ZBTB11	0.15379	0.15379	0.0806458
ZBTB10	-0.019766	0.019766	0.823371
ZBED2	-0.0233208	0.0233208	0.792268
YWHAZ	0.0973451	0.0973451	0.270547
YWHAB	0.0710641	0.0710641	0.421717
YTHDC2	0.225919	0.225919	0.00975204
YIPF7	0.110491	0.110491	0.210765
YIPF5	0.106473	0.106473	0.22794
YIPF4	0.224966	0.224966	0.0100733
YEATS4	0.220721	0.220721	0.0116194
YARS2	0.250042	0.250042	0.00411644
YAF2	0.297435	0.297435	0.000588953
XRN1	0.243576	0.243576	0.00522931
XRCC2	0.180228	0.180228	0.0401795
XPR1	0.232684	0.232684	0.00772065
XPO7	0.249015	0.249015	0.00427756
XPO5	0.170997	0.170997	0.0517523
XPO4	0.0975929	0.0975929	0.269323
XPNPEP3	0.315525	0.315525	0.000255527
XPA	0.260824	0.260824	0.00272482
XKR6	-0.0372332	0.0372332	0.674069
XIAP	0.193593	0.193593	0.0273212
WWP1	0.249193	0.249193	0.00424918
WWOX	0.103714	0.103714	0.240288
WTAP	0.104938	0.104938	0.234752
WRN	0.357769	0.357769	2.92827e-05
WEE2-AS1	0.214233	0.214233	0.0143842
WEE1	0.287655	0.287655	0.000904941
WDSUB1	0.286687	0.286687	0.000943473
WDR89	0.297832	0.297832	0.000578611
WDR82	0.185342	0.185342	0.0347605
WDR76	0.213857	0.213857	0.0145605
WDR75	0.344361	0.344361	6.02556e-05
WDR70	0.206845	0.206845	0.0182153
WDR48	0.203484	0.203484	0.0202324
WDR44	0.334747	0.334747	9.91085e-05
WDR43	0.268591	0.268591	0.00200281
WDR36	0.27699	0.27699	0.00142112
WDR35	0.286176	0.286176	0.000964428
WDR33	0.17952	0.17952	0.0409825
WDR26	0.262918	0.262918	0.00251004
WDR20	0.28341	0.28341	0.00108532
WDR19	0.417643	0.417643	7.6643e-07
WDPCP	0.247808	0.247808	0.00447422
WDHD1	0.215057	0.215057	0.0140037
WDCP	0.16835	0.16835	0.0555396
WARS2	0.213342	0.213342	0.0148055
WAC	0.174268	0.174268	0.0473702
VWA8	0.169746	0.169746	0.0535147
VTI1A	-0.097085	0.097085	0.271835
VTA1	0.256716	0.256716	0.00319505
VSIG1	0.103193	0.103193	0.24267
VRK2	0.219393	0.219393	0.0121436
VRK1	0.25138	0.25138	0.00391451
VPS54	0.172755	0.172755	0.0493578
VPS50	0.272548	0.272548	0.00170611
VPS4B	-0.0213363	0.0213363	0.809595
VPS37A	0.169708	0.169708	0.0535687
VPS33A	0.136214	0.136214	0.122276
VPS26A	0.182025	0.182025	0.0381993
VPS13D	0.0194741	0.0194741	0.825937
VPS13C	0.249575	0.249575	0.00418897
VPS13B	0.186651	0.186651	0.033477
VPS13A	0.249619	0.249619	0.00418208
VN1R1	0.209292	0.209292	0.0168588
VEZT	0.231231	0.231231	0.00812216
VDAC2	0.277375	0.277375	0.00139858
VCPKMT	0.131514	0.131514	0.135833
VCPIP1	0.141173	0.141173	0.10913
VBP1	0.215117	0.215117	0.0139764
VAV3	0.232763	0.232763	0.00769929
VAMP4	0.256225	0.256225	0.00325592
UVRAG	0.336979	0.336979	8.8425e-05
UTS2	0.27355	0.27355	0.00163766
UTRN	0.237606	0.237606	0.00648776
UTP4	0.211148	0.211148	0.0158887
UTP23	0.140524	0.140524	0.110787
UTP20	0.250569	0.250569	0.00403579
UTP15	0.317775	0.317775	0.000229447
UST	0.0858046	0.0858046	0.331715
USPL1	0.310721	0.310721	0.000320639
USP8	0.180858	0.180858	0.0394754
USP6NL	0.100869	0.100869	0.253497
USP53	0.102654	0.102654	0.245153
USP45	0.256537	0.256537	0.0032171
USP40	0.201688	0.201688	0.0213864
USP38	0.177608	0.177608	0.0432194
USP37	0.311891	0.311891	0.000303501
USP34	0.322685	0.322685	0.000180884
USP33	0.265639	0.265639	0.00225381
USP25	0.244833	0.244833	0.00499394
USP24	0.313593	0.313593	0.000280079
USP16	0.305896	0.305896	0.000401204
USP15	0.317763	0.317763	0.00022959
USP14	0.179971	0.179971	0.0404691
USP13	0.060814	0.060814	0.491878
USP12	0.354811	0.354811	3.44312e-05
USO1	0.259125	0.259125	0.0029112
USF3	0.0996669	0.0996669	0.25923
URI1	0.245189	0.245189	0.00492905
UQCRB	0.267892	0.267892	0.00205983
UPRT	0.267332	0.267332	0.00210656
UPF3B	0.398799	0.398799	2.60717e-06
UMPS	0.105855	0.105855	0.230664
ULK4	0.165241	0.165241	0.0602743
UHRF2	0.320606	0.320606	0.000200151
UHMK1	0.0699957	0.0699957	0.428748
UGT8	0.1337	0.1337	0.12939
UGGT1	0.0961779	0.0961779	0.27636
UGDH	0.37809	0.37809	9.20587e-06
UGCG	0.376153	0.376153	1.03142e-05
UFSP2	0.369209	0.369209	1.54125e-05
UFM1	0.0544745	0.0544745	0.538182
UFL1	0.291218	0.291218	0.000775232
UCHL5	0.249675	0.249675	0.00417336
UBXN7	0.278674	0.278674	0.00132489
UBXN4	0.172489	0.172489	0.049714
UBR7	0.149505	0.149505	0.0895634
UBR3	0.293418	0.293418	0.000703878
UBR2	0.310211	0.310211	0.000328387
UBR1	0.278556	0.278556	0.00133143
UBLCP1	0.0895406	0.0895406	0.311014
UBL3	0.162167	0.162167	0.0652777
UBE3D	0.254178	0.254178	0.00352088
UBE3A	0.269999	0.269999	0.0018923
UBE2Q2P2	0.173904	0.173904	0.0478428
UBE2Q2P1	0.166684	0.166684	0.0580371
UBE2Q2	0.1683	0.1683	0.0556124
UBE2N	0.192867	0.192867	0.0279154
UBE2E1	0.122508	0.122508	0.164969
UBA6	0.258939	0.258939	0.00293223
UBA5	0.250286	0.250286	0.00407888
UBA2	0.0969721	0.0969721	0.272396
U2SURP	0.179214	0.179214	0.0413336
TYW5	0.186545	0.186545	0.0335795
TYW3	0.132901	0.132901	0.131716
TXNL4B	0.127909	0.127909	0.146984
TXNIP	0.284065	0.284065	0.0010555
TXNDC16	0.314588	0.314588	0.000267176
TXK	0.207326	0.207326	0.0179416
TWF1	0.238033	0.238033	0.00638949
TUG1	0.250982	0.250982	0.00397362
TUBGCP5	0.188286	0.188286	0.0319303
TUBGCP4	0.236389	0.236389	0.00677513
TUBE1	0.315559	0.315559	0.000255115
TUBD1	0.32715	0.32715	0.000145195
TTPAL	0.165647	0.165647	0.0596389
TTN	0.183868	0.183868	0.0362548
TTC39C	0.129909	0.129909	0.140713
TTC39B	0.296221	0.296221	0.000621743
TTC3	0.225927	0.225927	0.00974944
TTC27	0.229347	0.229347	0.00867039
TTC26	0.0971125	0.0971125	0.271699
TTC21B	0.368921	0.368921	1.56679e-05
TTC19	0.205505	0.205505	0.0189976
TTC17	0.304047	0.304047	0.000436734
TTC14	0.203711	0.203711	0.0200903
TTC13	0.321093	0.321093	0.000195471
TTC1	0.174118	0.174118	0.0475643
TSSK3	0.034771	0.034771	0.694512
TSPYL2	0.101341	0.101341	0.251275
TSPYL1	0.0318198	0.0318198	0.719304
TSPAN2	0.280305	0.280305	0.00123743
TSPAN13	0.325766	0.325766	0.000155491
TSN	-0.00740886	0.00740886	0.933327
TSHZ1	-0.0437362	0.0437362	0.621243
TSEN15	0.108843	0.108843	0.217693
TRUB1	0.241306	0.241306	0.00567951
TRPM7	0.269354	0.269354	0.0019422
TRPC1	0.140156	0.140156	0.111732
TRNT1	0.191884	0.191884	0.0287388
TRMT61B	0.381946	0.381946	7.32579e-06
TRMT2B	0.222472	0.222472	0.0109577
TRMT13	0.329068	0.329068	0.000131973
TRMT11	0.252861	0.252861	0.00370153
TRIP11	0.342804	0.342804	6.53863e-05
TRIM59	0.206523	0.206523	0.0184006
TRIM52	0.0432556	0.0432556	0.625086
TRIM5	0.24239	0.24239	0.0054603
TRIM4	0.0877805	0.0877805	0.320659
TRIM37	0.167588	0.167588	0.0566711
TRIM33	0.271936	0.271936	0.00174926
TRIM24	0.267924	0.267924	0.00205721
TRIM23	0.207281	0.207281	0.0179666
TRIM22	0.071556	0.071556	0.418503
TRDMT1	0.2701	0.2701	0.00188457
TRAT1	0.156022	0.156022	0.0762929
TRAPPC8	0.309849	0.309849	0.000333983
TRAPPC6B	0.308228	0.308228	0.000360182
TRAPPC2	0.167063	0.167063	0.0574605
TRAPPC13	0.324607	0.324607	0.000164629
TRANK1	0.0586244	0.0586244	0.507628
TRAM1	0.235845	0.235845	0.00690703
TRAK2	0.197563	0.197563	0.0242553
TRAF6	0.175582	0.175582	0.0456993
TRAF5	0.151386	0.151386	0.0855562
TRAF4	0.0477884	0.0477884	0.589254
TPTE2P3	0.327237	0.327237	0.000144571
TPT1-AS1	0.417186	0.417186	7.9023e-07
TPRG1L	0.0866855	0.0866855	0.326756
TPR	0.221761	0.221761	0.0112224
TPP2	0.275791	0.275791	0.00149344
TPK1	0.308946	0.308946	0.000348345
TPH1	0.170708	0.170708	0.0521555
TP53RK	0.0844618	0.0844618	0.339365
TOR1AIP2	0.023456	0.023456	0.791092
TOP2B	0.257225	0.257225	0.00313313
TOMM70	0.185241	0.185241	0.0348607
TOMM20	0.161063	0.161063	0.0671544
TOB1	0.0962931	0.0962931	0.275783
TNRC6A	-0.0312742	0.0312742	0.723921
TNPO1	0.272224	0.272224	0.00172882
TNKS	0.239353	0.239353	0.00609427
TNK2-AS1	0.0725186	0.0725186	0.412254
TNIK	0.0924412	0.0924412	0.295536
TMX4	0.0414425	0.0414425	0.639674
TMX3	0.299077	0.299077	0.000547181
TMTC3	0.411951	0.411951	1.11815e-06
TMPRSS3	0.0399002	0.0399002	0.652193
TMEM87B	0.262631	0.262631	0.00253849
TMEM68	0.280891	0.280891	0.00120733
TMEM67	0.204555	0.204555	0.0195697
TMEM65	0.0818211	0.0818211	0.354733
TMEM62	0.344551	0.344551	5.96549e-05
TMEM50B	0.298741	0.298741	0.000555508
TMEM41B	0.2059	0.2059	0.018764
TMEM38B	0.223179	0.223179	0.0107004
TMEM267	0.313864	0.313864	0.000276502
TMEM263	0.21882	0.21882	0.0123765
TMEM245	0.163968	0.163968	0.0623077
TMEM243	0.198448	0.198448	0.0236131
TMEM242	0.207112	0.207112	0.0180629
TMEM241	0.244978	0.244978	0.00496739
TMEM220	0.237736	0.237736	0.00645766
TMEM209	0.125451	0.125451	0.154978
TMEM208	0.237624	0.237624	0.00648341
TMEM19	0.38596	0.38596	5.75724e-06
TMEM184C	0.280265	0.280265	0.00123951
TMEM182	0.187516	0.187516	0.0326507
TMEM161B	0.392216	0.392216	3.92988e-06
TMEM156	0.167706	0.167706	0.0564942
TMEM154	0.281149	0.281149	0.00119426
TMEM14A	0.309133	0.309133	0.000345328
TMEM135	0.13896	0.13896	0.114855
TMEM128	0.189319	0.189319	0.0309846
TMEM123	0.163898	0.163898	0.0624199
TMEM117	0.211453	0.211453	0.0157343
TMEM116	0.179793	0.179793	0.0406716
TMEM106C	0.225363	0.225363	0.00993824
TMEM106B	0.181343	0.181343	0.0389407
TMED5	0.0651262	0.0651262	0.461631
TMED4	0.0829912	0.0829912	0.347871
TMED10P1	0.176813	0.176813	0.0441788
TMED10	0.103915	0.103915	0.239372
TMA16	0.300915	0.300915	0.00050364
TM9SF3	0.345403	0.345403	5.70365e-05
TM2D3	0.109316	0.109316	0.215689
TM2D2	0.338904	0.338904	8.00815e-05
TLK1	0.248474	0.248474	0.00436477
TIPRL	0.306776	0.306776	0.000385242
TIMM21	0.389242	0.389242	4.7167e-06
TIMD4	0.218969	0.218969	0.0123156
TIGD7	0.0957977	0.0957977	0.278272
TIA1	0.302903	0.302903	0.000460162
THUMPD1	0.165146	0.165146	0.0604245
THRAP3	0.131261	0.131261	0.136593
THOC2	0.238803	0.238803	0.00621565
THOC1	0.386084	0.386084	5.71428e-06
THNSL1	0.207556	0.207556	0.0178115
THEMIS	-0.00096355	0.00096355	0.991319
THEM4	0.0610622	0.0610622	0.490109
THAP6	0.225694	0.225694	0.0098271
THAP5	0.240572	0.240572	0.00583234
THAP12	0.161251	0.161251	0.0668324
THADA	0.15321	0.15321	0.0818097
TGS1	0.106516	0.106516	0.22775
TGFBR2	0.0244122	0.0244122	0.782782
TGDS	0.197455	0.197455	0.0243341
TFG	0.152798	0.152798	0.0826434
TFB1M	0.212526	0.212526	0.0152005
TFAM	0.268611	0.268611	0.00200119
TEX9	0.205171	0.205171	0.0191972
TEX30	0.351441	0.351441	4.13306e-05
TEX12	0.246585	0.246585	0.00468175
TEX10	0.420683	0.420683	6.24651e-07
TESPA1	-0.0115584	0.0115584	0.896157
TES	0.166474	0.166474	0.0583591
TERF1	0.220484	0.220484	0.0117114
TENM1	0.0252149	0.0252149	0.775826
TEFM	0.230242	0.230242	0.00840603
TDRKH	0.0414284	0.0414284	0.639788
TDRD3	0.333963	0.333963	0.00010314
TDP1	0.214177	0.214177	0.01441
TCTN2	0.13727	0.13727	0.11938
TCTN1	0.154044	0.154044	0.0801401
TCP11L2	0.293433	0.293433	0.000703407
TCN1	0.229677	0.229677	0.00857215
TCERG1	0.0702267	0.0702267	0.427222
TCEANC	0.125865	0.125865	0.153606
TCEA1	0.150905	0.150905	0.0865665
TC2N	0.147068	0.147068	0.0949731
TBRG1	0.353118	0.353118	3.77499e-05
TBPL1	0.25687	0.25687	0.00317623
TBL1XR1	0.277035	0.277035	0.00141845
TBK1	0.203198	0.203198	0.0204124
TBCK	0.227439	0.227439	0.00925843
TBCEL	0.303546	0.303546	0.000446851
TBC1D5	0.169482	0.169482	0.0538923
TBC1D32	0.320299	0.320299	0.000203147
TBC1D2B	0.06455	0.06455	0.465612
TBC1D23	0.336435	0.336435	9.09262e-05
TBC1D19	0.185185	0.185185	0.0349168
TAX1BP1	0.188977	0.188977	0.0312952
TASP1	0.232665	0.232665	0.00772577
TAS2R8	0.252673	0.252673	0.00372802
TAS2R50	0.17643	0.17643	0.0446475
TAS2R46	0.263147	0.263147	0.00248745
TAS2R45	0.0351587	0.0351587	0.691277
TAS2R31	0.296862	0.296862	0.000604235
TAS2R20	0.306339	0.306339	0.000393081
TAS2R19	0.252294	0.252294	0.00378177
TAS2R13	0.201922	0.201922	0.021233
TAS2R10	0.270233	0.270233	0.00187447
TARDBP	0.116034	0.116034	0.188626
TARBP1	0.367143	0.367143	1.73374e-05
TAOK3	-0.0121352	0.0121352	0.891006
TANK	0.196808	0.196808	0.024814
TAGAP	0.189987	0.189987	0.0303861
TAF9B	0.0323716	0.0323716	0.714646
TAF2	0.403638	0.403638	1.91738e-06
TAF1B	0.206226	0.206226	0.0185728
TAF1A	0.336686	0.336686	8.97637e-05
TAF11	0.241013	0.241013	0.00574009
TAF1	0.105227	0.105227	0.23346
TADA2A	0.35603	0.35603	3.22139e-05
TADA1	0.0804682	0.0804682	0.362773
TAB2	0.108242	0.108242	0.220262
SYPL1	0.0408896	0.0408896	0.644151
SYNRG	0.0936481	0.0936481	0.289249
SYNE2	0.112656	0.112656	0.201907
SYNCRIP	0.30103	0.30103	0.000501034
SYDE2	-0.0138065	0.0138065	0.876108
SYCP3	0.236783	0.236783	0.00668077
SYAP1	0.228298	0.228298	0.00898962
SWT1	0.395785	0.395785	3.14934e-06
SVIP	0.295598	0.295598	0.000639195
SUZ12	0.258009	0.258009	0.00303976
SUPV3L1	0.434595	0.434595	2.38655e-07
SUPT3H	0.0639645	0.0639645	0.469677
SUGT1P1	0.233821	0.233821	0.00741872
SUCO	0.360763	0.360763	2.48132e-05
SUCLG2	0.0952909	0.0952909	0.280835
SUCLG1	0.142192	0.142192	0.106572
SUCLA2	0.332581	0.332581	0.000110624
STYX	0.0931793	0.0931793	0.291681
STXBP5	0.359334	0.359334	2.68593e-05
STXBP4	0.195991	0.195991	0.025432
STXBP3	0.296791	0.296791	0.000606143
STX7	0.168582	0.168582	0.0551983
STX17	0.240571	0.240571	0.00583247
STT3B	0.188031	0.188031	0.0321672
STRN3	0.312305	0.312305	0.00029764
STRN	0.181728	0.181728	0.0385205
STRBP	0.225595	0.225595	0.00986025
STK4	0.0425071	0.0425071	0.631091
STK38	0.262979	0.262979	0.00250405
STK26	0.18446	0.18446	0.0356482
STK17A	0.188103	0.188103	0.0321001
STAT4	0.218721	0.218721	0.012417
STAT1	0.0560599	0.0560599	0.526403
STARD7	-0.00120895	0.00120895	0.989108
STARD4	0.158341	0.158341	0.0719713
STAP1	0.237289	0.237289	0.00656136
STAM	0.167263	0.167263	0.0571581
STAG2	0.290285	0.290285	0.000807427
STAG1	0.17512	0.17512	0.0462819
ST8SIA1	-0.111536	0.111536	0.206458
ST13P5	0.168934	0.168934	0.0546848
ST13P4	0.132564	0.132564	0.132709
SSX2IP	0.328167	0.328167	0.000138035
SSR3	0.143863	0.143863	0.102479
SSR1	0.0546737	0.0546737	0.536696
SSBP1	0.204449	0.204449	0.0196342
SS18	0.111903	0.111903	0.204956
SRSF8	0.12883	0.12883	0.144072
SRSF6	0.306857	0.306857	0.00038379
SRSF11	0.126138	0.126138	0.15271
SRSF1	0.253018	0.253018	0.00367962
SRR	0.148243	0.148243	0.0923328
SRPK2	0.147286	0.147286	0.0944784
SRPK1	0.216089	0.216089	0.01354
SRP9	0.120799	0.120799	0.170989
SRFBP1	0.223484	0.223484	0.0105911
SREK1IP1	0.233374	0.233374	0.00753607
SRBD1	0.26912	0.26912	0.00196065
SPTSSB	0.205936	0.205936	0.0187425
SPTBN1	0.0167178	0.0167178	0.850262
SPRTN	0.199152	0.199152	0.0231134
SPPL2A	0.337199	0.337199	8.74322e-05
SPOPL	0.294508	0.294508	0.00067083
SPOP	0.115033	0.115033	0.192492
SPIN1	0.225604	0.225604	0.00985731
SPICE1	0.311534	0.311534	0.000308631
SPG11	0.231274	0.231274	0.00810995
SPEF2	0.232063	0.232063	0.00789005
SPDL1	0.333193	0.333193	0.00010725
SPCS3	0.127415	0.127415	0.148565
SPATS2	0.24717	0.24717	0.00458134
SPATA6L	0.197193	0.197193	0.0245278
SPATA5	0.213527	0.213527	0.014717
SPATA13	-0.100781	0.100781	0.253918
SPAST	0.242633	0.242633	0.00541235
SPAG9	0.305068	0.305068	0.000416759
SPAG16	0.213594	0.213594	0.0146852
SP4	0.0512689	0.0512689	0.562393
SP140	0.0924514	0.0924514	0.295483
SP100	0.270035	0.270035	0.00188951
SOS2	0.296702	0.296702	0.000608567
SOS1	0.0933053	0.0933053	0.291026
SON	-0.0188751	0.0188751	0.83121
SOCS5	0.268115	0.268115	0.0020415
SOCS4	0.250013	0.250013	0.00412085
SOAT1	0.257069	0.257069	0.00315196
SNX6	0.209172	0.209172	0.0169228
SNX4	0.306722	0.306722	0.000386198
SNX25	0.231095	0.231095	0.00816075
SNX14	0.388977	0.388977	4.79353e-06
SNRPG	0.199109	0.199109	0.0231434
SNRPF	0.158951	0.158951	0.070869
SNRPA1	0.222647	0.222647	0.0108936
SNRNP48	0.275561	0.275561	0.00150769
SNORD96B	0.271795	0.271795	0.0017593
SNORD94	0.142331	0.142331	0.106227
SNORD82	0.139256	0.139256	0.114077
SNORD81	0.270704	0.270704	0.00183903
SNORD79	0.169699	0.169699	0.0535818
SNORD78	0.252852	0.252852	0.00370281
SNORD77	0.0680998	0.0680998	0.441388
SNORD75	0.114712	0.114712	0.193744
SNORD7	0.240475	0.240475	0.00585286
SNORD61	0.246716	0.246716	0.00465901
SNORD59B	0.216797	0.216797	0.0132293
SNORD59A	0.220504	0.220504	0.0117034
SNORD58A	0.273508	0.273508	0.00164044
SNORD56B	0.297895	0.297895	0.00057696
SNORD53	0.0236781	0.0236781	0.789159
SNORD52	0.183988	0.183988	0.0361314
SNORD51	0.151517	0.151517	0.0852838
SNORD50B	0.273068	0.273068	0.00167025
SNORD4B	0.0781836	0.0781836	0.376602
SNORD46	0.00370714	0.00370714	0.96661
SNORD45C	0.195002	0.195002	0.0261966
SNORD44	0.222874	0.222874	0.0108108
SNORD43	0.0115696	0.0115696	0.896057
SNORD42A	0.105631	0.105631	0.231659
SNORD41	0.130729	0.130729	0.138205
SNORD38B	0.213918	0.213918	0.0145319
SNORD36B	0.190042	0.190042	0.0303367
SNORD32B	-0.0384548	0.0384548	0.664014
SNORD30	0.181286	0.181286	0.0390031
SNORD28	0.233933	0.233933	0.00738952
SNORD20	0.235263	0.235263	0.00705097
SNORD1B	0.244028	0.244028	0.00514364
SNORD15A	0.206506	0.206506	0.0184106
SNORD14E	0.15697	0.15697	0.0745012
SNORD12C	0.26996	0.26996	0.00189527
SNORD117	0.143904	0.143904	0.102379
SNORD116-24	0.127552	0.127552	0.148125
SNORD116-13	0.106598	0.106598	0.227389
SNORD116-10	0.0388805	0.0388805	0.660523
SNORD105	-0.0839269	0.0839269	0.342443
SNORD102	0.273793	0.273793	0.00162145
SNORA75	0.225708	0.225708	0.00982235
SNORA70G	-0.0128691	0.0128691	0.884459
SNORA70F	0.157487	0.157487	0.0735398
SNORA70E	0.203764	0.203764	0.0200571
SNORA65	-0.00785527	0.00785527	0.92932
SNORA60	0.10937	0.10937	0.215461
SNORA6	0.185607	0.185607	0.0344972
SNORA5A	0.0476521	0.0476521	0.590318
SNORA58	0.153314	0.153314	0.0815993
SNORA54	-0.108956	0.108956	0.217216
SNORA50A	0.231129	0.231129	0.008151
SNORA49	-0.0318645	0.0318645	0.718927
SNORA3B	0.140122	0.140122	0.11182
SNORA38B	-0.0552607	0.0552607	0.532325
SNORA36C	0.190259	0.190259	0.0301446
SNORA35	0.133933	0.133933	0.128718
SNORA33	0.19419	0.19419	0.0268399
SNORA2B	0.247437	0.247437	0.00453633
SNORA29	0.321569	0.321569	0.000191
SNORA22	0.211242	0.211242	0.0158411
SNORA21	0.0544838	0.0544838	0.538113
SNORA19	0.192055	0.192055	0.0285944
SNORA16B	0.241967	0.241967	0.00554493
SNORA15	0.226141	0.226141	0.00967865
SNAPC3	0.356949	0.356949	3.06324e-05
SMYD3	0.224109	0.224109	0.0103699
SMYD2	0.295956	0.295956	0.000629094
SMURF2	0.285652	0.285652	0.000986327
SMU1	0.124982	0.124982	0.156539
SMIM8	0.241359	0.241359	0.00566864
SMIM15	0.0137349	0.0137349	0.876745
SMIM12	0.324652	0.324652	0.000164259
SMG1	0.156756	0.156756	0.0749029
SMCHD1	0.199775	0.199775	0.0226783
SMC6	0.283146	0.283146	0.00109756
SMC5	0.246035	0.246035	0.00477771
SMC4	0.313569	0.313569	0.000280392
SMC3	0.244609	0.244609	0.00503514
SMC2	0.323985	0.323985	0.000169738
SMARCAD1	0.322255	0.322255	0.000184725
SMARCA5	0.149077	0.149077	0.0904941
SMARCA2	0.222922	0.222922	0.0107933
SMAD5	0.208473	0.208473	0.0173027
SMAD4	0.27533	0.27533	0.0015221
SMAD2	0.361287	0.361287	2.40996e-05
SLU7	0.177136	0.177136	0.0437871
SLMAP	0.257365	0.257365	0.00311618
SLFN5	0.0854652	0.0854652	0.333638
SLFN12L	0.0344703	0.0344703	0.697023
SLF2	0.159916	0.159916	0.0691516
SLF1	0.22616	0.22616	0.00967244
SLC9B2	0.107013	0.107013	0.225574
SLC9B1	0.275999	0.275999	0.00148062
SLC9A6	0.210801	0.210801	0.0160663
SLC7A11	0.249604	0.249604	0.00418441
SLC4A7	0.255366	0.255366	0.00336483
SLC4A5	-0.0537523	0.0537523	0.543592
SLC41A2	0.212308	0.212308	0.0153075
SLC39A6	0.357701	0.357701	2.93914e-05
SLC39A10	0.228157	0.228157	0.00903326
SLC38A9	0.452519	0.452519	6.47321e-08
SLC38A2	0.349992	0.349992	4.46794e-05
SLC38A11	0.0381533	0.0381533	0.66649
SLC38A1	0.173011	0.173011	0.0490171
SLC36A4	0.274638	0.274638	0.00156609
SLC35F5	0.358642	0.358642	2.79067e-05
SLC35F2	0.115706	0.115706	0.189887
SLC35D1	0.186491	0.186491	0.0336313
SLC35A5	0.274759	0.274759	0.00155832
SLC35A3	0.239692	0.239692	0.00602025
SLC33A1	0.377305	0.377305	9.64109e-06
SLC30A9	0.233047	0.233047	0.00762311
SLC30A7	0.284946	0.284946	0.00101655
SLC30A6	0.244647	0.244647	0.00502813
SLC30A5	0.41205	0.41205	1.11093e-06
SLC30A4	0.151929	0.151929	0.0844277
SLC26A2	0.238364	0.238364	0.00631424
SLC25A51	0.135602	0.135602	0.123978
SLC25A46	0.28311	0.28311	0.00109924
SLC25A36	0.289329	0.289329	0.000841697
SLC25A32	0.373181	0.373181	1.22626e-05
SLC25A30	0.279442	0.279442	0.00128304
SLC25A26	0.221937	0.221937	0.0111562
SLC25A15	0.198315	0.198315	0.0237092
SLC25A12	0.344257	0.344257	6.05848e-05
SLC20A2	0.0975577	0.0975577	0.269497
SLC19A2	0.326519	0.326519	0.000149805
SLC18B1	0.201382	0.201382	0.0215887
SLC17A5	0.307069	0.307069	0.000380054
SLC16A7	0.0508904	0.0508904	0.565285
SLC16A10	0.10435	0.10435	0.237399
SLC12A2	0.310576	0.310576	0.000322821
SLC10A7	0.271847	0.271847	0.00175562
SLC10A5	0.360127	0.360127	2.57048e-05
SLAMF1	0.00108635	0.00108635	0.990213
SLAIN2	0.357178	0.357178	3.02501e-05
SLAIN1	0.106846	0.106846	0.226306
SKP1	0.432693	0.432693	2.72896e-07
SKIL	0.215754	0.215754	0.0136891
SKAP1	0.122967	0.122967	0.163379
SKA2	0.29242	0.29242	0.000735454
SKA1	0.138532	0.138532	0.115987
SIRT5	0.146733	0.146733	0.0957364
SIKE1	0.175488	0.175488	0.0458172
SIDT1	0.124139	0.124139	0.159372
SIAH1	0.195327	0.195327	0.0259436
SHQ1	0.17449	0.17449	0.0470844
SHPRH	0.331423	0.331423	0.000117276
SH3YL1	0.288574	0.288574	0.000869695
SH3D19	0.219846	0.219846	0.0119625
SH3BP5	0.12576	0.12576	0.153953
SH2D1A	0.1425	0.1425	0.105808
SGTB	-0.0102212	0.0102212	0.908115
SGO1	0.166447	0.166447	0.0584005
SGCE	0.179687	0.179687	0.0407916
SFXN1	0.138071	0.138071	0.117218
SFT2D2	0.106344	0.106344	0.228507
SFMBT2	0.0798893	0.0798893	0.366247
SFMBT1	0.144142	0.144142	0.101808
SFI1	-0.0448715	0.0448715	0.612205
SETX	0.19737	0.19737	0.0243973
SETDB2	0.253696	0.253696	0.00358608
SETD4	0.198077	0.198077	0.0238808
SETD2	0.32189	0.32189	0.000188042
SET	-0.0234097	0.0234097	0.791495
SESN3	0.140235	0.140235	0.11153
SESN1	0.270405	0.270405	0.00186146
SERPINI1	0.220621	0.220621	0.011658
SERINC5	0.0590085	0.0590085	0.504846
SEPSECS	0.328577	0.328577	0.00013525
SENP7	0.260163	0.260163	0.00279599
SENP6	0.319674	0.319674	0.000209386
SENP2	0.262223	0.262223	0.00257961
SENP1	0.310768	0.310768	0.000319934
SEMA4D	0.114409	0.114409	0.194931
SEMA3A	0.111981	0.111981	0.204639
SEL1L3	0.116837	0.116837	0.185561
SEL1L	0.254574	0.254574	0.00346822
SEH1L	0.152013	0.152013	0.0842537
SECISBP2L	0.215428	0.215428	0.0138352
SECISBP2	0.195813	0.195813	0.0255678
SEC63	0.267247	0.267247	0.00211377
SEC61G	0.0774491	0.0774491	0.381115
SEC61A2	0.175071	0.175071	0.0463439
SEC24B	0.305551	0.305551	0.000407618
SEC23A	0.33272	0.33272	0.000109845
SEC22C	0.0777598	0.0777598	0.379202
SEC22A	0.329821	0.329821	0.000127095
SDR42E1	0.0487583	0.0487583	0.58171
SDAD1	0.138661	0.138661	0.115644
SCYL2	0.313401	0.313401	0.000282633
SCRN3	0.237644	0.237644	0.00647885
SCML1	0.255922	0.255922	0.00329402
SCLT1	0.378779	0.378779	8.83972e-06
SCFD1	0.163484	0.163484	0.0630946
SCARNA9L	0.00348751	0.00348751	0.968588
SCARNA9	0.0732368	0.0732368	0.407627
SCARNA8	0.170246	0.170246	0.052804
SCARNA6	0.212263	0.212263	0.0153297
SCARNA5	0.14415	0.14415	0.101788
SCARNA1	0.212105	0.212105	0.015408
SCAPER	0.08094	0.08094	0.359957
SCAMP1	0.329362	0.329362	0.00013005
SCAI	0.1631	0.1631	0.0637254
SCAF11	0.092012	0.092012	0.297794
SC5D	0.244167	0.244167	0.00511742
SATB1	0.0738023	0.0738023	0.404006
SASS6	0.25867	0.25867	0.002963
SARAF	0.120906	0.120906	0.170608
SAR1A	-0.00224151	0.00224151	0.979807
SAMHD1	0.170882	0.170882	0.051913
SAMD9L	0.265209	0.265209	0.00229262
SAMD9	0.208503	0.208503	0.0172862
SAMD12	0.137617	0.137617	0.118438
SACS	0.32067	0.32067	0.000199532
SACM1L	0.288959	0.288959	0.000855321
SAAL1	0.137218	0.137218	0.11952
S100PBP	0.214606	0.214606	0.0142108
RYK	0.213761	0.213761	0.0146061
RWDD4	0.200866	0.200866	0.0219337
RWDD2A	0.219393	0.219393	0.0121438
RUFY2	0.23473	0.23473	0.00718493
RTTN	0.298495	0.298495	0.000561661
RTN4IP1	0.144988	0.144988	0.0997917
RTCA	0.194703	0.194703	0.0264321
RSRC1	0.246094	0.246094	0.00476737
RSL1D1	0.127972	0.127972	0.146785
RSF1	0.21079	0.21079	0.0160718
RSBN1	0.16799	0.16799	0.0560711
RRP15	0.25301	0.25301	0.00368063
RRM1	0.152567	0.152567	0.0831151
RRH	0.131767	0.131767	0.135075
RPSAP58	0.345616	0.345616	5.63977e-05
RPS6KB1	0.203568	0.203568	0.0201795
RPS6KA5	0.225007	0.225007	0.0100591
RPS6KA3	0.204752	0.204752	0.0194497
RPS29	0.100629	0.100629	0.254637
RPS20P27	0.191594	0.191594	0.0289861
RPS14P3	0.0926429	0.0926429	0.294479
RPP30	0.290692	0.290692	0.000793222
RPL41	0.0748927	0.0748927	0.397078
RPL34	0.14164	0.14164	0.107952
RPL32P3	0.187406	0.187406	0.0327545
RPL23P8	0.102845	0.102845	0.244269
RPL23AP64	0.0880124	0.0880124	0.319378
RPL23AP53	0.213562	0.213562	0.0147004
RPL21P44	0.267203	0.267203	0.00211747
RPL14	0.269693	0.269693	0.00191584
RPGRIP1L	0.161094	0.161094	0.0671021
RPGR	0.346164	0.346164	5.47867e-05
RPF1	0.246418	0.246418	0.00471065
RPEL1	0.127585	0.127585	0.148019
RPE	0.330252	0.330252	0.000124384
RPAP3	0.265451	0.265451	0.0022707
RPAP2	0.310043	0.310043	0.000330967
RORA	0.141706	0.141706	0.107788
ROCK2	0.274251	0.274251	0.00159125
ROCK1	0.276691	0.276691	0.00143881
RNVU1-3	0.27231	0.27231	0.00172275
RNU5B-1	0.158843	0.158843	0.0710625
RNU5A-1	0.0854382	0.0854382	0.333791
RNPC3	0.25272	0.25272	0.00372139
RNMT	0.170946	0.170946	0.0518232
RNGTT	0.203074	0.203074	0.020491
RNF7	0.264949	0.264949	0.00231648
RNF43	0.0233112	0.0233112	0.792352
RNF4	0.0801771	0.0801771	0.364517
RNF216P1	0.134058	0.134058	0.128358
RNF216	-0.0457397	0.0457397	0.605333
RNF19A	0.176337	0.176337	0.044762
RNF170	0.204902	0.204902	0.0193588
RNF168	0.0602514	0.0602514	0.4959
RNF144A	0.0253281	0.0253281	0.774847
RNF138	0.145897	0.145897	0.0976624
RNF125	0.0811584	0.0811584	0.358658
RNF115	0.176761	0.176761	0.0442418
RNASEH2B	0.366137	0.366137	1.83557e-05
RNASEH1	0.210734	0.210734	0.0161006
RMRP	-0.0412179	0.0412179	0.641491
RMND1	0.285413	0.285413	0.000996449
RMDN2	0.225837	0.225837	0.00977923
RMDN1	0.165113	0.165113	0.0604761
RLF	0.0865834	0.0865834	0.327329
RIPK1	0.0906146	0.0906146	0.305223
RIOK3	0.240314	0.240314	0.00588683
RIOK2	0.296828	0.296828	0.000605136
RIOK1	0.201755	0.201755	0.0213427
RINT1	0.329743	0.329743	0.000127594
RIMKLB	0.275456	0.275456	0.00151423
RIF1	0.258918	0.258918	0.00293469
RICTOR	0.276304	0.276304	0.00146209
RIC8B	0.181278	0.181278	0.0390116
RIC1	0.258188	0.258188	0.00301881
RHOH	0.068802	0.068802	0.436682
RGS1	0.107262	0.107262	0.224491
RFXAP	0.258895	0.258895	0.00293729
RFX3	0.300776	0.300776	0.000506815
RFTN1	0.0273207	0.0273207	0.757662
RFT1	0.0303597	0.0303597	0.731682
RFESD	0.234037	0.234037	0.00736248
RFC5	0.316861	0.316861	0.000239725
RFC4	0.260331	0.260331	0.00277778
RFC1	0.342501	0.342501	6.64284e-05
REV3L	0.265837	0.265837	0.00223617
REST	-0.0262076	0.0262076	0.767247
REPS1	0.189023	0.189023	0.0312533
RECQL	0.215909	0.215909	0.0136198
RECK	0.00684454	0.00684454	0.938395
RCOR3	0.133559	0.133559	0.129798
RCL1	0.195576	0.195576	0.0257509
RCHY1	0.273089	0.273089	0.00166886
RCAN3	-0.00831168	0.00831168	0.925225
RC3H2	0.207505	0.207505	0.0178404
RC3H1	0.191316	0.191316	0.0292242
RBSN	0.129867	0.129867	0.140844
RBM48	0.196182	0.196182	0.0252865
RBM45	0.256307	0.256307	0.00324567
RBM43	0.0731901	0.0731901	0.407928
RBM41	0.165774	0.165774	0.0594399
RBM34	0.147062	0.147062	0.0949853
RBM28	0.278256	0.278256	0.00134822
RBM26	0.165802	0.165802	0.0593968
RBM15	0.0332433	0.0332433	0.707307
RBM12B	0.123381	0.123381	0.161956
RBL2	0.147981	0.147981	0.0929158
RBL1	0.231513	0.231513	0.00804274
RBBP9	0.151051	0.151051	0.0862585
RBBP6	0.104393	0.104393	0.237205
RBBP4	0.108436	0.108436	0.21943
RASSF3	-0.00171622	0.00171622	0.984539
RASGRP3	0.153824	0.153824	0.0805784
RASGRP1	0.0953344	0.0953344	0.280614
RASGRF2	0.0526305	0.0526305	0.552047
RASA2	0.241645	0.241645	0.00561006
RASA1	0.286458	0.286458	0.000952802
RARS2	0.274105	0.274105	0.00160077
RAPGEF6	0.0510662	0.0510662	0.563941
RAP1GDS1	0.387949	0.387949	5.10346e-06
RAP1B	0.361131	0.361131	2.43098e-05
RAP1A	0.275458	0.275458	0.00151412
RANBP9	0.317001	0.317001	0.000238134
RANBP2	0.246932	0.246932	0.00462203
RANBP17	0.312032	0.312032	0.000301494
RALGPS2	0.131296	0.131296	0.136487
RALGPS1	-0.0061598	0.0061598	0.944548
RALGAPB	0.106455	0.106455	0.228017
RALGAPA1	0.229826	0.229826	0.008528
RAD51B	0.163952	0.163952	0.0623337
RAD50	0.25839	0.25839	0.00299532
RAD21	0.197276	0.197276	0.0244665
RAD18	0.292616	0.292616	0.000729175
RAD17	0.381745	0.381745	7.41401e-06
RAD1	0.227779	0.227779	0.0091513
RABL3	0.115689	0.115689	0.189953
RABGGTB	0.259382	0.259382	0.00288224
RABGAP1L	0.332217	0.332217	0.000112672
RABEP1	0.318405	0.318405	0.000222601
RAB9A	0.168649	0.168649	0.0551003
RAB3IP	0.255957	0.255957	0.00328958
RAB39B	0.0675544	0.0675544	0.445063
RAB30	0.227164	0.227164	0.00934602
RAB2B	0.313227	0.313227	0.000284963
RAB23	0.208601	0.208601	0.0172327
RAB22A	0.270057	0.270057	0.00188781
RAB18	0.291278	0.291278	0.000773196
RAB12	0.120129	0.120129	0.17339
RAB11FIP2	0.121432	0.121432	0.16874
QRSL1	0.336537	0.336537	9.04518e-05
PZP	0.104124	0.104124	0.238423
PYROXD1	0.235003	0.235003	0.00711605
PWP1	0.27255	0.27255	0.00170597
PWAR6	0.281648	0.281648	0.00116939
PUS7L	0.208901	0.208901	0.0170691
PUS7	0.183244	0.183244	0.0369035
PUS10	0.305843	0.305843	0.000402176
PUM3	0.222744	0.222744	0.0108583
PUM2	0.242981	0.242981	0.00534413
PTS	0.15365	0.15365	0.0809254
PTPRC	0.167343	0.167343	0.0570376
PTPN4	0.272181	0.272181	0.00173186
PTPN22	0.168422	0.168422	0.0554331
PTPN13	0.145938	0.145938	0.0975675
PTGES3	0.263779	0.263779	0.00242629
PTER	0.296988	0.296988	0.000600852
PTCD2	0.19542	0.19542	0.025871
PTBP3	0.14798	0.14798	0.092919
PTBP2	0.261864	0.261864	0.00261621
PTAR1	0.223464	0.223464	0.0105982
PSTPIP2	0.208319	0.208319	0.017387
PSPC1	0.21202	0.21202	0.0154501
PSME4	0.328193	0.328193	0.000137858
PSMD6	0.108057	0.108057	0.221057
PSMD5	0.183521	0.183521	0.0366139
PSMD14	0.223908	0.223908	0.0104404
PSMD12	0.215591	0.215591	0.013762
PSMB9	0.115415	0.115415	0.19101
PSMA4	0.246183	0.246183	0.00475178
PSMA3	0.283351	0.283351	0.00108806
PSIP1	0.0641381	0.0641381	0.46847
PRPS1	0.20629	0.20629	0.0185355
PRPF4B	0.258643	0.258643	0.00296608
PRPF40A	0.260748	0.260748	0.00273297
PRPF39	0.336354	0.336354	9.13033e-05
PRPF3	0.0478804	0.0478804	0.588536
PROX2	0.144222	0.144222	0.101615
PRMT9	0.382233	0.382233	7.20113e-06
PRMT6	0.0684918	0.0684918	0.438757
PRMT3	0.257685	0.257685	0.00307803
PRKDC	0.174645	0.174645	0.0468863
PRKD3	0.278459	0.278459	0.00133685
PRKCQ	0.169612	0.169612	0.0537061
PRKCI	0.220719	0.220719	0.0116198
PRKCH	0.192322	0.192322	0.0283696
PRKACB	0.23491	0.23491	0.00713942
PRKAA1	0.251766	0.251766	0.00385795
PRIMPOL	0.278265	0.278265	0.00134772
PRIM2	0.252279	0.252279	0.00378398
PRIM1	0.238946	0.238946	0.0061838
PREPL	0.141931	0.141931	0.107224
PREP	0.252577	0.252577	0.00374149
PRELID2	0.134751	0.134751	0.126377
PPWD1	0.307952	0.307952	0.000364817
PPP6R3	0.175186	0.175186	0.0461977
PPP6C	0.260807	0.260807	0.00272667
PPP4R3B	0.362258	0.362258	2.28296e-05
PPP4R2	0.130962	0.130962	0.137495
PPP3R1	0.208516	0.208516	0.0172791
PPP3CC	0.220207	0.220207	0.0118199
PPP3CB	0.30734	0.30734	0.000375311
PPP3CA	0.0978919	0.0978919	0.267852
PPP2R5A	0.387192	0.387192	5.3434e-06
PPP2R1B	0.215506	0.215506	0.0138004
PPP1R12A	0.270313	0.270313	0.00186842
PPP1CC	0.135902	0.135902	0.123143
PPP1CB	0.107994	0.107994	0.221325
PPM1K	0.241997	0.241997	0.00553902
PPM1A	0.235959	0.235959	0.00687931
PPIP5K2	0.294655	0.294655	0.00066648
PPIL4	0.290848	0.290848	0.000787841
PPIH	0.0696354	0.0696354	0.431134
PPIG	0.159159	0.159159	0.0704961
PPID	0.21602	0.21602	0.0135705
PPIA	0.0305472	0.0305472	0.730089
PPHLN1	0.174622	0.174622	0.0469159
POT1	0.406171	0.406171	1.62932e-06
POLR3G	0.249797	0.249797	0.0041543
POLR3F	0.269857	0.269857	0.00190317
POLR3B	0.283282	0.283282	0.00109122
POLR2D	0.309122	0.309122	0.000345501
POLR1D	0.117049	0.117049	0.184762
POLR1B	0.297237	0.297237	0.000594191
POLK	0.348568	0.348568	4.82154e-05
POLG2	0.200701	0.200701	0.0220452
POLB	0.378977	0.378977	8.73675e-06
POLA1	0.233653	0.233653	0.00746258
POGLUT1	0.357127	0.357127	3.03346e-05
POC5	0.294803	0.294803	0.000662125
PNRC2	0.1879	0.1879	0.0322899
PNPT1	0.304504	0.304504	0.000427685
PMS2P1	0.176237	0.176237	0.0448855
PMS2CL	0.219395	0.219395	0.0121429
PMS2	0.223456	0.223456	0.0106008
PMS1	0.211321	0.211321	0.0158012
PMPCB	0.32155	0.32155	0.000191181
PMM2	0.034309	0.034309	0.698372
PM20D2	0.272896	0.272896	0.00168208
PLS1	0.0757326	0.0757326	0.39179
PLRG1	0.334633	0.334633	9.96864e-05
PLPP6	0.0239243	0.0239243	0.787019
PLK4	0.210183	0.210183	0.0163867
PLEKHA8P1	0.318801	0.318801	0.000218397
PLEKHA8	0.0598233	0.0598233	0.498972
PLEKHA5	0.132292	0.132292	0.133512
PLEKHA3	0.166811	0.166811	0.0578432
PLEKHA1	0.331976	0.331976	0.000114055
PLCL1	0.0576357	0.0576357	0.514825
PLCG1	-0.0776654	0.0776654	0.379783
PLAC8	-0.0463078	0.0463078	0.600855
PKN2	0.281959	0.281959	0.00115415
PKIA	0.10343	0.10343	0.241586
PJA2	0.149852	0.149852	0.0888119
PITPNB	0.0626039	0.0626039	0.479197
PITHD1	0.247813	0.247813	0.00447332
PIP4K2A	0.175915	0.175915	0.0452843
PIN4	0.290348	0.290348	0.000805228
PIKFYVE	0.203569	0.203569	0.0201791
PIK3R1	0.157544	0.157544	0.0734332
PIK3IP1	0.0532766	0.0532766	0.547169
PIK3CA	0.306991	0.306991	0.000381429
PIK3C3	0.294644	0.294644	0.000666802
PIK3C2A	0.299104	0.299104	0.000546514
PIGW	0.326481	0.326481	0.00015009
PIGN	0.35795	0.35795	2.8992e-05
PIGL	0.195804	0.195804	0.0255754
PIGK	0.335817	0.335817	9.38443e-05
PIGF	0.316027	0.316027	0.000249481
PIGB	0.316702	0.316702	0.000241562
PIBF1	0.268574	0.268574	0.00200418
PIAS2	0.342011	0.342011	6.81502e-05
PI4K2B	0.164839	0.164839	0.0609109
PHTF2	0.176882	0.176882	0.0440947
PHF6	0.143793	0.143793	0.102649
PHF3	0.233453	0.233453	0.00751509
PHF14	0.262018	0.262018	0.00260037
PHF11	0.247878	0.247878	0.00446258
PHF10	0.0926703	0.0926703	0.294336
PHEX	0.18724	0.18724	0.0329127
PHC3	0.103291	0.103291	0.242219
PHACTR4	0.201283	0.201283	0.0216551
PGRMC2	0.175008	0.175008	0.0464231
PGM3	0.228224	0.228224	0.00901244
PGM2L1	0.231533	0.231533	0.0080371
PGGT1B	0.0641054	0.0641054	0.468697
PGAP1	0.192818	0.192818	0.027956
PFKFB2	0.277397	0.277397	0.00139725
PFDN4	0.288554	0.288554	0.000870454
PEX7	0.337266	0.337266	8.71319e-05
PEX3	0.291126	0.291126	0.000778356
PEX2	0.126795	0.126795	0.150568
PEX1	0.308974	0.308974	0.0003479
PER3	0.206858	0.206858	0.018208
PEG10	0.0808409	0.0808409	0.360547
PDZD8	0.0256882	0.0256882	0.771732
PDSS2	0.250395	0.250395	0.0040622
PDS5B	0.291123	0.291123	0.000778458
PDS5A	0.308957	0.308957	0.000348168
PDP2	0.262042	0.262042	0.00259799
PDK3	0.341202	0.341202	7.10881e-05
PDK1	0.181285	0.181285	0.039004
PDIK1L	0.13524	0.13524	0.124995
PDHB	0.163027	0.163027	0.063845
PDGFC	0.260948	0.260948	0.00271164
PDE8A	0.339323	0.339323	7.83661e-05
PDE7A	0.179749	0.179749	0.0407216
PDE4D	0.160611	0.160611	0.067937
PDE3B	0.195051	0.195051	0.0261583
PDE12	0.0844319	0.0844319	0.339537
PDCL	0.160692	0.160692	0.0677961
PDCD4	0.281087	0.281087	0.00119741
PDCD10	0.289633	0.289633	0.000830675
PCYT1A	0.0439745	0.0439745	0.619341
PCYOX1	0.147975	0.147975	0.0929288
PCNX2	-0.104092	0.104092	0.23857
PCNX1	0.14996	0.14996	0.0885808
PCNP	0.04934	0.04934	0.577207
PCMTD2	0.249015	0.249015	0.0042775
PCMTD1	0.325263	0.325263	0.000159398
PCM1	0.167246	0.167246	0.057184
PCID2	0.178294	0.178294	0.0424056
PCGF5	0.28491	0.28491	0.00101813
PCCA	0.332232	0.332232	0.000112589
PCBD2	0.177451	0.177451	0.0434068
PBDC1	0.115246	0.115246	0.191666
PAWR	0.192881	0.192881	0.0279044
PATJ	0.081781	0.081781	0.35497
PARPBP	0.197318	0.197318	0.0244357
PARP8	0.253068	0.253068	0.00367261
PARP4	0.20237	0.20237	0.0209419
PARP15	0.146697	0.146697	0.0958186
PARP14	0.155827	0.155827	0.0766659
PARP11	0.00251068	0.00251068	0.977383
PARP1	-0.0233298	0.0233298	0.79219
PARN	0.203047	0.203047	0.0205082
PARD6B	0.0302488	0.0302488	0.732625
PAQR3	0.291412	0.291412	0.000768669
PAPOLG	0.397651	0.397651	2.80233e-06
PAPOLA	0.33343	0.33343	0.000105967
PANK3	0.162369	0.162369	0.0649387
PAN3	0.271409	0.271409	0.00178712
PAM	0.222159	0.222159	0.0110735
PAICS	0.167647	0.167647	0.0565815
PAG1	-0.0989754	0.0989754	0.262566
PACRGL	0.309284	0.309284	0.000342913
P2RY14	0.326918	0.326918	0.000146876
P2RY10	0.0993263	0.0993263	0.260869
OXSR1	0.275817	0.275817	0.0014918
OXR1	0.182522	0.182522	0.0376663
OXNAD1	0.221223	0.221223	0.0114261
OXCT1	0.183097	0.183097	0.0370575
OTUD7B	-0.0373836	0.0373836	0.672828
OTUD6B	0.248328	0.248328	0.00438852
OTUD4	0.148783	0.148783	0.0911395
OSGEPL1	0.394116	0.394116	3.49394e-06
OSER1	0.0578036	0.0578036	0.513599
OSBPL9	0.150627	0.150627	0.0871541
OSBPL8	0.212281	0.212281	0.0153212
OSBPL3	0.120595	0.120595	0.171716
ORC5	0.185262	0.185262	0.03484
ORC4	0.327694	0.327694	0.000141326
ORC3	0.352753	0.352753	3.85027e-05
ORC2	0.232838	0.232838	0.00767909
OR6N2	0.117531	0.117531	0.182948
OR6N1	0.231743	0.231743	0.00797852
OR56B1	0.0823722	0.0823722	0.351491
OR52N4	0.0240883	0.0240883	0.785594
OPTN	0.0427843	0.0427843	0.628864
OMA1	0.254011	0.254011	0.00354341
OLA1	0.191715	0.191715	0.0288829
OGFOD1	0.0315349	0.0315349	0.721714
OFD1	0.258391	0.258391	0.00299513
ODF2L	0.205508	0.205508	0.0189955
OCIAD2	0.0873569	0.0873569	0.323009
OARD1	0.276942	0.276942	0.00142393
NXT2	0.263946	0.263946	0.00241032
NVL	0.168183	0.168183	0.0557857
NUP88	0.266975	0.266975	0.00213692
NUP54	0.283002	0.283002	0.00110427
NUP50	0.192977	0.192977	0.0278245
NUP43	0.238717	0.238717	0.00623498
NUP37	0.314437	0.314437	0.00026909
NUP35	0.179978	0.179978	0.040461
NUP205	0.170526	0.170526	0.0524103
NUP160	0.229675	0.229675	0.00857276
NUP155	0.312799	0.312799	0.000290788
NUP153	0.0855987	0.0855987	0.332881
NUP133	0.284613	0.284613	0.0010311
NUF2	0.165889	0.165889	0.0592613
NUDCD2	0.137496	0.137496	0.118767
NUDCD1	0.287716	0.287716	0.000902581
NUCKS1	0.134002	0.134002	0.128519
NUCB2	0.238487	0.238487	0.00628655
NUBPL	0.264225	0.264225	0.00238388
NUB1	0.23953	0.23953	0.00605557
NT5E	0.151703	0.151703	0.0848964
NT5DC1	0.360134	0.360134	2.56945e-05
NT5C3A	0.226788	0.226788	0.00946721
NSUN6	0.461521	0.461521	3.26627e-08
NSUN3	0.166542	0.166542	0.0582537
NSMCE2	0.238478	0.238478	0.00628863
NSA2	0.196525	0.196525	0.0250269
NRF1	-0.0285487	0.0285487	0.747129
NR3C2	0.00245036	0.00245036	0.977926
NR3C1	0.182545	0.182545	0.0376416
NR2C1	0.273507	0.273507	0.00164053
NR1D2	0.200735	0.200735	0.022022
NPM1	0.109075	0.109075	0.216709
NPEPPS	0.354542	0.354542	3.49397e-05
NPAT	0.221285	0.221285	0.0114026
NOP58	0.27838	0.27838	0.00134123
NOP14	0.172178	0.172178	0.0501337
NOLC1	0.100724	0.100724	0.254186
NOL9	0.0577792	0.0577792	0.513777
NOL8	0.275641	0.275641	0.00150268
NOL11	0.164382	0.164382	0.0616401
NOL10	0.37622	0.37622	1.0274e-05
NOG	0.09173	0.09173	0.299283
NOC3L	0.297616	0.297616	0.00058422
NMT2	0.0819177	0.0819177	0.354164
NME7	0.301904	0.301904	0.000481561
NKTR	0.253606	0.253606	0.00359837
NKRF	0.230323	0.230323	0.00838244
NKIRAS1	0.227488	0.227488	0.00924294
NKAPP1	0.0738955	0.0738955	0.403412
NKAIN3	0.196019	0.196019	0.0254107
NIPSNAP3B	0.285185	0.285185	0.00100622
NIPBL	0.324864	0.324864	0.00016256
NIPAL3	0.131881	0.131881	0.134733
NIPA1	0.143881	0.143881	0.102436
NIP7	-0.0417974	0.0417974	0.636807
NIF3L1	0.155858	0.155858	0.0766053
NHLRC3	0.330029	0.330029	0.00012578
NGLY1	0.330362	0.330362	0.000123701
NFYB	0.183415	0.183415	0.0367253
NFE2L2	0.301964	0.301964	0.000480237
NFAT5	0.233698	0.233698	0.00745078
NF1	0.18446	0.18446	0.0356477
NEPRO	0.34594	0.34594	5.54399e-05
NEMP2	0.256289	0.256289	0.00324795
NEMP1	0.247132	0.247132	0.00458789
NEMF	0.300547	0.300547	0.000512082
NELL2	0.0788913	0.0788913	0.372284
NEK7	0.302448	0.302448	0.000469796
NEK11	0.133472	0.133472	0.130051
NEK1	0.315787	0.315787	0.000252357
NEDD1	0.276017	0.276017	0.00147951
NECTIN3	0.0382304	0.0382304	0.665857
NDUFV2	0.234178	0.234178	0.00732601
NDUFS4	0.255051	0.255051	0.00340564
NDUFB5	0.349477	0.349477	4.59275e-05
NDUFAF7	0.312666	0.312666	0.000292616
NDUFAF6	0.0931187	0.0931187	0.291996
NDUFAF5	0.304939	0.304939	0.000419247
NDUFAF4	0.424548	0.424548	4.80174e-07
NDUFA5	0.301395	0.301395	0.000492807
NDRG3	0.106911	0.106911	0.22602
NDFIP2	0.0524051	0.0524051	0.553753
NDFIP1	0.10472	0.10472	0.235732
NDC80	0.182338	0.182338	0.0378628
NDC1	0.400186	0.400186	2.38845e-06
NCR3LG1	0.300852	0.300852	0.000505083
NCOA7	0.282553	0.282553	0.0011255
NCOA3	0.108893	0.108893	0.21748
NCOA2	-0.0608113	0.0608113	0.491897
NCKAP1	0.205857	0.205857	0.0187893
NCK2	0.0497983	0.0497983	0.573671
NCK1	0.236726	0.236726	0.00669425
NCBP1	0.197156	0.197156	0.0245555
NBPF3	0.05382	0.05382	0.543084
NBN	0.311532	0.311532	0.000308668
NBEAL1	0.223848	0.223848	0.0104618
NBAS	0.252452	0.252452	0.00375927
NAT10	0.0265443	0.0265443	0.764344
NASP	0.128258	0.128258	0.145876
NARS2	0.361807	0.361807	2.34118e-05
NAPG	0.189645	0.189645	0.0306912
NAPEPLD	0.325345	0.325345	0.000158754
NAP1L5	0.0431842	0.0431842	0.625657
NAP1L4	0.100105	0.100105	0.257129
NAP1L3	0.0721603	0.0721603	0.414573
NAP1L2	-0.000204046	0.000204046	0.998162
NANP	0.214408	0.214408	0.0143025
NAF1	0.217716	0.217716	0.012836
NADK2	0.265771	0.265771	0.00224203
NAA50	0.0582413	0.0582413	0.51041
NAA35	0.298813	0.298813	0.000553712
NAA30	0.0199339	0.0199339	0.821894
NAA25	0.246841	0.246841	0.00463754
NAA16	0.284216	0.284216	0.00104872
NAA15	0.228637	0.228637	0.00888536
N6AMT1	0.354763	0.354763	3.45221e-05
N4BP2L2	0.388085	0.388085	5.0612e-06
N4BP2L1	0.359298	0.359298	2.69122e-05
N4BP2	0.203427	0.203427	0.020268
MYSM1	0.17478	0.17478	0.0467133
MYO9A	0.261609	0.261609	0.00264246
MYNN	0.209312	0.209312	0.0168478
MYL12A	0.34054	0.34054	7.3576e-05
MYEF2	0.149563	0.149563	0.0894358
MYCBP2	0.317707	0.317707	0.000230204
MXI1	0.00143958	0.00143958	0.987031
MTX3	0.102202	0.102202	0.247249
MTRF1L	0.0559073	0.0559073	0.527531
MTRF1	0.314663	0.314663	0.000266216
MTR	0.230373	0.230373	0.00836796
MTO1	0.349404	0.349404	4.61085e-05
MTMR8	0.120231	0.120231	0.173023
MTMR2	0.364615	0.364615	2.00016e-05
MTMR12	0.292742	0.292742	0.000725148
MTMR1	0.145847	0.145847	0.0977793
MTM1	0.331224	0.331224	0.000118458
MTIF3	0.20453	0.20453	0.0195848
MTFR1	0.183109	0.183109	0.037045
MTERF4	0.0816437	0.0816437	0.355781
MTERF3	0.156975	0.156975	0.0744924
MTERF2	0.10761	0.10761	0.222984
MTBP	0.234702	0.234702	0.00719211
MTA3	0.233302	0.233302	0.00755515
MSMO1	0.12123	0.12123	0.169454
MSL2	0.1825	0.1825	0.0376896
MSH2	0.23339	0.23339	0.00753198
MSANTD4	0.199225	0.199225	0.0230624
MS4A3	0.286219	0.286219	0.000962644
MS4A2	0.220413	0.220413	0.0117389
MS4A1	0.076732	0.076732	0.385553
MRS2	0.142913	0.142913	0.104791
MRPS35	0.106973	0.106973	0.225751
MRPS25	0.247246	0.247246	0.00456847
MRPS18C	0.157555	0.157555	0.073413
MRPL42	0.305904	0.305904	0.000401053
MRPL39	0.285622	0.285622	0.000987573
MRPL30	0.339639	0.339639	7.70936e-05
MRPL19	0.100761	0.100761	0.254011
MRPL1	0.181806	0.181806	0.0384358
MPP7	0.234158	0.234158	0.00733127
MPLKIP	0.159897	0.159897	0.0691852
MPHOSPH9	0.29809	0.29809	0.000571954
MPHOSPH8	0.127467	0.127467	0.148399
MPHOSPH10	0.227356	0.227356	0.00928495
MPC2	0.210902	0.210902	0.0160147
MORN3	0.0459044	0.0459044	0.604033
MORC3	0.256033	0.256033	0.00327994
MOCS2	0.318925	0.318925	0.000217099
MOB1A	0.100212	0.100212	0.256618
MNAT1	0.271827	0.271827	0.00175705
MMS22L	0.263196	0.263196	0.00248267
MMGT1	0.259249	0.259249	0.00289721
MMADHC	0.297425	0.297425	0.000589235
MMAA	0.129128	0.129128	0.143137
MLLT3	0.217085	0.217085	0.0131051
MLLT10	0.141394	0.141394	0.108572
MKLN1	0.274071	0.274071	0.00160306
MITD1	0.217186	0.217186	0.0130615
MIS18A	0.0688386	0.0688386	0.436437
MIS12	0.283329	0.283329	0.00108904
MIRLET7G	0.232909	0.232909	0.00766005
MIRLET7D	0.220546	0.220546	0.0116873
MIR320C1	0.148771	0.148771	0.0911653
MIR32	0.346195	0.346195	5.46954e-05
MIR29A	0.129935	0.129935	0.140633
MIR28	0.176834	0.176834	0.0441535
MIR186	0.219928	0.219928	0.0119298
MIR16-2	0.187663	0.187663	0.0325119
MIR15B	0.19426	0.19426	0.0267841
MIR15A	0.0603047	0.0603047	0.495518
MIR148B	0.22457	0.22457	0.0102092
MIR142	0.228797	0.228797	0.00883645
MIPEP	0.273215	0.273215	0.00166024
MIER3	0.0616106	0.0616106	0.486212
MIER1	0.234891	0.234891	0.00714424
MID2	0.0549864	0.0549864	0.534365
MICU3	0.137403	0.137403	0.119019
MICU2	0.283546	0.283546	0.00107908
MICAL3	-0.0452161	0.0452161	0.609474
MIB1	0.213948	0.213948	0.0145178
MIA3	0.0710998	0.0710998	0.421483
MGP	0.0544797	0.0544797	0.538144
MGAT5	0.0716666	0.0716666	0.417782
MGAT4A	0.176308	0.176308	0.0447969
MGA	0.0690912	0.0690912	0.434751
MFSD8	0.29903	0.29903	0.000548336
MFSD6	-0.0258851	0.0258851	0.770031
MFSD14A	0.265958	0.265958	0.00222538
MFSD11	0.36458	0.36458	2.00417e-05
MFN1	0.248976	0.248976	0.00428382
METTL8	0.252839	0.252839	0.00370458
METTL5	0.0209536	0.0209536	0.812946
METTL4	0.381494	0.381494	7.52563e-06
METTL2B	0.274271	0.274271	0.00158994
METTL25	0.288958	0.288958	0.000855362
METTL21EP	0.233177	0.233177	0.00758836
METTL16	0.154216	0.154216	0.0798011
METTL15	0.295723	0.295723	0.000635639
METAP1D	0.242791	0.242791	0.00538126
MEMO1	0.151985	0.151985	0.0843108
MED7	0.302821	0.302821	0.000461894
MED6	0.131106	0.131106	0.13706
MED4	0.0977648	0.0977648	0.268477
MED23	0.401026	0.401026	2.26465e-06
MED17	0.304667	0.304667	0.000424514
MED13	0.0498782	0.0498782	0.573055
MED10	0.0905644	0.0905644	0.305492
MED1	0.108491	0.108491	0.219194
MEAF6	0.228674	0.228674	0.00887382
MDN1	0.10592	0.10592	0.230379
MDM4	0.154204	0.154204	0.0798248
MDM1	0.458158	0.458158	4.22686e-08
MCUB	0.286871	0.286871	0.000936028
MCPH1	0.138917	0.138917	0.114968
MCOLN2	0.110439	0.110439	0.210983
MCM9	0.308237	0.308237	0.000360019
MCM8	0.328946	0.328946	0.000132782
MCM6	0.287957	0.287957	0.000893233
MCM3AP-AS1	0.231671	0.231671	0.0079986
MCCC2	0.116933	0.116933	0.185199
MCCC1	0.229285	0.229285	0.00868893
MBTD1	0.28715	0.28715	0.000924872
MBNL3	0.122498	0.122498	0.165004
MBNL2	0.240176	0.240176	0.00591619
MBNL1	0.148245	0.148245	0.0923272
MBLAC2	0.122882	0.122882	0.163672
MAT2B	0.270692	0.270692	0.00183993
MAT2A	0.0575963	0.0575963	0.515113
MARS2	0.12032	0.12032	0.172704
MARK3	0.299379	0.299379	0.000539783
MAPKAPK5-AS1	0.273588	0.273588	0.0016351
MAPK9	0.283829	0.283829	0.00106616
MAPK8	0.355053	0.355053	3.39798e-05
MAPK1	0.320843	0.320843	0.000197865
MAP9	0.171134	0.171134	0.0515621
MAP7D3	0.324196	0.324196	0.000167983
MAP4K5	0.344086	0.344086	6.1133e-05
MAP4K3	0.183643	0.183643	0.0364871
MAP3K7	0.199056	0.199056	0.0231812
MAP3K5	0.139173	0.139173	0.114293
MAP3K4	0.224506	0.224506	0.0102313
MAP3K2	0.289476	0.289476	0.000836351
MAP2K5	0.20132	0.20132	0.0216302
MAP2K4	0.208459	0.208459	0.0173099
MANEA	0.245919	0.245919	0.00479837
MAN2A1	0.187835	0.187835	0.0323505
MAN1A2	0.221827	0.221827	0.0111977
MALT1	0.277884	0.277884	0.00136929
MALAT1	0.0201198	0.0201198	0.820262
MAK16	0.170955	0.170955	0.0518113
MAGOHB	0.309568	0.309568	0.00033839
MAD2L1	0.153591	0.153591	0.0810443
MACF1	0.0176159	0.0176159	0.84232
LZTFL1	0.209201	0.209201	0.0169072
LZIC	0.111511	0.111511	0.206559
LYSMD3	0.228759	0.228759	0.00884797
LYRM7	0.273726	0.273726	0.0016259
LYPLAL1	0.379385	0.379385	8.52897e-06
LYAR	0.160231	0.160231	0.0685982
LY9	-0.0262487	0.0262487	0.766893
LTN1	0.35555	0.35555	3.30704e-05
LSM8	0.216704	0.216704	0.0132697
LSM6	0.182196	0.182196	0.0380154
LSG1	0.110499	0.110499	0.210732
LRRCC1	0.372608	0.372608	1.26763e-05
LRRC58	0.141111	0.141111	0.109288
LRRC40	0.195026	0.195026	0.0261781
LRRC39	0.294999	0.294999	0.000656405
LRRC37B	0.344107	0.344107	6.10657e-05
LRRC28	0.242537	0.242537	0.00543128
LRIF1	0.241351	0.241351	0.00567035
LRCH3	0.336103	0.336103	9.24853e-05
LRBA	0.242061	0.242061	0.00552608
LPIN2	-0.0618571	0.0618571	0.484466
LPIN1	-0.012458	0.012458	0.888126
LOC93622	0.178256	0.178256	0.0424503
LOC646813	0.135835	0.135835	0.123329
LOC441666	0.141464	0.141464	0.108395
LOC400464	0.286657	0.286657	0.000944691
LOC100419773	0.101051	0.101051	0.252639
LOC100132686	0.221969	0.221969	0.0111446
LNX2	0.228257	0.228257	0.00900227
LNPK	0.271929	0.271929	0.00174971
LNPEP	0.31532	0.31532	0.000258035
LMO7	0.203845	0.203845	0.0200069
LMLN	0.133029	0.133029	0.131341
LMBRD2	0.314898	0.314898	0.000263264
LMBRD1	0.265185	0.265185	0.00229481
LMBR1	0.320592	0.320592	0.000200287
LMAN1	0.121915	0.121915	0.16704
LIPT1	0.336371	0.336371	9.12218e-05
LINS1	0.273497	0.273497	0.00164121
LINC01588	0.0571654	0.0571654	0.518267
LINC01152	0.165084	0.165084	0.0605229
LINC01138	0.122283	0.122283	0.165753
LINC00921	0.126359	0.126359	0.151987
LINC00612	0.0574985	0.0574985	0.515828
LINC00310	0.300193	0.300193	0.000520353
LINC00268	0.145768	0.145768	0.0979632
LINC00161	-0.0345353	0.0345353	0.69648
LIN9	0.321287	0.321287	0.000193642
LIN54	0.136047	0.136047	0.122739
LIN52	-0.0611029	0.0611029	0.489819
LIAS	0.276072	0.276072	0.00147617
LETMD1	0.261288	0.261288	0.00267587
LEPROTL1	0.0434891	0.0434891	0.623217
LEMD3	0.0446411	0.0446411	0.614035
LEAP2	0.0452742	0.0452742	0.609014
LDAH	0.212333	0.212333	0.0152955
LCORL	0.353073	0.353073	3.7843e-05
LCOR	0.193775	0.193775	0.0271732
LCLAT1	0.0832764	0.0832764	0.346211
LBH	0.124701	0.124701	0.157478
LATS1	0.0860936	0.0860936	0.330083
LANCL1	0.185408	0.185408	0.0346948
L3MBTL4	0.303451	0.303451	0.000448803
L3MBTL3	0.233085	0.233085	0.00761275
L2HGDH	0.194297	0.194297	0.026754
KTN1	0.194489	0.194489	0.0266018
KRR1	0.131529	0.131529	0.135785
KRIT1	0.367395	0.367395	1.70913e-05
KRBOX4	0.110568	0.110568	0.210448
KRAS	0.173115	0.173115	0.0488781
KPNB1	0.182762	0.182762	0.0374111
KPNA5	0.28617	0.28617	0.000964676
KPNA4	0.107541	0.107541	0.223281
KPNA3	0.333711	0.333711	0.000104467
KPNA2	0.145918	0.145918	0.0976151
KPNA1	0.386539	0.386539	5.55912e-06
KNTC1	0.361108	0.361108	2.43417e-05
KMT2E	0.197828	0.197828	0.0240612
KMT2C	0.0338973	0.0338973	0.701819
KLRC1	0.305283	0.305283	0.000412667
KLRB1	0.283246	0.283246	0.00109291
KLRA1P	0.151244	0.151244	0.0858536
KLHL7	0.346631	0.346631	5.34459e-05
KLHL32	0.162017	0.162017	0.0655294
KLHL3	0.150358	0.150358	0.0877275
KLHL28	0.253253	0.253253	0.00364695
KLHL20	0.229987	0.229987	0.00848044
KLHL14	0.177494	0.177494	0.0433555
KLHL11	0.0843326	0.0843326	0.340107
KLHDC2	0.358847	0.358847	2.75919e-05
KLHDC1	0.383227	0.383227	6.78583e-06
KLF3-AS1	0.184395	0.184395	0.0357143
KLF12	0.162161	0.162161	0.0652875
KIZ	0.205227	0.205227	0.0191636
KIN	0.255586	0.255586	0.00333663
KIFAP3	0.316335	0.316335	0.000245841
KIF3A	0.14595	0.14595	0.0975391
KIF2A	0.274559	0.274559	0.00157118
KIF20B	0.336306	0.336306	9.15264e-05
KIF18A	0.333838	0.333838	0.000103797
KIDINS220	0.00291718	0.00291718	0.973723
KIAA2026	0.345035	0.345035	5.8154e-05
KIAA1586	0.316723	0.316723	0.000241324
KIAA1328	0.300093	0.300093	0.000522706
KIAA1109	0.308876	0.308876	0.000349489
KIAA0586	0.206737	0.206737	0.0182772
KHDRBS1	-0.0495097	0.0495097	0.575896
KDM6A	0.210769	0.210769	0.0160827
KDM5B	0.0844821	0.0844821	0.339249
KDM4C	0.261504	0.261504	0.00265338
KDM3A	0.118334	0.118334	0.179951
KCNQ5	0.250491	0.250491	0.00404765
KCNA3	-0.0281758	0.0281758	0.750323
KATNAL1	0.215184	0.215184	0.013946
KAT6B	0.183225	0.183225	0.0369233
KAT6A	0.00667607	0.00667607	0.939909
KANSL1L	0.366145	0.366145	1.83473e-05
JPX	0.176094	0.176094	0.0450619
JMY	0.218783	0.218783	0.0123917
JMJD1C	0.244336	0.244336	0.00508581
JAK2	0.181994	0.181994	0.0382329
JAK1	0.0808634	0.0808634	0.360413
JADE1	0.0566668	0.0566668	0.521928
IVD	-0.00197479	0.00197479	0.98221
ITSN2	-0.0315557	0.0315557	0.721538
ITPR2	0.201055	0.201055	0.0218072
ITK	0.114782	0.114782	0.19347
ITGB8	0.240388	0.240388	0.00587117
ITGB3BP	0.230671	0.230671	0.00828185
ITGB1	0.10252	0.10252	0.245771
ITGAV	0.1824	0.1824	0.0377972
ITGA6	0.109118	0.109118	0.216529
ITGA4	0.150413	0.150413	0.0876095
ITFG1	0.28135	0.28135	0.00118419
ITCH	0.199669	0.199669	0.0227519
IST1	0.162225	0.162225	0.0651805
ISOC1	0.258478	0.258478	0.00298514
ISM1	0.126148	0.126148	0.152679
ISCA1	0.247748	0.247748	0.00448416
IRAK1BP1	0.231822	0.231822	0.00795675
IQGAP2	0.258424	0.258424	0.00299128
IPP	0.169435	0.169435	0.0539604
IPO9	0.04506	0.04506	0.610711
IPO7	0.199197	0.199197	0.0230815
INVS	0.178714	0.178714	0.0419134
INTS7	0.229703	0.229703	0.00856435
INTS6L	0.280616	0.280616	0.00122136
INTS6	0.244389	0.244389	0.0050759
INTS4	0.35697	0.35697	3.05965e-05
INSIG2	0.266956	0.266956	0.0021385
INPP5F	0.265631	0.265631	0.00225451
INPP5B	0.0716362	0.0716362	0.41798
INPP4B	0.0444538	0.0444538	0.615524
INO80	0.196854	0.196854	0.0247802
IMPG2	0.121897	0.121897	0.167104
IMPA1	0.217832	0.217832	0.0127869
IMP3	0.134946	0.134946	0.125825
IMMP2L	0.177996	0.177996	0.0427575
IMMP1L	0.262796	0.262796	0.00252212
ILKAP	0.128604	0.128604	0.144781
IL7R	0.0266116	0.0266116	0.763764
IL7	0.191882	0.191882	0.0287403
IL6ST	0.0677709	0.0677709	0.443601
IL5RA	0.157453	0.157453	0.0736019
IL3RA	0.134192	0.134192	0.127974
IL26	0.0734841	0.0734841	0.406042
IL24	-0.032642	0.032642	0.712366
IL23R	0.0517567	0.0517567	0.558675
IL20RB	0.13155	0.13155	0.135725
IL1RL1	0.324246	0.324246	0.000167573
IL15	0.2092	0.2092	0.0169077
IL12RB2	0.120576	0.120576	0.171784
IKZF5	0.235901	0.235901	0.00689348
IKZF3	0.073692	0.073692	0.404711
IKBIP	0.268214	0.268214	0.00203339
IGIP	0.343932	0.343932	6.1628e-05
IFT88	0.240437	0.240437	0.0058608
IFT80	0.337632	0.337632	8.55066e-05
IFT74	0.290142	0.290142	0.000812476
IFT57	0.277621	0.277621	0.00138435
IFT172	0.217148	0.217148	0.013078
IFITM1	-0.00933193	0.00933193	0.916078
IFIT5	0.153221	0.153221	0.0817878
IFIH1	0.251879	0.251879	0.00384159
IFI16	0.282346	0.282346	0.00113539
IER3IP1	0.304515	0.304515	0.000427481
IDE	0.20817	0.20817	0.0174693
ID2	0.246641	0.246641	0.00467199
ICE2	0.424586	0.424586	4.7895e-07
ICE1	0.0778637	0.0778637	0.378563
ICA1L	0.236006	0.236006	0.00686784
IBTK	0.289963	0.289963	0.00081884
IAH1	0.256013	0.256013	0.00328249
HUS1B	0.154562	0.154562	0.0791174
HUS1	0.08185	0.08185	0.354563
HTATSF1	0.1686	0.1686	0.0551719
HSPB11	0.213819	0.213819	0.0145784
HSPA8	0.262964	0.262964	0.00250545
HSPA14	0.231951	0.231951	0.00792098
HSP90B2P	0.266777	0.266777	0.0021539
HSP90AA2P	0.156001	0.156001	0.0763327
HSP90AA1	0.0604796	0.0604796	0.494266
HSF5	-0.0157404	0.0157404	0.858922
HSF2	0.4076	0.4076	1.48548e-06
HSD17B7P2	0.187173	0.187173	0.0329766
HS2ST1	0.265792	0.265792	0.0022401
HRH4	0.214075	0.214075	0.0144582
HPS4	0.162735	0.162735	0.0643288
HPS3	0.38294	0.38294	6.90341e-06
HPGD	0.266807	0.266807	0.00215127
HPF1	0.198767	0.198767	0.0233858
HP1BP3	0.101868	0.101868	0.248804
HOXA2	0.00159202	0.00159202	0.985658
HOOK1	0.204704	0.204704	0.0194789
HOMER1	0.217373	0.217373	0.0129814
HNRNPLL	0.0343656	0.0343656	0.697899
HNRNPK	0.3498	0.3498	4.51417e-05
HMGCS1	0.18347	0.18347	0.0366671
HMCES	0.00642308	0.00642308	0.942182
HLTF	0.309301	0.309301	0.000342632
HLCS	0.100671	0.100671	0.254435
HIVEP2	0.0084802	0.0084802	0.923714
HIVEP1	0.0815886	0.0815886	0.356107
HINT2	0.101057	0.101057	0.25261
HINT1	0.100139	0.100139	0.25697
HIGD1A	0.211654	0.211654	0.0156331
HIBCH	0.305872	0.305872	0.000401641
HHLA2	0.222821	0.222821	0.0108301
HEXIM1	0.228596	0.228596	0.00889795
HERC6	0.180039	0.180039	0.040392
HERC5	0.256652	0.256652	0.00320294
HERC4	0.364247	0.364247	2.04203e-05
HERC3	0.353128	0.353128	3.77303e-05
HERC1	0.113075	0.113075	0.200223
HENMT1	0.201365	0.201365	0.0216004
HELQ	0.287705	0.287705	0.000902992
HELLS	0.16687	0.16687	0.0577537
HELB	0.040195	0.040195	0.649792
HECTD2	0.0759837	0.0759837	0.390217
HECA	-0.0533022	0.0533022	0.546976
HEATR5B	0.270618	0.270618	0.00184543
HEATR1	0.148913	0.148913	0.0908524
HCFC2	0.260867	0.260867	0.00272022
HBS1L	0.267553	0.267553	0.00208802
HBP1	0.32201	0.32201	0.000186947
HAVCR1	0.319851	0.319851	0.000207606
HAUS8	0.166333	0.166333	0.0585758
HAUS6	0.206303	0.206303	0.0185282
HACL1	0.332726	0.332726	0.000109812
HACE1	0.372381	0.372381	1.2844e-05
HACD4	0.338819	0.338819	8.04336e-05
HACD3	0.178888	0.178888	0.041711
GZMK	0.061388	0.061388	0.487791
GXYLT1	0.161126	0.161126	0.0670468
GVINP1	0.118264	0.118264	0.180213
GTPBP8	0.157058	0.157058	0.0743373
GTPBP10	0.37364	0.37364	1.19405e-05
GTF3C4	0.0772095	0.0772095	0.382594
GTF3C3	0.228528	0.228528	0.00891851
GTF2I	0.237176	0.237176	0.00658785
GTF2H3	0.0722025	0.0722025	0.4143
GTF2H1	0.277599	0.277599	0.0013856
GTF2F2	0.20483	0.20483	0.0194026
GTF2E2	0.163955	0.163955	0.062328
GTDC1	0.337503	0.337503	8.60743e-05
GSTCD	0.167615	0.167615	0.0566305
GSPT1	0.2591	0.2591	0.00291394
GSDMB	0.285577	0.285577	0.000989512
GSAP	0.344531	0.344531	5.97197e-05
GRPEL2	0.164158	0.164158	0.0620009
GPR183	0.0689234	0.0689234	0.435871
GPR180	0.25543	0.25543	0.0033566
GPR18	0.193486	0.193486	0.0274075
GPR174	0.105508	0.105508	0.232204
GPR171	0.110106	0.110106	0.212372
GPR155	0.337043	0.337043	8.81359e-05
GPN1	0.288134	0.288134	0.000886421
GPM6B	0.201422	0.201422	0.0215628
GPD1L	0.249771	0.249771	0.00415844
GPBP1	0.225456	0.225456	0.00990698
GPATCH2L	0.180193	0.180193	0.0402184
GPATCH2	0.157741	0.157741	0.0730708
GPATCH11	0.130032	0.130032	0.140335
GPAM	0.213098	0.213098	0.0149225
GPALPP1	0.066984	0.066984	0.448924
GOPC	0.217421	0.217421	0.0129608
GOLT1B	0.219784	0.219784	0.0119873
GOLGB1	0.263662	0.263662	0.00243746
GOLGA4	0.289092	0.289092	0.000850396
GNPNAT1	0.182429	0.182429	0.0377663
GNPDA2	0.251416	0.251416	0.00390922
GNAI3	0.100969	0.100969	0.253028
GMPS	0.299326	0.299326	0.000541078
GMFB	0.210024	0.210024	0.0164699
GMEB1	-0.0985462	0.0985462	0.264651
GMCL1	0.433951	0.433951	2.49763e-07
GLS	0.275655	0.275655	0.00150184
GLRX3	0.172054	0.172054	0.0503008
GLO1	0.177402	0.177402	0.0434656
GLMN	0.315783	0.315783	0.000252398
GLCCI1	0.091765	0.091765	0.299098
GKAP1	0.354057	0.354057	3.58745e-05
GINS4	0.0939712	0.0939712	0.287581
GINM1	0.22039	0.22039	0.011748
GIMAP7	0.234315	0.234315	0.0072907
GGPS1	0.282974	0.282974	0.0011056
GFPT1	0.183821	0.183821	0.0363036
GEN1	0.30026	0.30026	0.000518767
GEMIN2	0.235418	0.235418	0.00701226
GDPD1	0.257828	0.257828	0.0030611
GCNT4	0.122652	0.122652	0.164469
GCLM	0.156981	0.156981	0.0744808
GCLC	0.278648	0.278648	0.00132632
GCH1	0.216607	0.216607	0.0133123
GCFC2	0.41984	0.41984	6.61224e-07
GCC2	0.214711	0.214711	0.0141625
GBP7	0.0633845	0.0633845	0.473723
GBP6	0.15827	0.15827	0.0721014
GBP5	0.0792846	0.0792846	0.369897
GBP4	0.121986	0.121986	0.166792
GBP3	0.110347	0.110347	0.211365
GBP2	0.0767417	0.0767417	0.385493
GAN	0.271732	0.271732	0.00176382
GALT	-0.120954	0.120954	0.170436
GALNT3	0.225944	0.225944	0.00974384
GALNT11	0.10348	0.10348	0.241357
GALNT1	0.233424	0.233424	0.007523
GALM	-0.0201562	0.0201562	0.819942
GALK2	0.343486	0.343486	6.30894e-05
GABPB1	0.223134	0.223134	0.0107166
GABPA	0.112909	0.112909	0.20089
GABARAPL1	0.095969	0.095969	0.27741
G3BP2	0.150554	0.150554	0.08731
G2E3	0.272952	0.272952	0.00167822
FZD6	0.051003	0.051003	0.564424
FZD3	0.271728	0.271728	0.00176413
FYN	0.0759529	0.0759529	0.39041
FUT8	0.211718	0.211718	0.0156008
FUNDC2	0.0852111	0.0852111	0.335082
FUBP1	0.219504	0.219504	0.012099
FSD1L	0.23742	0.23742	0.00653081
FRYL	0.271517	0.271517	0.00177933
FRS2	0.286527	0.286527	0.000950004
FRG1	0.116664	0.116664	0.186218
FRA10AC1	0.258326	0.258326	0.00300273
FOXP1	0.0100851	0.0100851	0.909333
FOXN2	0.144748	0.144748	0.100361
FOCAD	0.0951852	0.0951852	0.281371
FNTA	0.207521	0.207521	0.0178312
FNIP1	0.246323	0.246323	0.00472735
FNDC3A	0.284454	0.284454	0.00103816
FNBP4	0.177115	0.177115	0.0438123
FMR1	0.205275	0.205275	0.0191348
FLVCR1	0.410507	0.410507	1.22927e-06
FLJ20712	0.129856	0.129856	0.140878
FKTN	0.18621	0.18621	0.0339046
FKBP14	0.284514	0.284514	0.00103547
FIP1L1	0.251467	0.251467	0.00390174
FIGNL1	0.215997	0.215997	0.0135805
FGF9	0.114735	0.114735	0.193655
FER	0.219363	0.219363	0.0121557
FEM1C	0.175997	0.175997	0.0451815
FCGR3A	0.231031	0.231031	0.00817899
FCF1	0.107304	0.107304	0.22431
FBXW7	0.279426	0.279426	0.00128387
FBXW2	0.00798547	0.00798547	0.928152
FBXW11	0.223412	0.223412	0.0106169
FBXO7	0.380566	0.380566	7.95237e-06
FBXO4	0.34027	0.34027	7.46136e-05
FBXO36	0.0993302	0.0993302	0.26085
FBXO33	0.244192	0.244192	0.00511278
FBXO32	0.0368233	0.0368233	0.677457
FBXO3	0.298616	0.298616	0.00055861
FBXO28	0.132488	0.132488	0.132933
FBXO25	0.138156	0.138156	0.11699
FBXO22	0.2645	0.2645	0.00235804
FBXO21	0.18162	0.18162	0.0386385
FBXL4	0.257281	0.257281	0.00312637
FASTKD2	0.208924	0.208924	0.0170567
FASTKD1	0.409795	0.409795	1.28779e-06
FARSB	0.312771	0.312771	0.000291172
FARP2	0.170939	0.170939	0.0518336
FANCM	0.296131	0.296131	0.000624238
FANCL	0.235189	0.235189	0.00706926
FANCI	0.19846	0.19846	0.0236048
FANCD2	0.279912	0.279912	0.001258
FANCC	0.261496	0.261496	0.00265411
FANCB	0.268654	0.268654	0.00199773
FAN1	0.000158245	0.000158245	0.998574
FAM98B	0.119558	0.119558	0.175459
FAM91A1	0.27376	0.27376	0.00162362
FAM8A1	0.0708239	0.0708239	0.423292
FAM76B	0.279336	0.279336	0.00128876
FAM76A	0.282011	0.282011	0.0011516
FAM3C	0.214847	0.214847	0.0140997
FAM227B	0.102212	0.102212	0.247201
FAM214A	0.260136	0.260136	0.00279891
FAM210A	0.196678	0.196678	0.0249117
FAM199X	0.066479	0.066479	0.452359
FAM172A	0.16816	0.16816	0.0558199
FAM161A	0.043164	0.043164	0.62582
FAM13B	0.235272	0.235272	0.00704867
FAM135A	0.375456	0.375456	1.07435e-05
FAM126B	0.166102	0.166102	0.0589316
FAM126A	0.207201	0.207201	0.0180122
FAM114A2	0.187438	0.187438	0.0327249
FAM111A	0.170374	0.170374	0.0526234
FAF1	0.178199	0.178199	0.0425168
FABP3	0.0868046	0.0868046	0.32609
FAAH2	-0.0159915	0.0159915	0.856696
F2RL2	0.0239201	0.0239201	0.787056
EYS	0.225735	0.225735	0.00981347
EXTL2	0.284745	0.284745	0.00102531
EXPH5	0.224669	0.224669	0.0101752
EXOSC9	0.156195	0.156195	0.0759625
EXOSC3	0.21148	0.21148	0.0157207
EXOG	0.190332	0.190332	0.0300807
EXOC8	0.0469729	0.0469729	0.595631
EXOC6B	0.218946	0.218946	0.0123249
EXOC6	0.172191	0.172191	0.0501158
EXOC5	0.272322	0.272322	0.00172194
EXOC4	0.207225	0.207225	0.0179985
EXOC2	0.186614	0.186614	0.0335127
EXD2	0.226396	0.226396	0.00959488
ETS1	0.0612668	0.0612668	0.488653
ETNK1	0.129887	0.129887	0.140783
ETFA	0.305265	0.305265	0.000413021
ETAA1	0.24144	0.24144	0.00565198
ESYT2	0.1739	0.1739	0.0478478
ESF1	0.175809	0.175809	0.0454161
ESCO1	0.246207	0.246207	0.00474759
[truncated: 643 more rows]

## Sheet: yellow-module-gene
genes	GS.Macrophages.M2	The absolute value	p.GS.Macrophages.M2
ZNHIT1	0.0102992	0.0102992	0.907417
ZNF688	-0.026609	0.026609	0.763786
ZNF593	-0.0878656	0.0878656	0.320189
ZMAT5	-0.0335797	0.0335797	0.704483
ZDHHC4	0.030553	0.030553	0.730039
WWC2	0.0678111	0.0678111	0.443331
WDR53	0.0711955	0.0711955	0.420857
WDR46	-0.023359	0.023359	0.791936
WDR45	0.0402776	0.0402776	0.64912
VPS28	-0.112283	0.112283	0.203415
VPS25	0.0145889	0.0145889	0.869148
VNN1	-0.00863553	0.00863553	0.922321
VKORC1L1	0.235993	0.235993	0.00687094
VDAC1	0.123827	0.123827	0.160434
VAMP8	-0.00441242	0.00441242	0.960263
VAMP5	-0.0518183	0.0518183	0.558207
USP4	-0.0445456	0.0445456	0.614794
USE1	0.072064	0.072064	0.415198
UROD	-0.0634795	0.0634795	0.473058
URB1-AS1	-0.00113297	0.00113297	0.989793
UQCRC1	-0.0529664	0.0529664	0.549508
UQCR11	-0.104223	0.104223	0.237974
UQCR10	0.0971659	0.0971659	0.271434
UQCC2	0.127082	0.127082	0.149638
UBXN1	-0.0925591	0.0925591	0.294918
UBL5	0.10822	0.10822	0.220354
UBALD2	-0.093847	0.093847	0.288221
UBA52	0.00621546	0.00621546	0.944048
TYROBP	0.133923	0.133923	0.128747
TXNL4A	0.123805	0.123805	0.160509
TUFM	-0.0907457	0.0907457	0.304521
TSPO	-0.118286	0.118286	0.180131
TSPAN4	0.0295751	0.0295751	0.738361
TRMT6	0.14595	0.14595	0.0975396
TRMT5	0.119279	0.119279	0.176474
TRMT112	0.125101	0.125101	0.156142
TRAPPC5	-0.0346241	0.0346241	0.695738
TRAPPC3	0.0189592	0.0189592	0.830469
TRAP1	0.131854	0.131854	0.134814
TPM2	0.103175	0.103175	0.242753
TOR3A	-0.0349711	0.0349711	0.692842
TOP1	-0.0648262	0.0648262	0.463702
TNNT1	-0.154285	0.154285	0.0796631
TMEM91	0.115687	0.115687	0.189959
TMEM60	0.164345	0.164345	0.0616989
TMEM39A	0.108085	0.108085	0.220933
TMEM33	-0.0409083	0.0409083	0.643999
TMEM258	-0.0799936	0.0799936	0.365619
TMEM160	-0.0285804	0.0285804	0.746858
TMEM14C	0.117553	0.117553	0.182865
TMEM14B	0.131827	0.131827	0.134895
TMEM147	0.0531851	0.0531851	0.547858
TMEM141	-0.106564	0.106564	0.227539
TMEM101	-0.0258476	0.0258476	0.770355
TMED3	-0.0161966	0.0161966	0.854878
TM7SF3	0.0503043	0.0503043	0.569778
TJP2	-0.00146321	0.00146321	0.986818
TIMM8B	-0.0235295	0.0235295	0.790453
TIMM50	0.0472505	0.0472505	0.593457
TIMM10	0.121442	0.121442	0.168704
THYN1	0.0941275	0.0941275	0.286776
THOC6	-0.114635	0.114635	0.194046
THAP3	0.00527387	0.00527387	0.952513
TFPT	-0.175496	0.175496	0.0458076
TCEAL4	0.153264	0.153264	0.0817003
SURF2	0.00297556	0.00297556	0.973197
SURF1	-0.0455991	0.0455991	0.606444
SUMO1P1	0.0655964	0.0655964	0.458396
STX10	-0.120787	0.120787	0.171032
STOML2	0.129274	0.129274	0.142682
STK19	-0.0935042	0.0935042	0.289994
STAMBP	0.0558105	0.0558105	0.528248
ST20-AS1	-0.171165	0.171165	0.0515197
ST20	0.0952645	0.0952645	0.280969
SSR4	-0.128413	0.128413	0.145385
SRGN	0.0862342	0.0862342	0.329291
SRD5A1	0.111777	0.111777	0.205471
SPAG7	0.114956	0.114956	0.192793
SOD2	0.0405116	0.0405116	0.647218
SNX11	-0.201895	0.201895	0.0212508
SNRPC	0.00889518	0.00889518	0.919993
SNRPB	0.0657316	0.0657316	0.457469
SNRNP25	0.143952	0.143952	0.102265
SNF8	0.0842933	0.0842933	0.340333
SNAPIN	0.0677134	0.0677134	0.443989
SMUG1	0.124438	0.124438	0.158363
SMG8	0.0428199	0.0428199	0.628578
SMCO4	-0.0628558	0.0628558	0.477426
SMARCAL1	-0.1411	0.1411	0.109318
SLIRP	0.25667	0.25667	0.00320069
SLC9A9	-0.0258603	0.0258603	0.770246
SLC50A1	0.0523995	0.0523995	0.553795
SLC44A1	0.109146	0.109146	0.216411
SLC3A2	-0.0779066	0.0779066	0.3783
SLC25A5	0.131434	0.131434	0.136073
SLC25A20	0.0331106	0.0331106	0.708422
SLC25A11	-0.178098	0.178098	0.0426361
SLC22A31	-0.188224	0.188224	0.0319878
SIVA1	-0.0834239	0.0834239	0.345354
SERTAD1	0.0232697	0.0232697	0.792714
SEPHS1	0.0658154	0.0658154	0.456894
SEC61B	0.0762073	0.0762073	0.38882
SEC23B	0.0440466	0.0440466	0.618766
SEC13	-0.126314	0.126314	0.152135
SDHB	-2.46515e-05	2.46515e-05	0.999778
SDHA	0.0494722	0.0494722	0.576186
SDF2L1	-0.100496	0.100496	0.255268
SDCBP	0.0950249	0.0950249	0.282186
SCPEP1	0.0514292	0.0514292	0.56117
SCCPDH	0.105841	0.105841	0.230726
SAT2	-0.0579589	0.0579589	0.512467
SART1	-0.0612242	0.0612242	0.488956
S100P	-0.0830569	0.0830569	0.347488
S100A8	-0.0474965	0.0474965	0.591533
S100A6	-0.170143	0.170143	0.0529495
S100A4	-0.153316	0.153316	0.0815957
S100A10	0.0232171	0.0232171	0.793172
RRAGA	0.0598466	0.0598466	0.498804
RPS9	-0.0438378	0.0438378	0.620432
RPS5	-0.0446242	0.0446242	0.614169
RPS16	-0.0390112	0.0390112	0.659453
RPS15	-0.0357653	0.0357653	0.686229
RPN1	-0.0987895	0.0987895	0.263468
RPL8	0.0182787	0.0182787	0.836468
RPL36AL	0.173178	0.173178	0.0487947
RPL26L1	-0.00955018	0.00955018	0.914123
RPL23AP32	0.0965561	0.0965561	0.274468
RPL15	0.0441054	0.0441054	0.618298
ROPN1L	0.162173	0.162173	0.0652684
ROMO1	-0.117964	0.117964	0.181327
RNF181	-0.138817	0.138817	0.115231
RNF130	0.0235765	0.0235765	0.790044
RNASEH2C	-0.0220031	0.0220031	0.803762
RILPL2	0.0706087	0.0706087	0.424705
RHOQ	0.116562	0.116562	0.186609
RFC2	-0.011528	0.011528	0.896429
RBX1	0.337272	0.337272	8.71021e-05
RANGRF	-0.176981	0.176981	0.0439745
RAE1	0.0991319	0.0991319	0.261808
RACK1	0.0359944	0.0359944	0.684325
RABAC1	-0.166045	0.166045	0.0590195
RAB32	0.0590951	0.0590951	0.50422
RAB24	0.0682537	0.0682537	0.440354
PXMP2	0.139643	0.139643	0.113064
PUS1	-0.165459	0.165459	0.0599319
PURG	-0.0101587	0.0101587	0.908674
PTGFR	-0.103487	0.103487	0.241321
PSTPIP1	-0.249393	0.249393	0.0042176
PSMD9	-0.0871042	0.0871042	0.324416
PSMD8	-0.0180647	0.0180647	0.838356
PSMD7	0.00232833	0.00232833	0.979026
PSMD4	-0.128427	0.128427	0.145341
PSMD2	0.0276493	0.0276493	0.754839
PSMC5	-0.0708705	0.0708705	0.422986
PSMB6	0.0540074	0.0540074	0.541678
PSMB5	0.222775	0.222775	0.010847
PSMB3	-0.0549858	0.0549858	0.534369
PSMA7	0.0675401	0.0675401	0.445159
PSENEN	0.055333	0.055333	0.531788
PRPF19	-0.118935	0.118935	0.177736
PRNP	0.136941	0.136941	0.120277
PRKAG1	0.017424	0.017424	0.844015
PRELID1	0.0282234	0.0282234	0.749915
PREB	-0.06547	0.06547	0.459265
PRDX5	-0.0697213	0.0697213	0.430564
PRDX3	0.0654136	0.0654136	0.459653
PQBP1	-0.0622995	0.0622995	0.481341
PPP1R7	0.0973629	0.0973629	0.270459
PPM1G	0.0594899	0.0594899	0.501371
PPIB	0.146869	0.146869	0.0954268
POP7	0.0155069	0.0155069	0.860994
POP4	0.0454681	0.0454681	0.607479
POLR2L	0.00836612	0.00836612	0.924737
POLR2I	-0.0799971	0.0799971	0.365598
POLR2F	0.33726	0.33726	8.71562e-05
PNP	-0.119139	0.119139	0.176988
PMVK	-0.246372	0.246372	0.00471877
PMM1	-0.0818895	0.0818895	0.35433
PLIN2	-0.0425225	0.0425225	0.630967
PLEKHJ1	-0.0963805	0.0963805	0.275345
PLA2G7	-0.0164565	0.0164565	0.852576
PIN1	-0.152194	0.152194	0.0838805
PIH1D1	-0.0421694	0.0421694	0.633809
PHYH	0.129029	0.129029	0.143448
PHF5A	-0.146886	0.146886	0.0953878
PHB	0.19684	0.19684	0.0247903
PGP	-0.220997	0.220997	0.0115126
PGK1	0.0544137	0.0544137	0.538637
PFDN2	-0.141473	0.141473	0.108374
PDRG1	0.146694	0.146694	0.0958253
PDIA4	-0.0500103	0.0500103	0.572038
PDCD5	-0.143209	0.143209	0.104065
PCNA	-0.0190144	0.0190144	0.829984
PCMT1	0.140765	0.140765	0.11017
PCBP1	-0.045518	0.045518	0.607084
PARK7	-0.042013	0.042013	0.635069
PAQR9	-0.0126934	0.0126934	0.886026
PANK2	0.018268	0.018268	0.836562
PAFAH1B3	-0.125983	0.125983	0.153218
PAF1	-0.223536	0.223536	0.0105726
P4HB	-0.11127	0.11127	0.207546
ORMDL2	0.0460775	0.0460775	0.602668
OGFRL1	0.13979	0.13979	0.112681
OAZ1	0.141476	0.141476	0.108367
NUP85	-0.0170876	0.0170876	0.84699
NUDT2	0.0802988	0.0802988	0.363787
NUBP1	0.0993838	0.0993838	0.260592
NTPCR	-0.0764949	0.0764949	0.387028
NT5C	-0.0623224	0.0623224	0.481179
NSMCE1	-0.0876973	0.0876973	0.32112
NRBF2	0.208968	0.208968	0.0170329
NOSIP	-0.0234159	0.0234159	0.791441
NOP10	-0.167021	0.167021	0.0575246
NOL12	-0.137446	0.137446	0.118901
NME3	-0.113567	0.113567	0.198261
NME2	-0.0441432	0.0441432	0.617996
NFS1	0.0191612	0.0191612	0.828691
NENF	0.0506189	0.0506189	0.567365
NELFE	0.0884455	0.0884455	0.316993
NECAP2	-0.0945906	0.0945906	0.284401
NDUFV3	0.108131	0.108131	0.220736
NDUFS3	0.112317	0.112317	0.203275
NDUFB9	0.0206994	0.0206994	0.815175
NDUFB8	0.169423	0.169423	0.0539775
NDUFB7	-0.0623871	0.0623871	0.480724
NDUFB3	0.171763	0.171763	0.0506976
NDUFB11	-0.103638	0.103638	0.240636
NDUFB10	-0.0418192	0.0418192	0.636632
NDUFA7	-0.155371	0.155371	0.0775417
NDUFA6	0.235685	0.235685	0.00694632
NDUFA3	-0.0368116	0.0368116	0.677554
NDUFA2	0.103572	0.103572	0.240933
NARF	-0.0739246	0.0739246	0.403226
NAA38	-0.0736515	0.0736515	0.40497
MZT2A	-0.0142057	0.0142057	0.872555
MYDGF	-0.0707415	0.0707415	0.423833
MT1F	0.134018	0.134018	0.128474
MSRB2	-0.0380981	0.0380981	0.666944
MS4A6E	0.151194	0.151194	0.0859575
MRPS7	-0.124052	0.124052	0.159669
MRPS34	-0.18472	0.18472	0.0353846
MRPS12	0.124323	0.124323	0.15875
MRPS11	-0.0237824	0.0237824	0.788253
MRPL58	-0.0366832	0.0366832	0.678616
MRPL53	0.107886	0.107886	0.221793
MRPL43	0.143248	0.143248	0.103971
MRPL40	0.0960645	0.0960645	0.27693
MRPL34	0.17201	0.17201	0.0503608
MRPL28	-0.0253047	0.0253047	0.775049
MRPL27	-0.0917195	0.0917195	0.299339
MRPL21	0.0786098	0.0786098	0.373998
MRPL20	-0.123513	0.123513	0.161506
MRPL17	-0.0085483	0.0085483	0.923103
MRGBP	0.121002	0.121002	0.170263
MPZL2	0.124022	0.124022	0.159772
MPND	-0.117994	0.117994	0.181215
MEA1	0.116245	0.116245	0.187815
MANBAL	0.0874741	0.0874741	0.322358
MAEA	-0.0936586	0.0936586	0.289195
LYSMD2	-0.0106439	0.0106439	0.904332
LST1	0.0149627	0.0149627	0.865826
LSM4	-0.0562403	0.0562403	0.525071
LSM10	-0.0182573	0.0182573	0.836657
LRRC57	0.0363824	0.0363824	0.681107
LRPAP1	-0.0963322	0.0963322	0.275587
LRP5L	0.01727	0.01727	0.845377
LMAN2	0.0718387	0.0718387	0.416662
LINC00526	0.0478862	0.0478862	0.588491
LAMTOR5	0.00525481	0.00525481	0.952685
LAMTOR4	-0.0882716	0.0882716	0.317949
LAMTOR2	-0.0801022	0.0801022	0.364967
LAGE3	0.114834	0.114834	0.193268
KRTCAP2	-0.0449301	0.0449301	0.611741
KLHL6	-0.000937607	0.000937607	0.991553
KLHDC3	0.0216035	0.0216035	0.807256
KEAP1	-0.174268	0.174268	0.0473709
KCTD6	0.0350115	0.0350115	0.692505
JAML	0.146494	0.146494	0.0962846
ING4	0.0751537	0.0751537	0.39543
ING2	0.286283	0.286283	0.000960012
IFT46	0.124076	0.124076	0.159586
IFT20	0.00162652	0.00162652	0.985347
IFI35	-0.062172	0.062172	0.48224
IFI27L2	0.0385413	0.0385413	0.663304
IDH3B	0.0666137	0.0666137	0.451441
HSPA5	0.000896826	0.000896826	0.99192
HSD17B10	-0.0469825	0.0469825	0.595556
HNRNPL	-0.0670728	0.0670728	0.448322
HMGB3	0.0724482	0.0724482	0.412709
HMBS	0.0713076	0.0713076	0.420124
HHEX	-0.111041	0.111041	0.20849
HEBP2	0.124865	0.124865	0.156929
HDLBP	-0.103643	0.103643	0.240608
HADHB	0.0857764	0.0857764	0.331874
HADHA	0.103759	0.103759	0.240083
GYG1	-0.0470454	0.0470454	0.595063
GUK1	-0.0610772	0.0610772	0.490001
GTF2B	0.282221	0.282221	0.00114144
GRPEL1	-0.0782695	0.0782695	0.376076
GPX4	0.135583	0.135583	0.124032
GPX1	-0.0306652	0.0306652	0.729086
GPR21	0.0814915	0.0814915	0.356682
GPN3	0.156976	0.156976	0.0744904
GPAT4	-0.0556987	0.0556987	0.529075
GON7	0.119829	0.119829	0.174477
GNG5	0.185724	0.185724	0.0343814
GNAS	-0.0348131	0.0348131	0.69416
GMFG	-0.00536216	0.00536216	0.951719
GFER	-0.0294065	0.0294065	0.739799
GET4	-0.219289	0.219289	0.0121857
GEMIN7	-0.0332587	0.0332587	0.707178
GEMIN4	-0.101469	0.101469	0.250673
GDPD3	0.00131416	0.00131416	0.988161
GCDH	-0.0282973	0.0282973	0.749282
GADD45A	0.0218209	0.0218209	0.805355
GABARAPL2	0.120663	0.120663	0.171473
FTL	-0.063573	0.063573	0.472405
FOXRED1	0.215018	0.215018	0.0140214
FKBP4	-0.0405611	0.0405611	0.646816
FIBP	-0.0442659	0.0442659	0.617019
FDPS	-0.0906512	0.0906512	0.305026
FAU	-0.0521009	0.0521009	0.55606
FAM50A	-0.1194	0.1194	0.176035
FAM47B	0.149099	0.149099	0.0904452
FAM174A	-0.000317555	0.000317555	0.997139
FADD	-0.150903	0.150903	0.08657
ETFB	0.0109637	0.0109637	0.901472
ERVK3-1	0.197268	0.197268	0.0244726
ERP29	0.0913058	0.0913058	0.301533
ERLIN2	0.0608697	0.0608697	0.49148
ENO1	-0.157979	0.157979	0.072632
EMP3	-0.0607252	0.0607252	0.492511
EMC6	-0.0478352	0.0478352	0.588889
EIF6	-0.015545	0.015545	0.860656
EIF4E2	-0.00989416	0.00989416	0.911042
EIF4A3	0.0675543	0.0675543	0.445063
EIF3K	0.135654	0.135654	0.123835
EIF3I	-0.155786	0.155786	0.0767433
EIF3G	-0.0630338	0.0630338	0.476178
EIF2B4	-0.0809141	0.0809141	0.360111
EEF1D	0.0379333	0.0379333	0.668299
EEF1B2	-0.0927172	0.0927172	0.29409
ECH1	-0.0276818	0.0276818	0.75456
EBPL	-0.152224	0.152224	0.0838192
DYNLL1	0.0865553	0.0865553	0.327486
DNTTIP1	-0.00183169	0.00183169	0.983499
DNPH1	0.0715605	0.0715605	0.418473
DNAJA4	0.0716947	0.0716947	0.417599
DNAJA3	-0.0918125	0.0918125	0.298847
DHX8	-0.129157	0.129157	0.143048
DHRS7C	-0.0718843	0.0718843	0.416365
DHPS	-0.0503286	0.0503286	0.569592
DGUOK	0.137562	0.137562	0.118589
DDB1	-0.128874	0.128874	0.143932
DBI	0.0557168	0.0557168	0.528941
DAPK3	-0.0661678	0.0661678	0.454483
CYB561D2	-0.0842915	0.0842915	0.340343
CUTA	0.145867	0.145867	0.0977326
CUEDC2	-0.137423	0.137423	0.118965
CTNNBL1	-0.011868	0.011868	0.893392
CSTB	0.0896954	0.0896954	0.310175
CST3	0.0650854	0.0650854	0.461913
CRYL1	0.200411	0.200411	0.022242
COX8A	0.0114916	0.0114916	0.896754
COX6B1	0.120414	0.120414	0.172366
COX6A1	0.0709256	0.0709256	0.422624
COX5B	0.142239	0.142239	0.106457
COX5A	0.193994	0.193994	0.0269966
COQ5	-0.000190603	0.000190603	0.998283
COPS6	-0.0287298	0.0287298	0.74558
COG4	0.074799	0.074799	0.397671
COA7	0.084892	0.084892	0.336902
COA6	0.109654	0.109654	0.214267
CLTA	0.037597	0.037597	0.671068
CLP1	-0.112421	0.112421	0.202855
CIB1	0.0381927	0.0381927	0.666167
CHMP2A	-0.0132915	0.0132915	0.880694
CHCHD1	0.133479	0.133479	0.130032
CFD	-0.0196977	0.0196977	0.823971
CERS6	0.102666	0.102666	0.245096
CEBPG	-0.0590108	0.0590108	0.50483
CDKN2D	-0.0963783	0.0963783	0.275356
CDK5RAP3	0.0870884	0.0870884	0.324504
CDK5	0.00805802	0.00805802	0.927501
CD48	0.146885	0.146885	0.095389
CCT5	0.150559	0.150559	0.0872987
CCDC51	0.113818	0.113818	0.197262
CCDC43	0.151532	0.151532	0.0852518
CCDC159	-0.0593418	0.0593418	0.502439
CBR1	-0.0141319	0.0141319	0.873212
CAT	-0.0402213	0.0402213	0.649578
CARS2	0.0027745	0.0027745	0.975007
CAMSAP1	0.00418595	0.00418595	0.962301
C5orf15	0.0456949	0.0456949	0.605687
C19orf53	-0.126334	0.126334	0.152069
C17orf58	-0.147855	0.147855	0.0931975
C15orf61	-0.00951631	0.00951631	0.914426
C14orf119	0.0720827	0.0720827	0.415077
C11orf96	-0.140542	0.140542	0.110741
BST2	-0.0413149	0.0413149	0.640706
BRK1	0.156503	0.156503	0.0753793
BOLA1	0.110957	0.110957	0.208836
BNC1	-0.166093	0.166093	0.0589459
BID	0.066823	0.066823	0.450018
BCS1L	0.0216987	0.0216987	0.806424
BCL2A1	-0.0185012	0.0185012	0.834505
BATF3	-0.00333918	0.00333918	0.969923
AURKAIP1	-0.0190521	0.0190521	0.829651
ATP6V1F	-0.0437395	0.0437395	0.621216
ATP6V1E2	-0.00209159	0.00209159	0.981158
ATP6AP2	0.0114115	0.0114115	0.89747
ATOX1	-0.0900801	0.0900801	0.308096
ATG3	0.129407	0.129407	0.14227
ATG101	0.0289187	0.0289187	0.743965
ARSD	0.0504933	0.0504933	0.568328
ARPC5	-0.134788	0.134788	0.126274
ARPC1B	0.0741031	0.0741031	0.402088
ARPC1A	-0.145339	0.145339	0.0989668
ARMCX1	0.146921	0.146921	0.0953063
ARL6IP4	0.0222193	0.0222193	0.801874
ARF4	0.188645	0.188645	0.0315989
APRT	0.088674	0.088674	0.315739
APOBR	-0.162846	0.162846	0.0641441
AP2S1	-0.0556021	0.0556021	0.529791
ANXA5	0.147916	0.147916	0.0930611
ANXA2P3	0.157266	0.157266	0.0739497
ANXA2P2	0.0984507	0.0984507	0.265117
ANP32A	0.0428476	0.0428476	0.628357
ANAPC15	-0.0870634	0.0870634	0.324644
ANAPC11	0.0862402	0.0862402	0.329257
ALG1	0.192784	0.192784	0.0279848
AKR7A2P1	0.192865	0.192865	0.0279174
AKR7A2	0.0438115	0.0438115	0.620642
AKR1B1	0.271443	0.271443	0.00178468
AKR1A1	0.0198755	0.0198755	0.822408
AKAP8L	-0.151473	0.151473	0.0853743
AIP	-0.0913412	0.0913412	0.301345
AIF1	-0.00393245	0.00393245	0.964582
AFG3L1P	-0.0900041	0.0900041	0.308506
ADCK5	-0.149595	0.149595	0.0893668
ACLY	-0.214515	0.214515	0.0142531
ACAD9	0.0686763	0.0686763	0.437522
ABHD11	-0.0842924	0.0842924	0.340338

## Sheet: black-module-gene
genes	GS.Macrophages.M2	The absolute value	p.GS.Macrophages.M2
ZNF600	0.189902	0.189902	0.0304616
ZBTB38	0.0586468	0.0586468	0.507465
ZBP1	-0.143576	0.143576	0.103174
YWHAQ	0.178204	0.178204	0.0425114
YPEL1	0.200515	0.200515	0.0221711
YES1	0.254328	0.254328	0.00350085
VANGL1	0.0949534	0.0949534	0.28255
USP28	0.251923	0.251923	0.00383516
UAP1	0.234901	0.234901	0.00714168
TSPAN5	0.164242	0.164242	0.0618647
TOX	0.00655429	0.00655429	0.941003
TMEM255A	-0.0556201	0.0556201	0.529658
TMEM181	0.222402	0.222402	0.0109838
TLR3	0.190232	0.190232	0.0301689
TLE1	0.148628	0.148628	0.0914797
TGFBR3	0.0769216	0.0769216	0.384377
TGFBR1	0.228936	0.228936	0.00879428
TFDP2	0.249933	0.249933	0.0041332
TET1	0.106899	0.106899	0.226073
TBX21	-0.0183925	0.0183925	0.835464
TBC1D31	0.215163	0.215163	0.0139554
TARP	0.271576	0.271576	0.00177508
SYTL3	0.165085	0.165085	0.0605202
SYTL2	0.169213	0.169213	0.0542803
SYNE1	0.146123	0.146123	0.0971403
STOM	0.170643	0.170643	0.0522464
STK39	-0.0369431	0.0369431	0.676466
STARD9	0.0593327	0.0593327	0.502505
ST8SIA6	0.192529	0.192529	0.0281967
SPON2	0.0204598	0.0204598	0.817277
SPN	-0.122548	0.122548	0.164829
SPIN4	0.150567	0.150567	0.0872828
SNTB2	0.0235787	0.0235787	0.790025
SLFN13	0.168975	0.168975	0.0546252
SLCO4C1	0.240228	0.240228	0.00590526
SLC4A4	0.161115	0.161115	0.0670652
SLC25A53	0.0272075	0.0272075	0.758634
SLC14A1	0.00822047	0.00822047	0.926043
SLAMF7	0.0829106	0.0829106	0.348341
SLAMF6	0.0903353	0.0903353	0.306722
SIGLEC17P	-0.0203993	0.0203993	0.817808
SH2D1B	0.169215	0.169215	0.0542777
SETBP1	0.00353919	0.00353919	0.968122
SAMD3	0.302034	0.302034	0.000478718
S1PR5	-0.0184488	0.0184488	0.834968
RHOBTB3	0.252331	0.252331	0.00377648
RHEBL1	0.147889	0.147889	0.0931218
RGS9	0.0916337	0.0916337	0.299793
RAP2A	0.156291	0.156291	0.0757802
RAP1GAP2	-0.230982	0.230982	0.00819291
RAB37	0.000342169	0.000342169	0.996917
RAB29	-0.0940803	0.0940803	0.287019
PYHIN1	0.169043	0.169043	0.0545263
PTPRM	-0.0429994	0.0429994	0.627139
PTGDR	0.209296	0.209296	0.0168563
PTCH1	-0.00428243	0.00428243	0.961433
PRSS23	0.141755	0.141755	0.107663
PRR5L	0.00315313	0.00315313	0.971598
PRF1	0.0193066	0.0193066	0.827411
PPP2R5C	0.216495	0.216495	0.013361
PPP2R2B	0.102382	0.102382	0.246414
PPM1L	0.129351	0.129351	0.142442
PLEKHF1	-0.083299	0.083299	0.34608
PIK3CG	0.0546371	0.0546371	0.536969
PHLPP2	0.316408	0.316408	0.000244982
PHLDB2	0.180905	0.180905	0.0394233
PDGFD	0.16304	0.16304	0.063823
PATL2	0.058232	0.058232	0.510478
PAFAH2	0.126573	0.126573	0.151289
NUAK1	0.107685	0.107685	0.222658
NPC1	0.164975	0.164975	0.0606946
NMUR1	-0.0806397	0.0806397	0.361748
NKG7	0.0950893	0.0950893	0.281858
NFATC3	0.118058	0.118058	0.180978
NEO1	0.0736162	0.0736162	0.405196
NEDD9	0.0923379	0.0923379	0.296078
NCR1	0.115049	0.115049	0.19243
NCOA1	0.135493	0.135493	0.124285
NCAM1	0.0141093	0.0141093	0.873413
NCALD	0.204713	0.204713	0.0194731
MYO6	0.120239	0.120239	0.172996
MYO3B	0.04457	0.04457	0.6146
MYBL1	0.207668	0.207668	0.0177486
MXRA7	0.0203059	0.0203059	0.818628
MEX3C	0.104079	0.104079	0.238629
MCTP2	0.028344	0.028344	0.748881
LPP	-0.00102404	0.00102404	0.990774
LPAL2	0.0769072	0.0769072	0.384466
LOC100130872	-0.0955274	0.0955274	0.279637
LINC00299	0.185489	0.185489	0.0346143
LIMA1	0.0807592	0.0807592	0.361034
LGR6	-0.0613526	0.0613526	0.488043
LAX1	0.0577158	0.0577158	0.51424
KLRG1	0.208636	0.208636	0.0172135
KLRF1	0.308508	0.308508	0.000355512
KLRD1	0.212559	0.212559	0.0151845
KLRC4-KLRK1	0.151683	0.151683	0.0849377
KLRC3	0.197137	0.197137	0.0245694
KIF21A	0.1691	0.1691	0.054443
KIAA1671	-0.0857482	0.0857482	0.332034
KAT2B	0.119957	0.119957	0.174012
JAKMIP2	0.119312	0.119312	0.176355
ITPRIPL1	0.0209729	0.0209729	0.812777
INPP4A	0.0130946	0.0130946	0.882449
IL18RAP	0.332448	0.332448	0.000111368
IL12RB1	-0.0766353	0.0766353	0.386154
IKZF2	0.226581	0.226581	0.00953437
IFNG	0.117686	0.117686	0.182366
HS3ST3B1	0.0490555	0.0490555	0.579407
HERPUD2	-0.0964442	0.0964442	0.275027
HEG1	0.0557947	0.0557947	0.528364
HEATR9	0.0757978	0.0757978	0.391381
GZMM	-0.0263719	0.0263719	0.76583
GZMH	0.035946	0.035946	0.684727
GZMB	0.169202	0.169202	0.0542957
GZMA	0.171126	0.171126	0.0515738
GPR52	0.165593	0.165593	0.0597225
GPATCH8	0.0718805	0.0718805	0.41639
GNPTAB	0.203063	0.203063	0.0204977
GNLY	0.104766	0.104766	0.235526
GNG2	0.0608026	0.0608026	0.491958
GNAO1	0.0835425	0.0835425	0.344667
GK5	0.230166	0.230166	0.00842805
GFI1	-0.0484299	0.0484299	0.584259
FUT11	0.153228	0.153228	0.0817743
FRMPD3	-0.0219021	0.0219021	0.804645
FKBP11	0.101179	0.101179	0.252034
FGFBP2	0.198743	0.198743	0.0234028
FEZ1	0.0715522	0.0715522	0.418527
FCRL6	0.00565232	0.00565232	0.94911
FCRL3	0.0676309	0.0676309	0.444546
FAT4	0.16216	0.16216	0.0652895
FASLG	0.0684097	0.0684097	0.439307
FAM169A	0.259166	0.259166	0.00290659
F2R	0.153394	0.153394	0.0814387
EPB41L4A	0.0950125	0.0950125	0.282249
EOMES	0.00119543	0.00119543	0.98923
ENPP5	0.244732	0.244732	0.00501256
ENPP4	0.178432	0.178432	0.0422425
ELOVL6	0.133111	0.133111	0.131103
EIF5A2	0.0830809	0.0830809	0.347348
DTHD1	0.184362	0.184362	0.0357478
DLGAP1-AS1	-0.10735	0.10735	0.224109
DLG5	0.036456	0.036456	0.680497
DLG3	0.0640959	0.0640959	0.468763
CST7	0.125841	0.125841	0.153687
CRIM1	0.115635	0.115635	0.19016
CRACR2A	-0.198957	0.198957	0.0232507
COLQ	0.0522525	0.0522525	0.55491
COLGALT2	-0.0200669	0.0200669	0.820727
CLDND2	0.0104573	0.0104573	0.906002
CLASP1	0.090936	0.090936	0.303503
CHAF1B	0.178191	0.178191	0.042526
CEP78	0.26731	0.26731	0.00210849
CEP126	0.206967	0.206967	0.0181456
CD38	0.12712	0.12712	0.149514
CD247	0.10771	0.10771	0.222551
CD226	0.241019	0.241019	0.00573876
CD160	0.172769	0.172769	0.0493394
CCL5	0.121526	0.121526	0.168409
CCL4	0.240486	0.240486	0.00585042
CCDC89	0.113587	0.113587	0.198182
CBLB	0.147388	0.147388	0.0942468
CACNA2D2	-0.0047985	0.0047985	0.956789
C1orf21	0.17385	0.17385	0.0479126
C19orf12	0.0431872	0.0431872	0.625634
C12orf75	0.260217	0.260217	0.00279019
BNC2	0.0868918	0.0868918	0.325602
B4GALT6	0.235652	0.235652	0.00695455
AUTS2	0.0873851	0.0873851	0.322853
ARNTL	-0.00893205	0.00893205	0.919662
ARL4C	0.151603	0.151603	0.0851035
ARHGEF9	0.245718	0.245718	0.00483394
ARHGEF3	-0.00174838	0.00174838	0.984249
ARHGEF28	0.0434559	0.0434559	0.623483
ARAP2	0.250652	0.250652	0.00402326
APOBEC3G	0.159403	0.159403	0.0700599
AMOT	-0.0783987	0.0783987	0.375286
AKR1C3	0.214112	0.214112	0.0144404
AGPAT4-IT1	0.250614	0.250614	0.00402891
AGPAT4	0.26186	0.26186	0.00261658
AGAP1	-0.0231552	0.0231552	0.793711
ADGRG5	-0.0800162	0.0800162	0.365484
ADGRG1	-0.0250582	0.0250582	0.777182
ADAMTS1	0.144441	0.144441	0.101092
ACSL5	-0.0362831	0.0362831	0.68193
ABCB1	0.230072	0.230072	0.00845554

## Sheet: brown-module-gene
genes	GS.Macrophages.M2	The absolute value	p.GS.Macrophages.M2
ZSCAN10	-0.145455	0.145455	0.0986929
ZSCAN1	-0.133268	0.133268	0.130645
ZNRF4	-0.00107543	0.00107543	0.990311
ZNRF2P1	-0.186561	0.186561	0.0335633
ZNF90	-0.0424752	0.0424752	0.631348
ZNF837	-0.232193	0.232193	0.00785431
ZNF787	-0.321927	0.321927	0.000187698
ZNF784	-0.182077	0.182077	0.038143
ZNF747	-0.252082	0.252082	0.00381221
ZNF697	0.038929	0.038929	0.660126
ZNF696	-0.12006	0.12006	0.173639
ZNF628	-0.341996	0.341996	6.82037e-05
ZNF579	-0.0926315	0.0926315	0.294539
ZNF541	-0.0257257	0.0257257	0.771408
ZNF517	-0.244983	0.244983	0.0049665
ZNF469	-0.179495	0.179495	0.0410106
ZNF446	-0.299864	0.299864	0.000528113
ZNF444	-0.20675	0.20675	0.0182698
ZNF324B	-0.217011	0.217011	0.0131369
ZNF214	-0.173465	0.173465	0.048417
ZNF205	-0.102902	0.102902	0.244008
ZIC5	-0.19374	0.19374	0.0272016
ZIC2	-0.0963983	0.0963983	0.275257
ZFR2	-0.0611851	0.0611851	0.489234
ZDHHC8P1	-0.202005	0.202005	0.0211792
ZDHHC22	-0.02589	0.02589	0.769989
ZDHHC19	-0.0264002	0.0264002	0.765587
ZCCHC3	-0.282694	0.282694	0.00111879
ZCCHC13	-0.120615	0.120615	0.171645
ZBTB46	-0.142184	0.142184	0.106593
ZBTB34	-0.109229	0.109229	0.216056
ZBTB12	-0.172457	0.172457	0.049757
ZAN	-0.225376	0.225376	0.00993382
YBX2	-0.107847	0.107847	0.221958
XKR4	-0.105747	0.105747	0.231144
XIRP1	-0.294018	0.294018	0.000685492
XAGE-4	-0.0663298	0.0663298	0.453376
WTIP	-0.168964	0.168964	0.0546406
WT1-AS	-0.108841	0.108841	0.217705
WT1	-0.183414	0.183414	0.0367254
WSCD1	-0.192753	0.192753	0.0280102
WNT9B	-0.18275	0.18275	0.0374238
WNT6	-0.170707	0.170707	0.0521565
WNT5A	0.0113827	0.0113827	0.897727
WNT3A	-0.17145	0.17145	0.051127
WNT11	0.0164517	0.0164517	0.852618
WNT10A	-0.251656	0.251656	0.0038741
WIPF3	-0.0804985	0.0804985	0.362591
WFIKKN1	-0.0435026	0.0435026	0.62311
WFDC2	-0.125263	0.125263	0.155602
WFDC12	-0.0850869	0.0850869	0.33579
WDR86	-0.227512	0.227512	0.00923548
VWCE	-0.198921	0.198921	0.0232761
VWA5B1	-0.0989554	0.0989554	0.262663
VWA2	-0.129844	0.129844	0.140916
VWA1	-0.24659	0.24659	0.00468078
VSX2	-0.151016	0.151016	0.0863321
VSX1	-0.204029	0.204029	0.0198927
VPREB1	-0.0549461	0.0549461	0.534665
VAX1	-0.0614651	0.0614651	0.487244
VAT1L	-0.199617	0.199617	0.022788
VASN	-0.0504987	0.0504987	0.568286
VANGL2	-0.0672411	0.0672411	0.447181
UTS2R	-0.240026	0.240026	0.00594836
UTF1	-0.0848693	0.0848693	0.337032
USH1G	-0.0821641	0.0821641	0.352713
UROC1	-0.148668	0.148668	0.0913929
UPK1A-AS1	-0.130911	0.130911	0.137652
UNCX	-0.188236	0.188236	0.0319765
UNC80	0.0135863	0.0135863	0.878068
UNC5A	-0.214752	0.214752	0.0141434
ULBP1	-0.144805	0.144805	0.100226
UFSP1	-0.275152	0.275152	0.00153332
UCN3	-0.0191031	0.0191031	0.829202
UCN	-0.219817	0.219817	0.0119739
UCMA	-0.0692383	0.0692383	0.433772
UCHL1	0.035019	0.035019	0.692442
UBE2M	-0.171475	0.171475	0.0510913
UBE2DNL	-0.15659	0.15659	0.075216
TYMSOS	-0.234792	0.234792	0.00716915
TWIST1	-0.0858369	0.0858369	0.331532
TUSC1	-0.102263	0.102263	0.246963
TUBBP5	-0.106613	0.106613	0.227325
TUBB6	-0.10354	0.10354	0.241083
TTTY14	-0.119734	0.119734	0.174821
TTLL6	-0.00898884	0.00898884	0.919153
TTC9B	-0.076866	0.076866	0.384721
TTBK1	-0.129716	0.129716	0.141311
TSSK1B	-0.0497409	0.0497409	0.574113
TSSC4	-0.16966	0.16966	0.0536381
TSR3	-0.159589	0.159589	0.0697303
TSPAN10	-0.136765	0.136765	0.120758
TSGA10IP	-0.0597396	0.0597396	0.499573
TRPT1	-0.250892	0.250892	0.00398704
TRPM5	-0.0598721	0.0598721	0.498621
TRNP1	-0.236592	0.236592	0.00672644
TRMT61A	-0.226689	0.226689	0.00949936
TRIML2	-0.119049	0.119049	0.177318
TRIM65	-0.24735	0.24735	0.00455097
TRIM54	-0.0384378	0.0384378	0.664153
TRIM50	-0.0935949	0.0935949	0.289524
TRIM47	-0.21595	0.21595	0.0136016
TRIM31	0.00452152	0.00452152	0.959281
TRIM15	-0.0189546	0.0189546	0.83051
TRIL	-0.165553	0.165553	0.0597849
TRIAP1	-0.0245193	0.0245193	0.781853
TRADD	-0.244472	0.244472	0.00506056
TPSD1	-0.142212	0.142212	0.106524
TPI1P2	-0.0953028	0.0953028	0.280775
TPGS1	-0.235106	0.235106	0.00708999
TPBG	-0.181635	0.181635	0.0386217
TP73	-0.1399	0.1399	0.112395
TP53I13	-0.285455	0.285455	0.000994658
TONSL	-0.285057	0.285057	0.00101176
TNNI2	-0.160799	0.160799	0.0676104
TNNC2	-0.0826237	0.0826237	0.350017
TNFSF9	-0.268082	0.268082	0.00204422
TNFRSF8	-0.242648	0.242648	0.00540937
TNFRSF4	-0.318458	0.318458	0.000222039
TNFRSF18	-0.000309127	0.000309127	0.997215
TNFRSF12A	-0.0990872	0.0990872	0.262024
TNFAIP8L3	-0.130924	0.130924	0.137612
TMPRSS6	-0.148385	0.148385	0.092017
TMEM89	-0.226306	0.226306	0.00962437
TMEM72	-0.203331	0.203331	0.0203285
TMEM59L	-0.178585	0.178585	0.0420633
TMEM52B	-0.0964439	0.0964439	0.275028
TMEM51-AS1	-0.178483	0.178483	0.0421827
TMEM37	-0.0856637	0.0856637	0.332512
TMEM262	-0.0123761	0.0123761	0.888857
TMEM251	0.0155152	0.0155152	0.86092
TMEM215	-0.088585	0.088585	0.316227
TMEM200B	-0.219513	0.219513	0.0120955
TMEM198	-0.18847	0.18847	0.0317598
TMEM190	-0.23338	0.23338	0.00753451
TMEM184A	-0.0424259	0.0424259	0.631744
TMEM158	-0.0786993	0.0786993	0.373453
TMEM151A	-0.260922	0.260922	0.00271446
TMEM139	-0.0238478	0.0238478	0.787684
TMEM125	-0.120304	0.120304	0.17276
TMEM121	-0.260236	0.260236	0.00278811
TMEM105	-0.106116	0.106116	0.229509
TM6SF2	0.0763175	0.0763175	0.388133
TLL1	-0.0898606	0.0898606	0.309281
TLDC2	0.00594219	0.00594219	0.946504
TLCD2	-0.166662	0.166662	0.0580703
TINAGL1	-0.217132	0.217132	0.0130849
TIMP3	0.0450534	0.0450534	0.610763
TIMM44	-0.0886724	0.0886724	0.315748
TIGD5	-0.143679	0.143679	0.102923
THEG	-0.105628	0.105628	0.231674
THAP8	-0.271316	0.271316	0.00179394
TH	-0.145097	0.145097	0.0995351
TGM6	-0.072076	0.072076	0.41512
TFF1	-0.231265	0.231265	0.0081127
TFAP2E	-0.190631	0.190631	0.0298182
TEX13B	-0.0632888	0.0632888	0.474392
TERT	-0.191082	0.191082	0.0294261
TENM4	-0.276763	0.276763	0.00143453
TEKT4	-0.171226	0.171226	0.0514346
TEAD4	-0.202557	0.202557	0.0208214
TCHH	-0.0296434	0.0296434	0.737779
TCF24	-0.19347	0.19347	0.0274208
TCF15	-0.110775	0.110775	0.209589
TCEAL3	-0.171285	0.171285	0.0513533
TBX3	-0.0496735	0.0496735	0.574633
TBX2	-0.227972	0.227972	0.00909086
TBX10	-0.162875	0.162875	0.0640968
TBR1	-0.150781	0.150781	0.0868293
TAS1R2	-0.0321193	0.0321193	0.716775
TAGLN3	-0.103779	0.103779	0.239992
TACC2	0.00225419	0.00225419	0.979693
TAC1	-0.0964515	0.0964515	0.27499
SYT4	-0.118257	0.118257	0.180238
SYT3	-0.0176346	0.0176346	0.842154
SYP	-0.14249	0.14249	0.105833
SYNGR4	-0.130845	0.130845	0.137852
SYNGR3	-0.16875	0.16875	0.0549528
SYNGR1	-0.0756614	0.0756614	0.392237
SYNDIG1	-0.104289	0.104289	0.237674
SYN1	-0.236848	0.236848	0.00666526
SYDE1	-0.0327985	0.0327985	0.711049
SWSAP1	0.00348235	0.00348235	0.968634
SUSD5	-0.0471801	0.0471801	0.594008
SUN5	-0.0862415	0.0862415	0.32925
SULT2B1	-0.27925	0.27925	0.00129339
STUM	-0.0669609	0.0669609	0.449081
STMN4	-0.136779	0.136779	0.120719
STKLD1	-0.163372	0.163372	0.0632784
SSTR5-AS1	-0.0742992	0.0742992	0.40084
SSTR3	-0.19927	0.19927	0.0230302
SSTR2	-0.146675	0.146675	0.09587
SSC5D	-0.0593552	0.0593552	0.502343
SRRM4	-0.0983975	0.0983975	0.265376
SRRM3	-0.123794	0.123794	0.160545
SRPK3	-0.0958227	0.0958227	0.278147
SRMS	-0.0895272	0.0895272	0.311087
SPTBN2	-0.221513	0.221513	0.0113159
SPSB4	-0.120507	0.120507	0.172033
SPRN	-0.128714	0.128714	0.144435
SPRED3	-0.11294	0.11294	0.200764
SPPL2C	-0.140519	0.140519	0.110799
SPNS2	-0.181978	0.181978	0.0382497
SPIRE2	-0.163566	0.163566	0.0629603
SPEF1	-0.118755	0.118755	0.178397
SPDYC	-0.112792	0.112792	0.201361
SPDEF	-0.120175	0.120175	0.173226
SPATC1L	-0.219856	0.219856	0.0119587
SPATC1	-0.190051	0.190051	0.030329
SPANXA2-OT1	0.00266567	0.00266567	0.975987
SPACA7	-0.056385	0.056385	0.524003
SP5	-0.0545224	0.0545224	0.537825
SOX9	-0.0850733	0.0850733	0.335868
SOX8	-0.121331	0.121331	0.169098
SOX18	-0.193725	0.193725	0.0272135
SOX17	-0.141222	0.141222	0.109006
SOX12	-0.159264	0.159264	0.0703088
SOX11	-0.0877519	0.0877519	0.320818
SOX10	-0.156723	0.156723	0.0749645
SOWAHA	-0.118782	0.118782	0.178299
SOHLH1	-0.103993	0.103993	0.239018
SOD3	-0.210588	0.210588	0.016176
SOCS7	-0.3055	0.3055	0.000408566
SNORA80B	-0.218325	0.218325	0.0125807
SNORA80A	-0.191577	0.191577	0.0290005
SNCG	-0.170274	0.170274	0.0527643
SNAP25	-0.0573609	0.0573609	0.516834
SMYD1	0.102432	0.102432	0.24618
SMTNL2	-0.133765	0.133765	0.129203
SMO	-0.100807	0.100807	0.253795
SMIM24	-0.0683647	0.0683647	0.439609
SMCP	0.016522	0.016522	0.851996
SLITRK3	-0.145025	0.145025	0.099705
SLCO4A1-AS1	-0.139534	0.139534	0.113348
SLCO2B1	-0.182647	0.182647	0.0375337
SLC9A3R2	-0.161944	0.161944	0.0656532
SLC8A2	-0.119387	0.119387	0.176081
SLC6A9	-0.174501	0.174501	0.0470712
SLC6A8	-0.148299	0.148299	0.0922094
SLC6A19	-0.238023	0.238023	0.0063917
SLC5A9	-0.0535247	0.0535247	0.545302
SLC52A2	-0.334988	0.334988	9.78997e-05
SLC45A1	0.0142006	0.0142006	0.872601
SLC39A4	-0.0560823	0.0560823	0.526237
SLC32A1	-0.138214	0.138214	0.116835
SLC30A10	-0.246171	0.246171	0.00475395
SLC2A4	-0.0671765	0.0671765	0.447619
SLC2A14	-0.0283519	0.0283519	0.748814
SLC26A9	0.0630025	0.0630025	0.476397
SLC25A5-AS1	-0.143965	0.143965	0.102233
SLC25A47	-0.156454	0.156454	0.0754715
SLC25A41	-0.205972	0.205972	0.0187215
SLC25A29	-0.227573	0.227573	0.00921628
SLC23A1	-0.0729725	0.0729725	0.409326
SLC22A7	0.00578164	0.00578164	0.947947
SLC22A6	-0.11957	0.11957	0.175416
SLC17A7	-0.169299	0.169299	0.0541565
SLC13A5	-0.179745	0.179745	0.0407253
SLC12A5	-0.0221041	0.0221041	0.80288
SLC10A4	-0.196554	0.196554	0.0250051
SIX6	-0.227531	0.227531	0.00922926
SIX5	-0.161942	0.161942	0.0656569
SIX2	-0.179076	0.179076	0.0414934
SIRT3	-0.0185472	0.0185472	0.8341
SIM2	-0.153019	0.153019	0.0821953
SHROOM2	-0.216037	0.216037	0.0135629
SHOX	-0.12029	0.12029	0.172813
SHISA7	-0.174	0.174	0.0477179
SHISA6	-0.184999	0.184999	0.0351029
SHISA2	-0.121129	0.121129	0.169813
SHE	-0.0679408	0.0679408	0.442457
SHD	-0.016039	0.016039	0.856275
SHBG	0.00813182	0.00813182	0.926839
SHANK3	-0.236187	0.236187	0.0068237
SH3GL2	-0.0348097	0.0348097	0.694188
SH2D7	-0.0452966	0.0452966	0.608836
SH2D5	-0.0964798	0.0964798	0.274849
SH2D4B	-0.244676	0.244676	0.00502282
SFTPB	-0.125483	0.125483	0.154869
SFRP5	-0.139298	0.139298	0.113965
SFRP1	-0.199044	0.199044	0.0231897
SFN	-0.195712	0.195712	0.0256458
SEMA6C	-0.0569601	0.0569601	0.519773
SEMA5B	-0.244706	0.244706	0.0050173
SEMA3G	-0.164293	0.164293	0.0617827
SEMA3E	0.132312	0.132312	0.133453
SEC1P	-0.13249	0.13249	0.132926
SEC14L5	-0.128407	0.128407	0.145403
SEC14L4	-0.0142677	0.0142677	0.872004
SEC14L3	0.00267522	0.00267522	0.975901
SDC1	-0.233808	0.233808	0.007422
SCX	-0.187187	0.187187	0.0329625
SCT	-0.119393	0.119393	0.17606
SCRT1	-0.300964	0.300964	0.000502517
SCP2D1	0.0375532	0.0375532	0.67143
SCN4A	0.0195114	0.0195114	0.825609
SCN3B	-0.116485	0.116485	0.186899
SCGB3A1	-0.0232968	0.0232968	0.792478
SCARF2	-0.186002	0.186002	0.0341084
SCARA3	-0.0598103	0.0598103	0.499065
SBK2	-0.157169	0.157169	0.0741308
SAMD5	-0.0205744	0.0205744	0.816272
SAMD11	-0.126717	0.126717	0.150822
SAMD1	-0.173648	0.173648	0.0481772
SALL4	-0.196613	0.196613	0.0249608
SALL3	-0.141511	0.141511	0.108277
S1PR2	-0.285484	0.285484	0.000993437
S100A1	-0.0141242	0.0141242	0.873281
RTP5	-0.272442	0.272442	0.00171351
RTN4RL2	-0.203931	0.203931	0.0199534
RSPO4	-0.0766908	0.0766908	0.385809
RSPO3	0.0568199	0.0568199	0.520803
RSPH6A	-0.168781	0.168781	0.0549078
RS1	-0.0994356	0.0994356	0.260342
RRAD	-0.220115	0.220115	0.011856
RPS2P32	-0.0962659	0.0962659	0.275919
RPRML	-0.156234	0.156234	0.0758883
RPL3L	-0.0388692	0.0388692	0.660616
ROR2	-0.151486	0.151486	0.0853477
RNF222	-0.0739506	0.0739506	0.40306
RNF215	-0.337645	0.337645	8.5452e-05
RNF113B	-0.0679762	0.0679762	0.442219
RNF112	-0.156534	0.156534	0.0753202
RND2	-0.0653344	0.0653344	0.460197
RNASE10	-0.139261	0.139261	0.114061
RIPPLY3	-0.163501	0.163501	0.063067
RIMS4	-0.0496738	0.0496738	0.57463
RIIAD1	-0.0925748	0.0925748	0.294835
RHPN1-AS1	-0.0949355	0.0949355	0.282641
RHPN1	-0.256099	0.256099	0.00327175
RHOV	-0.102753	0.102753	0.244697
RHO	-0.309102	0.309102	0.000345831
RHCG	-0.172925	0.172925	0.0491302
RHBG	-0.102361	0.102361	0.246508
RHBDL1	-0.217237	0.217237	0.0130395
RHBDF1	-0.185729	0.185729	0.034376
RHBDD3	-0.215884	0.215884	0.0136311
RGMA	-0.133615	0.133615	0.129636
REM1	-0.141927	0.141927	0.107235
RELN	-0.00973814	0.00973814	0.912439
RDH13	-0.0614476	0.0614476	0.487368
RD3	-0.165808	0.165808	0.0593878
RCOR2	-0.173329	0.173329	0.0485962
RBMXL2	-0.00393737	0.00393737	0.964538
RBFOX3	-0.0296158	0.0296158	0.738014
RAX2	-0.0957488	0.0957488	0.278519
RAX	0.139291	0.139291	0.113985
RASSF7	-0.229503	0.229503	0.00862382
RASSF10	-0.110198	0.110198	0.211986
RASL10B	-0.133179	0.133179	0.130904
RASL10A	-0.0159567	0.0159567	0.857005
RASGEF1C	-0.08381	0.08381	0.343119
RASD2	-0.162558	0.162558	0.0646226
RASD1	-0.16709	0.16709	0.0574195
RARRES2	-0.0919458	0.0919458	0.298143
RAMP2	-0.10994	0.10994	0.213067
RAMP1	-0.136408	0.136408	0.12174
RAI2	-0.218998	0.218998	0.0123037
RAET1E-AS1	-0.00768446	0.00768446	0.930853
RADIL	-0.0351202	0.0351202	0.691598
RAD23B	-0.0816887	0.0816887	0.355515
RAC3	-0.0249107	0.0249107	0.77846
RABEP2	-0.145153	0.145153	0.0994029
RAB7B	-0.171291	0.171291	0.0513449
RAB3B	-0.113889	0.113889	0.196984
RAB17	-0.172601	0.172601	0.0495641
RAB13	-0.0735669	0.0735669	0.405512
R3HDML	-0.100712	0.100712	0.254242
QPRT	-0.0156699	0.0156699	0.859548
PYY2	-0.096252	0.096252	0.275989
PUSL1	-0.2297	0.2297	0.00856518
PUF60	-0.303261	0.303261	0.000452714
PTX4	-0.209063	0.209063	0.0169818
PTPRU	-0.0951331	0.0951331	0.281636
PTH2	-0.089152	0.089152	0.313127
PTGER1	-0.142926	0.142926	0.10476
PTF1A	-0.16936	0.16936	0.0540683
PTCHD1	-0.0575428	0.0575428	0.515504
PSD	-0.351232	0.351232	4.17982e-05
PSCA	-0.0466927	0.0466927	0.597829
PRX	-0.0856117	0.0856117	0.332807
PRSS8	-0.22536	0.22536	0.00993935
PRSS57	-0.139723	0.139723	0.112855
PRSS36	-0.10548	0.10548	0.232329
PRSS33	-0.185711	0.185711	0.0343941
PRSS30P	-0.160968	0.160968	0.067318
PRSS22	-0.138932	0.138932	0.114927
PRSS21	-0.117721	0.117721	0.182237
PRRX2	-0.157595	0.157595	0.0733401
PRR36	-0.175735	0.175735	0.0455077
PRR35	-0.214907	0.214907	0.0140722
PRR34	-0.261029	0.261029	0.00270312
PRR25	-0.00132629	0.00132629	0.988051
PRR23C	-0.0256209	0.0256209	0.772314
PRR22	-0.268863	0.268863	0.00198102
PRR18	-0.24217	0.24217	0.0055042
PRR15	-0.163285	0.163285	0.0634208
PROX1	-0.018376	0.018376	0.83561
PROSER2	-0.0503222	0.0503222	0.569641
PRORY	-0.209453	0.209453	0.0167725
PROP1	-0.243026	0.243026	0.00533528
PRIMA1	-0.0957349	0.0957349	0.278589
PRELID3A	-0.121664	0.121664	0.167923
PRDM6	-0.10959	0.10959	0.214536
PRDM13	-0.210255	0.210255	0.0163492
PRB3	-0.0630621	0.0630621	0.475979
PPY2P	-0.0810877	0.0810877	0.359078
PPY	-0.0984832	0.0984832	0.264958
PPP3R2	-0.226748	0.226748	0.00948021
PPP1R3D	-0.251945	0.251945	0.00383205
PPP1R1B	-0.0538683	0.0538683	0.542721
PPP1R14C	-0.162185	0.162185	0.0652471
PPL	-0.131432	0.131432	0.136079
PPFIA3	-0.184899	0.184899	0.0352033
POU4F2	-0.0824714	0.0824714	0.350909
POU3F4	-0.0115895	0.0115895	0.895879
POU3F3	-0.179696	0.179696	0.0407812
POU3F2	-0.114929	0.114929	0.192899
POU3F1	-0.0906837	0.0906837	0.304852
POM121L12	0.00062385	0.00062385	0.99438
PODXL2	-0.0644008	0.0644008	0.466646
PNPLA5	-0.132161	0.132161	0.133899
PNMT	-0.106833	0.106833	0.226362
PNMA6A	-0.184163	0.184163	0.035951
PNMA2	0.0275072	0.0275072	0.756059
PNCK	-0.214868	0.214868	0.0140902
PLXNB3	-0.172365	0.172365	0.0498807
PLPPR5	-0.0517917	0.0517917	0.558409
PLPPR3	-0.227966	0.227966	0.00909273
PLIN4	-0.0564674	0.0564674	0.523397
PLG	-0.0831002	0.0831002	0.347236
PLEKHN1	-0.294181	0.294181	0.000680582
PLEKHH3	-0.125491	0.125491	0.154842
PLEKHA6	-0.0933917	0.0933917	0.290577
PLEKHA4	-0.222599	0.222599	0.0109114
PLCD3	-0.293666	0.293666	0.000696246
PLA2R1	-0.0649972	0.0649972	0.462521
PLA2G2D	-0.0520354	0.0520354	0.556557
PKP3	-0.250091	0.250091	0.00410878
PKP1	-0.178512	0.178512	0.0421486
PKNOX2	-0.298513	0.298513	0.000561209
PKN3	-0.159159	0.159159	0.0704953
PIWIL1	-0.0927544	0.0927544	0.293896
PITPNM3	-0.149079	0.149079	0.0904895
PIM3	-0.291004	0.291004	0.000782499
PHLDB1	-0.0866804	0.0866804	0.326785
PHLDA3	-0.274145	0.274145	0.00159816
PHLDA2	-0.116499	0.116499	0.186849
PGPEP1L	-0.0839289	0.0839289	0.342432
PGF	-0.124166	0.124166	0.159281
PFN3	-0.207248	0.207248	0.0179853
PEX16	-0.441377	0.441377	1.46954e-07
PEX11G	-0.190546	0.190546	0.0298921
PERM1	-0.147369	0.147369	0.094291
PDZD7	-0.174553	0.174553	0.0470037
PDZD3	-0.0299527	0.0299527	0.735144
PDYN	0.00377317	0.00377317	0.966016
PDXP	-0.106513	0.106513	0.227765
PDX1	-0.205423	0.205423	0.0190462
PDPN	-0.268743	0.268743	0.00199063
PDLIM4	-0.163429	0.163429	0.0631837
PDIA2	-0.0485606	0.0485606	0.583244
PCSK4	-0.224813	0.224813	0.0101254
PCSK1N	-0.22178	0.22178	0.0112153
PCK1	-0.117596	0.117596	0.182704
PCDHB16	-0.0512006	0.0512006	0.562914
PCDHA8	0.000919147	0.000919147	0.991719
PCDHA7	-0.0552594	0.0552594	0.532334
PCDHA6	0.00786494	0.00786494	0.929233
PCDHA5	0.0165785	0.0165785	0.851495
PCDHA3	-0.0645688	0.0645688	0.465482
PCDHA2	-0.0121317	0.0121317	0.891038
PCDHA12	-0.0652251	0.0652251	0.46095
PCDHA11	-0.0877266	0.0877266	0.320958
PCDHA1	0.0539476	0.0539476	0.542126
PCDH8	0.0456567	0.0456567	0.605988
PCDH7	-0.210056	0.210056	0.0164534
PAX7	-0.201259	0.201259	0.0216709
PAX4	-0.193573	0.193573	0.0273375
PAX3	-0.0304777	0.0304777	0.730679
PAX1	-0.143728	0.143728	0.102805
PARD3B	-0.104883	0.104883	0.235
PANX2	-0.21735	0.21735	0.0129912
PALM3	-0.0801821	0.0801821	0.364487
PALD1	-0.26717	0.26717	0.00212026
PAGE3	-0.119453	0.119453	0.175842
PADI3	-0.100453	0.100453	0.255474
P4HA2	-0.0584762	0.0584762	0.508704
P2RX6	-0.23937	0.23937	0.0060905
P2RX2	-0.192445	0.192445	0.0282665
OXT	-0.199022	0.199022	0.0232047
OXLD1	-0.271805	0.271805	0.0017586
OVOL2	-0.0390907	0.0390907	0.658803
OTX1	-0.215474	0.215474	0.0138147
OTP	0.0583243	0.0583243	0.509807
OTOP3	-0.0213263	0.0213263	0.809682
OTOP2	-0.117913	0.117913	0.181518
OR7D4	-0.140682	0.140682	0.110383
OR6C3	-0.0519818	0.0519818	0.556964
OR52A5	-0.154918	0.154918	0.078422
OR51E2	-0.0489107	0.0489107	0.580529
OR3A4P	-0.0613985	0.0613985	0.487717
OPN4	-0.158079	0.158079	0.072449
OPLAH	-0.278671	0.278671	0.00132506
ONECUT2	-0.0977703	0.0977703	0.268449
ONECUT1	-0.103508	0.103508	0.241226
OMP	-0.025305	0.025305	0.775047
OLIG3	-0.197052	0.197052	0.0246327
OLIG2	-0.128913	0.128913	0.143813
OLIG1	-0.11748	0.11748	0.183137
OLFML2A	-0.162203	0.162203	0.0652164
OGDHL	-0.0962192	0.0962192	0.276154
ODF3L2	-0.13708	0.13708	0.119896
OBP2B	-0.194528	0.194528	0.0265709
NYAP1	-0.133608	0.133608	0.129658
NXT1	-0.108496	0.108496	0.219173
NXPH4	-0.149775	0.149775	0.0889777
NXPH3	-0.173653	0.173653	0.0481704
NXPH1	-0.286744	0.286744	0.000941184
NUDT8	-0.0986825	0.0986825	0.263988
NUDT18	-0.261587	0.261587	0.00264475
NTN5	-0.122292	0.122292	0.165722
NTM	-0.069601	0.069601	0.431362
NTHL1	-0.0745348	0.0745348	0.399344
NT5C1A	-0.187878	0.187878	0.0323102
NRXN2	-0.135765	0.135765	0.123525
NR5A1	-0.21093	0.21093	0.0160001
NR2F6	-0.0675403	0.0675403	0.445158
NR2F1	0.0234684	0.0234684	0.790984
NPW	-0.212757	0.212757	0.0150876
NPTX1	-0.0813751	0.0813751	0.357371
NPPC	-0.180884	0.180884	0.0394472
NPM2	-0.211554	0.211554	0.0156834
NPDC1	-0.165846	0.165846	0.0593278
NPC1L1	-0.134798	0.134798	0.126246
NPB	-0.196699	0.196699	0.0248958
NPAS4	0.0393744	0.0393744	0.656483
NPAP1	-0.269291	0.269291	0.00194718
NOXO1	-0.203987	0.203987	0.0199186
NOXA1	-0.128679	0.128679	0.144547
NOVA2	-0.277975	0.277975	0.00136409
NOTUM	-0.155905	0.155905	0.0765149
NOTCH3	-0.24243	0.24243	0.00545234
NOS1AP	-0.0475679	0.0475679	0.590975
NOS1	-0.0719349	0.0719349	0.416036
NMRK2	-0.120669	0.120669	0.171451
NKX6-3	-0.123379	0.123379	0.161964
NKX6-2	-0.152167	0.152167	0.083935
NKX6-1	-0.192598	0.192598	0.0281389
NKX3-2	-0.0163337	0.0163337	0.853663
NKX2-4	-0.122406	0.122406	0.165324
NKX2-3	-0.228631	0.228631	0.00888706
NKX2-2	-0.18604	0.18604	0.0340709
NKX2-1-AS1	-0.157292	0.157292	0.0739018
NKPD1	-0.00031166	0.00031166	0.997192
NKD1	-0.0941538	0.0941538	0.286641
NKAIN4	0.0246223	0.0246223	0.78096
NHLRC4	-0.128745	0.128745	0.144337
NGFR	-0.0695836	0.0695836	0.431477
NGB	-0.118259	0.118259	0.180233
NFATC4	-0.0984766	0.0984766	0.26499
NFASC	-0.0970803	0.0970803	0.271858
NEUROG3	-0.00659126	0.00659126	0.940671
NEUROD2	-0.131332	0.131332	0.13638
NEU4	-0.1031	0.1031	0.243099
NES	-0.0616962	0.0616962	0.485605
NECAB3	-0.131287	0.131287	0.136514
NECAB2	-0.143904	0.143904	0.10238
NDNF	-0.123525	0.123525	0.161463
NAT8L	-0.0378246	0.0378246	0.669194
NAT16	-0.0741573	0.0741573	0.401743
NAT14	-0.163761	0.163761	0.0626429
NANOS2	-0.105905	0.105905	0.230444
NAGS	-0.0339437	0.0339437	0.70143
N4BP3	-0.100996	0.100996	0.252899
MYRIP	-0.00392303	0.00392303	0.964667
MYOZ3	-0.123791	0.123791	0.160554
MYOM3	-0.165402	0.165402	0.0600221
MYO15A	-0.204626	0.204626	0.0195264
MYLPF	-0.0182683	0.0182683	0.836559
MYL7	-0.0425425	0.0425425	0.630806
MYH13	0.0853931	0.0853931	0.334047
MYF5	-0.0408112	0.0408112	0.644787
MYADML2	-0.114416	0.114416	0.194906
MXRA8	-0.077018	0.077018	0.38378
MUC2	-0.139557	0.139557	0.113287
MUC12	-0.0946675	0.0946675	0.284008
MTNR1B	-0.0559911	0.0559911	0.526911
MSX1	-0.181684	0.181684	0.0385686
MS4A13	-0.160574	0.160574	0.0679996
MRPS26	0.0775702	0.0775702	0.380369
MRPL41	-0.0715606	0.0715606	0.418472
MRPL36	-0.159833	0.159833	0.0692977
MRPL12	-0.0638138	0.0638138	0.470727
MRGPRF	-0.0249568	0.0249568	0.778061
MRGPRD	-0.0759279	0.0759279	0.390567
MRAP	-0.15871	0.15871	0.0713031
MPST	-0.234288	0.234288	0.00729762
MPPED1	-0.123258	0.123258	0.162377
MORC4	-0.0620185	0.0620185	0.483324
MNX1	-0.121578	0.121578	0.168226
MMP15	-0.133847	0.133847	0.128967
MMEL1	-0.186856	0.186856	0.0332793
MMD2	-0.0282598	0.0282598	0.749603
MLXIPL	0.0369488	0.0369488	0.676419
MLNR	-0.0715897	0.0715897	0.418283
MKX	-0.127913	0.127913	0.146971
MIR99A	-0.075471	0.075471	0.393433
MIR7-3HG	-0.0197775	0.0197775	0.82327
MIR503HG	-0.241085	0.241085	0.00572508
MIR339	-0.120576	0.120576	0.171784
MIR296	-0.069944	0.069944	0.429089
MIR26A1	-0.104967	0.104967	0.234621
MIR219A1	-0.194587	0.194587	0.0265239
MIR212	-0.329167	0.329167	0.000131325
MIR210	-0.103211	0.103211	0.242588
MIR204	-0.103531	0.103531	0.241122
MIR200B	-0.0637924	0.0637924	0.470876
MIR194-2	-0.0537611	0.0537611	0.543525
MIR187	-0.0831753	0.0831753	0.346799
MIR152	-0.0992067	0.0992067	0.261447
MIR150	-0.134865	0.134865	0.126056
MIR128-2	-0.0342337	0.0342337	0.699002
MIR125B1	-0.216829	0.216829	0.0132155
MIR125A	-0.170858	0.170858	0.0519461
MIR1-1HG	-0.0979336	0.0979336	0.267647
MIOX	-0.171776	0.171776	0.0506798
MIEF2	-0.157203	0.157203	0.074067
MICALL2	-0.169412	0.169412	0.0539935
MGAT5B	-0.140451	0.140451	0.110974
MFSD6L	-0.0836186	0.0836186	0.344226
MEX3B	-0.205074	0.205074	0.0192549
METRN	-0.245189	0.245189	0.00492907
MESP2	-0.185805	0.185805	0.0343014
MESP1	-0.0970852	0.0970852	0.271834
MELTF	-0.172186	0.172186	0.050123
MEGF11	-0.179926	0.179926	0.0405201
MDK	-0.203258	0.203258	0.0203741
MDFI	-0.120425	0.120425	0.172328
MCHR2	-0.0446789	0.0446789	0.613735
MCAM	-0.14343	0.14343	0.103527
MAPK8IP2	-0.0554939	0.0554939	0.530593
MAPK15	-0.0415603	0.0415603	0.638722
MAPK12	-0.135462	0.135462	0.124371
MAPK11	-0.137854	0.137854	0.117801
MAP6	-0.0265561	0.0265561	0.764242
MAMDC4	-0.297476	0.297476	0.000587894
MAGEF1	-0.152268	0.152268	0.0837282
MAGEC3	-0.0712762	0.0712762	0.420329
MAFA	-0.217334	0.217334	0.0129982
MAD1L1	-0.23077	0.23077	0.00825335
MACROD1	-0.179613	0.179613	0.0408762
LZTS3	-0.183367	0.183367	0.0367746
LZTS1	-0.217659	0.217659	0.0128601
LYZL4	-0.208654	0.208654	0.0172035
LYPD5	-0.167345	0.167345	0.0570349
LY6H	-0.177029	0.177029	0.043916
LY6D	-0.203573	0.203573	0.0201765
LTBP2	-0.212203	0.212203	0.0153594
LRRTM1	-0.164243	0.164243	0.0618626
LRRN4CL	-0.144371	0.144371	0.101258
LRRN4	-0.176731	0.176731	0.0442781
LRRN2	-0.121278	0.121278	0.169284
LRRC75B	-0.20837	0.20837	0.0173588
LRRC74B	-0.0193887	0.0193887	0.826688
LRRC56	-0.207149	0.207149	0.0180419
LRRC55	-0.0722894	0.0722894	0.413737
LRRC52	-0.14372	0.14372	0.102824
LRRC4B	-0.0768627	0.0768627	0.384742
LRRC3B	-0.13801	0.13801	0.117381
LRRC32	-0.070229	0.070229	0.427206
LRRC26	-0.0956912	0.0956912	0.27881
LRRC20	-0.076251	0.076251	0.388547
LRRC14B	-0.0366591	0.0366591	0.678816
LRP3	-0.297581	0.297581	0.000585147
LRP2	-0.255523	0.255523	0.00334476
LRFN4	-0.341742	0.341742	6.91164e-05
LRAT	-0.0199833	0.0199833	0.821461
LPIN3	-0.00249488	0.00249488	0.977526
LOXL1	-0.0746432	0.0746432	0.398657
LOC646471	-0.130581	0.130581	0.138655
LOC642648	-0.118432	0.118432	0.179589
LOC442028	0.0551087	0.0551087	0.533455
LOC440300	-0.148396	0.148396	0.0919924
LOC407835	-0.243215	0.243215	0.00529865
LOC403312	-0.126512	0.126512	0.151487
LOC389895	-0.117872	0.117872	0.181671
LOC220077	-0.161911	0.161911	0.0657097
LOC162137	-0.165477	0.165477	0.0599039
LOC107985946	-0.173162	0.173162	0.0488166
LOC105369209	-0.121034	0.121034	0.17015
LOC102723701	-0.102843	0.102843	0.244282
LOC102723566	-0.2451	0.2451	0.00494514
LOC100127955	-0.199655	0.199655	0.0227616
LMX1B	-0.183207	0.183207	0.0369422
LMX1A	-0.190994	0.190994	0.0295016
LMO1	-0.142661	0.142661	0.10541
LMNB2	-0.212676	0.212676	0.015127
LMAN1L	-0.190304	0.190304	0.0301056
LKAAEAR1	-0.0325787	0.0325787	0.7129
LINGO3	-0.269615	0.269615	0.00192189
LINC01565	-0.158587	0.158587	0.0715259
LINC01559	-0.0759335	0.0759335	0.390532
LINC01405	-0.0534561	0.0534561	0.545818
LINC01124	-0.15112	0.15112	0.0861138
LINC01101	0.00409349	0.00409349	0.963133
LINC00999	-0.214317	0.214317	0.0143449
LINC00851	-0.150715	0.150715	0.0869676
LINC00839	-0.281424	0.281424	0.00118048
LINC00670	-0.191285	0.191285	0.0292507
LINC00643	-0.027196	0.027196	0.758734
LINC00602	-0.0710005	0.0710005	0.422134
LINC00482	-0.203723	0.203723	0.0200825
LINC00029	-0.141145	0.141145	0.109204
LIMS2	-0.244543	0.244543	0.00504735
LIME1	-0.350629	0.350629	4.31756e-05
LHX9	-0.0782622	0.0782622	0.376121
LHX6	-0.211036	0.211036	0.015946
LHX5	-0.275747	0.275747	0.00149611
LHX3	-0.129167	0.129167	0.143018
LHX1	-0.163187	0.163187	0.0635807
LHFPL4	-0.15777	0.15777	0.0730169
LEP	-0.146965	0.146965	0.0952065
LENG9	-0.255706	0.255706	0.00332137
LDLRAD2	-0.166514	0.166514	0.0582966
LDB3	-0.0650659	0.0650659	0.462047
LCN1	-0.0626638	0.0626638	0.478776
LCE3C	-0.0973065	0.0973065	0.270738
LCE3B	-0.0312771	0.0312771	0.723897
LCE1F	-0.237586	0.237586	0.00649236
LCE1D	-0.128219	0.128219	0.145998
LCE1C	-0.0119011	0.0119011	0.893096
LCE1A	-0.15081	0.15081	0.0867685
LCA10	-0.053867	0.053867	0.542731
LBX1	-0.15632	0.15632	0.0757266
LAMA3	-0.133803	0.133803	0.129094
KY	-0.204605	0.204605	0.0195392
KRTAP9-3	-0.218694	0.218694	0.012428
KRTAP6-1	-0.169379	0.169379	0.0540412
KRTAP10-12	-0.270273	0.270273	0.00187144
KRTAP10-1	-0.145423	0.145423	0.0987697
KRT79	-0.119703	0.119703	0.174932
KRT6A	-0.0449925	0.0449925	0.611246
KRT4	-0.0218806	0.0218806	0.804833
KRT38	-0.0658657	0.0658657	0.456549
KRT18P59	0.052573	0.052573	0.552481
KRT18	-0.174311	0.174311	0.0473152
KRT17	-0.145109	0.145109	0.0995081
KRBA1	-0.189421	0.189421	0.0308926
KPRP	-0.202552	0.202552	0.0208241
KMT5C	-0.241269	0.241269	0.00568712
KLRG2	-0.0835655	0.0835655	0.344534
KLK14	-0.260341	0.260341	0.00277668
KLHL40	-0.128313	0.128313	0.145703
KLHL35	-0.13715	0.13715	0.119705
KLHL34	-0.137988	0.137988	0.117439
KLHL30-AS1	-0.00290425	0.00290425	0.973839
KLHL30	-0.225963	0.225963	0.00973752
KLF14	-0.278433	0.278433	0.00133827
KLF1	-0.185065	0.185065	0.0350367
KLC3	-0.219303	0.219303	0.01218
KISS1	-0.0155415	0.0155415	0.860687
KIFC3	-0.0263322	0.0263322	0.766172
KIF2B	-0.0376947	0.0376947	0.670264
KIF26B	-0.189083	0.189083	0.0311985
KIF1A	-0.129299	0.129299	0.142604
KIF12	-0.171633	0.171633	0.0508746
KIAA2013	-0.183399	0.183399	0.0367419
KIAA1614	-0.0649821	0.0649821	0.462625
KCTD8	-0.133475	0.133475	0.130042
KCP	-0.152171	0.152171	0.0839284
KCNV1	-0.11895	0.11895	0.177681
KCNS2	-0.0255695	0.0255695	0.772758
KCNK3	-0.06266	0.06266	0.478802
KCNK15	-0.157465	0.157465	0.0735792
KCNJ9	-0.281431	0.281431	0.00118015
KCNJ8	-0.085798	0.085798	0.331752
KCNJ4	-0.0746059	0.0746059	0.398893
KCNJ10	-0.0711179	0.0711179	0.421365
KCNH6	-0.122383	0.122383	0.165403
KCNH3	-0.251551	0.251551	0.00388944
KCNG4	-0.174619	0.174619	0.0469188
KCNG3	-0.115558	0.115558	0.190458
KCNG2	-0.269701	0.269701	0.00191521
KCNG1	-0.0145642	0.0145642	0.869367
KCNF1	-0.142784	0.142784	0.105108
KCNE5	-0.156556	0.156556	0.0752787
KCND2	0.00715044	0.00715044	0.935648
KCNB1	-0.0735561	0.0735561	0.40558
KCNA7	-0.1523	0.1523	0.0836626
KCNA4	-0.0347727	0.0347727	0.694497
KCNA1	-0.203993	0.203993	0.0199151
KBTBD13	-0.126828	0.126828	0.150459
KANK2	-0.0722115	0.0722115	0.414242
JPH3	-0.144087	0.144087	0.10194
JPH2	-0.182135	0.182135	0.0380807
JOSD2	-0.219405	0.219405	0.012139
JAKMIP3	-0.196221	0.196221	0.0252569
IZUMO4	-0.270989	0.270989	0.00181792
ITIH6	-0.13095	0.13095	0.137532
ITIH3	-0.192612	0.192612	0.0281277
ITGBL1	-0.183961	0.183961	0.0361593
ISX	-0.0585281	0.0585281	0.508326
ISOC2	-0.175619	0.175619	0.0456526
ISL1	0.0299856	0.0299856	0.734864
IRX3	-0.0573797	0.0573797	0.516697
IRX2	-0.124781	0.124781	0.157212
IRX1	-0.163472	0.163472	0.0631138
IQSEC3	-0.122927	0.122927	0.163518
INTS5	-0.28219	0.28219	0.00114293
INSM2	-0.0787328	0.0787328	0.373248
INSM1	-0.107447	0.107447	0.223687
INSL3	-0.280913	0.280913	0.00120619
INHA	-0.0548432	0.0548432	0.535432
IL9	-0.0162296	0.0162296	0.854585
IL36RN	0.00906928	0.00906928	0.918432
IL27	-0.163742	0.163742	0.0626737
IL20RA	-0.0911116	0.0911116	0.302567
IL17REL	-0.193112	0.193112	0.0277137
IL17C	-0.148106	0.148106	0.0926374
IL11	-0.205323	0.205323	0.019106
IHH	-0.154855	0.154855	0.078545
IGLL1	-0.114483	0.114483	0.194644
IGFL4	-0.117266	0.117266	0.183943
IGFBPL1	-0.134463	0.134463	0.127198
IGFBP4	-0.103199	0.103199	0.242641
IGFBP1	-0.0750375	0.0750375	0.396164
IGFALS	-0.226233	0.226233	0.00964815
IGF2-AS	-0.170597	0.170597	0.0523108
IFNL3	-0.345392	0.345392	5.70673e-05
IFNL2	-0.118957	0.118957	0.177656
ICAM5	-0.13041	0.13041	0.139175
HYI	-0.0378676	0.0378676	0.66884
HYAL1	-0.214523	0.214523	0.014249
HTRA3	-0.233993	0.233993	0.00737387
HTRA1	-0.112558	0.112558	0.2023
HSPBP1	-0.291945	0.291945	0.000750957
HSPB9	-0.231026	0.231026	0.00818022
HSPB7	-0.0346921	0.0346921	0.69517
HSPB6	-0.179228	0.179228	0.0413178
HSPA12B	-0.150961	0.150961	0.0864494
HSD3B7	-0.208085	0.208085	0.0175164
HSD17B14	-0.0710021	0.0710021	0.422123
HSD17B1	-0.198184	0.198184	0.0238035
HSD11B1L	-0.235825	0.235825	0.00691196
HS6ST3	-0.0169984	0.0169984	0.847778
HS3ST4	-0.0853882	0.0853882	0.334075
HS3ST3A1	-0.148806	0.148806	0.0910885
HS3ST2	-0.247283	0.247283	0.00456228
HRH3	-0.30745	0.30745	0.000373408
HRAS	-0.265814	0.265814	0.00223818
HPN	-0.0495309	0.0495309	0.575733
HOXD9	-0.113083	0.113083	0.200193
HOXD13	-0.208542	0.208542	0.0172646
HOXC8	-0.126198	0.126198	0.152513
HOXC12	-0.129608	0.129608	0.141644
HOXB13	-0.138975	0.138975	0.114813
HOXB-AS3	-0.181811	0.181811	0.038431
HOXA13	-0.187672	0.187672	0.0325034
HNF4A	-0.142708	0.142708	0.105294
HNF1B	-0.159283	0.159283	0.0702734
HMX3	-0.256374	0.256374	0.00323734
HMX2	-0.015811	0.015811	0.858297
HMCN2	-0.0611153	0.0611153	0.48973
HIPK4	-0.211826	0.211826	0.015547
HIF3A	-0.194781	0.194781	0.0263706
HIC1	-0.28149	0.28149	0.00117722
HHIPL2	-0.144621	0.144621	0.100663
HHATL	-0.0689068	0.0689068	0.435982
HGH1	-0.282283	0.282283	0.00113842
HGFAC	-0.14817	0.14817	0.0924947
HEYL	-0.0567022	0.0567022	0.521668
HEY1	-0.117503	0.117503	0.18305
HEXIM2	-0.11664	0.11664	0.18631
HES7	-0.144715	0.144715	0.100439
HES6	-0.15944	0.15944	0.0699943
HES5	-0.289205	0.289205	0.000846237
HES4	-0.0827194	0.0827194	0.349457
HES3	-0.179238	0.179238	0.0413055
HES2	-0.124647	0.124647	0.157661
HDGFL1	-0.0524436	0.0524436	0.553461
HCN4	-0.21061	0.21061	0.0161649
HCN1	-0.152985	0.152985	0.0822653
HBQ1	-0.217392	0.217392	0.0129733
HBM	-0.113275	0.113275	0.199425
HAS1	-0.240676	0.240676	0.00581042
HAPLN4	-0.0628886	0.0628886	0.477196
HAGHL	-0.180661	0.180661	0.0396942
GUCY2D	-0.000369935	0.000369935	0.996667
GUCA2B	-0.210431	0.210431	0.0162577
GUCA2A	-0.146215	0.146215	0.0969259
GSX1	-0.174208	0.174208	0.0474479
GSTM2P1	-0.168845	0.168845	0.0548146
GSC2	-0.159777	0.159777	0.0693977
GRTP1	0.00723109	0.00723109	0.934924
GRP	-0.254876	0.254876	0.00342848
GRM5	-0.101325	0.101325	0.251348
GRM4	-0.0573934	0.0573934	0.516597
GRIP2	-0.160296	0.160296	0.0684847
GRIN3B	-0.244592	0.244592	0.00503834
GRIN2D	-0.138884	0.138884	0.115054
GRIK3	-0.200757	0.200757	0.0220075
GRID1	-0.26659	0.26659	0.00216997
GREM1	-0.206768	0.206768	0.0182592
GREB1	0.00790486	0.00790486	0.928875
GPRIN1	-0.107256	0.107256	0.224518
GPR62	-0.0699211	0.0699211	0.429241
GPR6	0.0432458	0.0432458	0.625164
GPR39	-0.0595479	0.0595479	0.500953
GPR37L1	-0.132324	0.132324	0.133417
GPR27	-0.215744	0.215744	0.0136936
GPR179	-0.155587	0.155587	0.0771265
GPR143	-0.121598	0.121598	0.168154
GPR137	-0.242433	0.242433	0.00545187
GPIHBP1	-0.262923	0.262923	0.00250955
GPC1	-0.267518	0.267518	0.002091
GOLGA2P9	-0.120321	0.120321	0.172701
GNG8	0.0914352	0.0914352	0.300846
GMPPB	-0.135674	0.135674	0.123779
GLTPD2	-0.096032	0.096032	0.277093
GLRX5	0.067939	0.067939	0.442469
GLIS1	-0.242969	0.242969	0.00534649
GJD4	-0.0303218	0.0303218	0.732004
GJD3	-0.174823	0.174823	0.0466581
GJC3	-0.0189169	0.0189169	0.830842
GJC2	-0.125406	0.125406	0.155124
GJC1	-0.196877	0.196877	0.0247624
GJB5	-0.0557761	0.0557761	0.528502
GJB1	-0.180046	0.180046	0.040384
GJA4	-0.212797	0.212797	0.0150683
GJA3	-0.203919	0.203919	0.0199609
GH1	-0.206626	0.206626	0.0183414
GGT5	-0.00194483	0.00194483	0.98248
GGNBP1	-0.119085	0.119085	0.177184
GGN	-0.16846	0.16846	0.0553779
GFRA4	-0.179559	0.179559	0.0409376
GEM	-0.0518266	0.0518266	0.558144
GDF7	-0.20937	0.20937	0.016817
GDF6	-0.190832	0.190832	0.0296424
GDF2	-0.204905	0.204905	0.019357
GDF15	-0.0573605	0.0573605	0.516837
GCM2	-0.190925	0.190925	0.0295618
GCK	-0.0585244	0.0585244	0.508354
GCHFR	-0.228111	0.228111	0.00904759
GCGR	-0.161892	0.161892	0.0657406
GCC2-AS1	-0.137712	0.137712	0.118183
GCAT	-0.0958989	0.0958989	0.277763
GBX2	-0.100763	0.100763	0.254001
GATA4	-0.0598727	0.0598727	0.498616
GAS1	-0.1562	0.1562	0.0759535
GALR2	-0.201519	0.201519	0.0214985
GALP	-0.112641	0.112641	0.201966
GALNT13	-0.0532819	0.0532819	0.54713
GAL3ST3	-0.202273	0.202273	0.0210045
GAL3ST1	-0.206907	0.206907	0.0181799
GADD45GIP1	-0.189094	0.189094	0.0311881
GABRB3	-0.0131098	0.0131098	0.882313
FZD9	-0.078574	0.078574	0.374216
FZD8	-0.171656	0.171656	0.0508442
FZD7	-0.104396	0.104396	0.237193
FZD10	-0.0487531	0.0487531	0.58175
FXYD4	-0.17684	0.17684	0.0441452
FXYD1	0.0208281	0.0208281	0.814047
FUOM	-0.081384	0.081384	0.357319
FTCD	-0.113181	0.113181	0.1998
FSCN1	-0.307799	0.307799	0.000367424
FRMD5	-0.175785	0.175785	0.0454459
FRMD1	-0.128387	0.128387	0.145466
FOXN4	-0.12567	0.12567	0.154253
FOXL2	-0.0350308	0.0350308	0.692344
FOXJ1	-0.215683	0.215683	0.0137207
FOXI2	-0.269204	0.269204	0.00195395
FOXG1	-0.272443	0.272443	0.00171343
FOXF2	-0.14542	0.14542	0.0987754
FOXF1	-0.185361	0.185361	0.0347408
FOXE3	-0.207443	0.207443	0.0178754
FOXE1	-0.223761	0.223761	0.0104926
FOXD3	-0.152676	0.152676	0.0828927
FOXD2	-0.0406451	0.0406451	0.646134
FOXD1	-0.0548681	0.0548681	0.535246
FOXC2	-0.112309	0.112309	0.203308
FOXC1	-0.302349	0.302349	0.000471927
FOXA3	-0.0895023	0.0895023	0.311222
FOXA2	-0.0650982	0.0650982	0.461824
FOSL1	-0.237307	0.237307	0.00655722
FNDC4	-0.135233	0.135233	0.125016
FNDC1	-0.0715474	0.0715474	0.418558
FLYWCH2	-0.11336	0.11336	0.199085
FLRT1	-0.0366732	0.0366732	0.678698
FLNC	-0.0937247	0.0937247	0.288853
FLJ40288	-0.0817247	0.0817247	0.355303
FLG2	0.0861932	0.0861932	0.329522
FLG	-0.124221	0.124221	0.159096
FKBPL	-0.0163519	0.0163519	0.853502
FJX1	-0.10955	0.10955	0.214705
FITM1	-0.123538	0.123538	0.161418
FIBIN	-0.00321513	0.00321513	0.97104
FIBCD1	-0.115745	0.115745	0.189734
FGFR3	-0.115996	0.115996	0.188769
FGF6	-0.134832	0.134832	0.126149
FGF3	-0.106272	0.106272	0.228822
FGF19	-0.147036	0.147036	0.0950465
FGF18	-0.18087	0.18087	0.0394624
FGF16	-0.00162253	0.00162253	0.985383
FEZF1	-0.183324	0.183324	0.0368199
FEV	-0.0481443	0.0481443	0.586481
FERD3L	-0.24022	0.24022	0.00590687
FER1L5	-0.113208	0.113208	0.199692
FER1L4	-0.123214	0.123214	0.16253
FDXR	-0.257616	0.257616	0.00308616
FCRLB	-0.207564	0.207564	0.0178072
FCN2	-0.0567833	0.0567833	0.521072
FBXW9	-0.236468	0.236468	0.00675614
FBXO2	-0.110744	0.110744	0.209717
FBXO17	-0.112038	0.112038	0.204406
FBXL7	-0.214656	0.214656	0.0141875
FBXL2	-0.0945257	0.0945257	0.284733
FBN3	-0.263436	0.263436	0.00245936
FBLIM1	-0.0960378	0.0960378	0.277064
FATE1	-0.267287	0.267287	0.00211038
FAT3	0.00367659	0.00367659	0.966885
FAM90A1	-0.112642	0.112642	0.201963
FAM87A	-0.0273324	0.0273324	0.757561
FAM83H	-0.215673	0.215673	0.0137253
FAM83F	-0.0500339	0.0500339	0.571857
FAM71F1	-0.050184	0.050184	0.570702
FAM53A	-0.227925	0.227925	0.00910559
FAM47C	-0.144081	0.144081	0.101955
FAM43B	-0.136286	0.136286	0.122076
FAM3D	-0.0562253	0.0562253	0.525181
FAM27E5	-0.142978	0.142978	0.104631
FAM222A	-0.251183	0.251183	0.00394365
FAM184B	-0.140704	0.140704	0.110326
FAM181A	-0.0100314	0.0100314	0.909813
FAM180A	-0.0522055	0.0522055	0.555266
FAM174B	-0.081018	0.081018	0.359492
FAM167B	-0.143716	0.143716	0.102834
FAM155B	-0.1248	0.1248	0.157145
FAM151A	-0.162251	0.162251	0.0651369
FAM110C	-0.118632	0.118632	0.178849
FAM107A	-0.0897817	0.0897817	0.309708
FABP6	0.00911908	0.00911908	0.917986
FAAP20	-0.322463	0.322463	0.000182859
F2	-0.136009	0.136009	0.122845
F12	-0.197775	0.197775	0.0241001
F10	-0.166544	0.166544	0.0582509
EXOSC6	-0.119042	0.119042	0.177344
EVA1B	-0.235068	0.235068	0.00709976
ETV3L	-0.174386	0.174386	0.047219
ESRRA	-0.127827	0.127827	0.147247
ESPNP	-0.12841	0.12841	0.145394
ESPNL	-0.2375	0.2375	0.00651236
ESPN	-0.172259	0.172259	0.0500235
EPS8L1	-0.106703	0.106703	0.226931
EPN3	-0.283445	0.283445	0.00108369
EPHA10	-0.143825	0.143825	0.10257
EPB41L1	-0.0636228	0.0636228	0.472058
ENTPD8	-0.141382	0.141382	0.108604
ENPP7	-0.160736	0.160736	0.0677188
ENKD1	-0.197326	0.197326	0.0244292
EMX1	-0.259505	0.259505	0.00286852
EMILIN1	-0.137989	0.137989	0.117437
EMID1	-0.137456	0.137456	0.118874
ELFN1	-0.178159	0.178159	0.0425641
EID2	-0.121411	0.121411	0.168814
EGR4	-0.214818	0.214818	0.0141132
EGLN1	-0.0866786	0.0866786	0.326795
EGFL7	-0.125644	0.125644	0.154337
EFS	-0.0860993	0.0860993	0.330051
EFNA2	-0.138011	0.138011	0.117379
EEF1A2	-0.2493	0.2493	0.00423229
EDN3	-0.0232066	0.0232066	0.793263
EBF3	-0.0542313	0.0542313	0.540001
DZIP1	-0.0708793	0.0708793	0.422928
DUSP9	-0.122783	0.122783	0.164015
DUSP8	-0.180966	0.180966	0.0393561
DUSP26	-0.125251	0.125251	0.155641
DUSP23	-0.0655708	0.0655708	0.458573
DUSP15	-0.189896	0.189896	0.0304667
DUOXA2	-0.0223801	0.0223801	0.80047
DUOXA1	-0.19147	0.19147	0.029092
DRGX	-0.131193	0.131193	0.136798
DRD4	-0.277397	0.277397	0.00139725
DRC1	-0.0930824	0.0930824	0.292185
DPYS	-0.161525	0.161525	0.0663646
DPP6	-0.195734	0.195734	0.0256288
DPM3	-0.0518647	0.0518647	0.557854
DPF1	-0.147891	0.147891	0.0931176
DOHH	-0.211096	0.211096	0.0159153
DNMT3L	-0.210276	0.210276	0.0163385
DNMT3B	-0.117491	0.117491	0.183098
DNASE1L2	0.0287752	0.0287752	0.745191
DNAI1	-0.127139	0.127139	0.149455
DNAH2	-0.182101	0.182101	0.0381181
DNAAF3	-0.136037	0.136037	0.122766
DMRTC2	-0.0974547	0.0974547	0.270005
DMRTB1	-0.193896	0.193896	0.0270754
DLX2	-0.0344482	0.0344482	0.697208
DLK1	-0.114757	0.114757	0.19357
DLGAP1	-0.249202	0.249202	0.00424778
DLEU7	-0.157044	0.157044	0.0743627
DKK3	-0.118262	0.118262	0.18022
DIRAS2	0.0469715	0.0469715	0.595642
DGCR6L	-0.137114	0.137114	0.119803
DGCR5	-0.129796	0.129796	0.141064
DES	-0.131829	0.131829	0.134888
DENND6B	-0.234819	0.234819	0.00716227
DEFB132	-0.118225	0.118225	0.180357
DDX53	-0.0688409	0.0688409	0.436422
DDN	-0.120292	0.120292	0.172805
DDC	-0.00867813	0.00867813	0.921939
DBNDD1	-0.0908772	0.0908772	0.303818
DANT2	-0.225351	0.225351	0.00994226
DAND5	-0.131284	0.131284	0.136524
DACT3	-0.0246501	0.0246501	0.780719
DAB2IP	-0.165781	0.165781	0.0594294
CYTL1	-0.189201	0.189201	0.0310914
CYSRT1	-0.207015	0.207015	0.0181183
CYS1	-0.0720884	0.0720884	0.41504
CYP8B1	0.233397	0.233397	0.00752992
CYP4Z1	0.0389205	0.0389205	0.660196
CYP2W1	-0.197902	0.197902	0.0240075
CYP26C1	-0.21871	0.21871	0.0124217
CYP17A1	-0.167856	0.167856	0.0562711
CYP11B1	-0.0308528	0.0308528	0.727493
CYHR1	-0.137478	0.137478	0.118814
CYGB	-0.258229	0.258229	0.00301402
CXCL14	-0.119029	0.119029	0.177392
CTU2	-0.180545	0.180545	0.0398236
CTU1	-0.262375	0.262375	0.00256424
CTAG2	-0.0963498	0.0963498	0.275499
CST2	0.0434693	0.0434693	0.623376
CST11	-0.0491745	0.0491745	0.578486
CSRP2	-0.141298	0.141298	0.108816
CSPG5	-0.151802	0.151802	0.0846895
CSPG4P5	-0.0774338	0.0774338	0.38121
CSNK1G2-AS1	-0.0875109	0.0875109	0.322154
CSHL1	-0.0817795	0.0817795	0.354979
CSH2	-0.183407	0.183407	0.0367334
CSF3	-0.0868301	0.0868301	0.325947
CSDC2	-0.218227	0.218227	0.0126213
CRYGN	-0.119273	0.119273	0.176497
CRYBB3	-0.173349	0.173349	0.04857
CRYBB1	-0.227862	0.227862	0.0091251
CRYBA4	0.00651535	0.00651535	0.941353
CRYBA2	-0.158911	0.158911	0.0709411
CRTAC1	-0.161587	0.161587	0.0662586
CROCC	-0.222154	0.222154	0.0110754
CRMP1	-0.120751	0.120751	0.171158
CRIP1	0.0372801	0.0372801	0.673682
CREG2	-0.101682	0.101682	0.249674
CREB3L3	-0.106218	0.106218	0.22906
CREB3L1	0.0161787	0.0161787	0.855037
CRB3	-0.17017	0.17017	0.052912
CRB2	-0.224283	0.224283	0.010309
CRACR2B	-0.235713	0.235713	0.00693958
CPNE7	-0.127647	0.127647	0.147821
CPLX3	-0.0386366	0.0386366	0.662523
CPLX1	-0.0873564	0.0873564	0.323012
COX6A2	-0.2187	0.2187	0.0124256
COX4I2	-0.141611	0.141611	0.108025
COMTD1	-0.177092	0.177092	0.0438404
COLEC11	-0.226373	0.226373	0.00960234
COL9A3	-0.0936715	0.0936715	0.289128
COL9A2	-0.0629299	0.0629299	0.476907
COL8A2	-0.192176	0.192176	0.0284922
COL6A1	-0.230891	0.230891	0.00821885
COL5A3	-0.169125	0.169125	0.0544071
COL5A2	-0.0708797	0.0708797	0.422925
COL5A1	-0.173867	0.173867	0.0478904
COL4A2	-0.0263732	0.0263732	0.765819
COL4A1	-0.0917986	0.0917986	0.29892
COL2A1	-0.0459127	0.0459127	0.603968
COL27A1	-0.129603	0.129603	0.141661
COL26A1	-0.157539	0.157539	0.0734437
COL25A1	-0.0382329	0.0382329	0.665836
COL23A1	-0.129376	0.129376	0.142366
COL22A1	-0.129207	0.129207	0.142891
COL20A1	-0.210175	0.210175	0.0163909
COL1A1	-0.0863009	0.0863009	0.328916
COL18A1	-0.206737	0.206737	0.0182775
COL16A1	-0.14462	0.14462	0.100665
COL13A1	-0.128016	0.128016	0.146644
COL12A1	-0.0395825	0.0395825	0.654783
COL11A2	-0.0662624	0.0662624	0.453836
COL11A1	-0.0830135	0.0830135	0.347741
COBL	-0.0321781	0.0321781	0.716278
CNTN6	0.0537078	0.0537078	0.543926
CNTFR	-0.171311	0.171311	0.0513182
CNFN	-0.0122854	0.0122854	0.889666
CNBD2	-0.131348	0.131348	0.136331
CLSTN2	-0.10101	0.10101	0.252832
CLPSL2	-0.214876	0.214876	0.0140867
CLIP3	-0.305349	0.305349	0.000411425
CLEC4G	-0.0935974	0.0935974	0.289511
CLDN9	-0.218733	0.218733	0.0124121
CLDN5	-0.0834555	0.0834555	0.345171
CLDN3	-0.1585	0.1585	0.0716832
CLDN23	-0.165384	0.165384	0.0600499
CLDN19	-0.0615937	0.0615937	0.486331
CITED1	-0.205806	0.205806	0.0188195
CILP2	-0.192277	0.192277	0.0284074
CIB4	-0.0303796	0.0303796	0.731513
CIB3	-0.0278442	0.0278442	0.753166
CHST8	-0.0242387	0.0242387	0.784288
CHST6	-0.229925	0.229925	0.00849893
CHST3	-0.147956	0.147956	0.0929724
CHST12	-0.032617	0.032617	0.712577
CHST1	-0.216857	0.216857	0.0132035
CHRNB4	-0.14546	0.14546	0.0986833
CHRNA9	-0.0502617	0.0502617	0.570106
CHRNA4	-0.188503	0.188503	0.03173
CHRM1	-0.209369	0.209369	0.0168173
CHRDL2	-0.0661512	0.0661512	0.454596
CHRDL1	0.000759603	0.000759603	0.993156
CHP2	0.0249908	0.0249908	0.777766
CHGA	-0.296451	0.296451	0.000615403
CHDH	-0.192423	0.192423	0.028285
CHD5	-0.0592296	0.0592296	0.503249
CHADL	-0.133173	0.133173	0.130922
CH17-340M24.3	-0.0532109	0.0532109	0.547664
CGNL1	-0.186012	0.186012	0.0340987
CGN	-0.0494545	0.0494545	0.576323
CFAP74	-0.0441545	0.0441545	0.617907
CFAP73	-0.32013	0.32013	0.00020482
CFAP46	-0.0256158	0.0256158	0.772358
CFAP157	-0.099898	0.099898	0.258121
CEP170B	-0.236153	0.236153	0.00683209
CELP	-0.236881	0.236881	0.0066576
CELF5	-0.169966	0.169966	0.0532011
CELF4	0.0291166	0.0291166	0.742273
CELA3B	-0.199961	0.199961	0.0225502
CELA3A	-0.0434304	0.0434304	0.623687
CELA2A	-0.183815	0.183815	0.0363094
CEACAM3	-0.106242	0.106242	0.228957
CDX2	-0.0729281	0.0729281	0.409612
CDX1	-0.182047	0.182047	0.0381758
CDR2L	-0.140475	0.140475	0.110913
CDK5R2	-0.170139	0.170139	0.0529561
CDHR5	-0.0590769	0.0590769	0.504352
CDH4	-0.201678	0.201678	0.0213935
CDH3	-0.0959178	0.0959178	0.277668
CDH16	-0.0962383	0.0962383	0.276058
CD70	-0.0981226	0.0981226	0.266721
CD164L2	-0.174366	0.174366	0.0472437
CCR10	-0.188619	0.188619	0.031623
CCNO	-0.0972911	0.0972911	0.270814
CCM2L	-0.170541	0.170541	0.0523893
CCL17	-0.177353	0.177353	0.0435247
CCKBR	-0.167765	0.167765	0.056406
CCDC87	-0.180564	0.180564	0.0398021
CCDC85B	-0.17594	0.17594	0.0452533
CCDC8	-0.152035	0.152035	0.0842083
CCDC61	-0.274087	0.274087	0.00160197
CCDC42	-0.112702	0.112702	0.201721
CCDC33	-0.170795	0.170795	0.0520343
CCDC24	-0.193704	0.193704	0.0272306
CCDC185	-0.132153	0.132153	0.133923
CCDC182	-0.0160808	0.0160808	0.855904
CCDC177	-0.158726	0.158726	0.0712739
CCDC166	-0.121811	0.121811	0.167405
CCDC157	-0.0307987	0.0307987	0.727952
CCDC154	-0.104028	0.104028	0.238858
CCDC140	-0.215299	0.215299	0.0138937
CCDC13	-0.123452	0.123452	0.161713
CCDC107	-0.229059	0.229059	0.00875684
CBX2	-0.167438	0.167438	0.0568958
CBLC	-0.150744	0.150744	0.0869072
CATIP	-0.151802	0.151802	0.08469
CASKIN2	-0.0529853	0.0529853	0.549365
CASKIN1	-0.123221	0.123221	0.162505
CAND2	-0.148079	0.148079	0.0926967
CAMSAP3	-0.162032	0.162032	0.0655047
CAMK2N2	-0.201884	0.201884	0.0212581
CALY	-0.135251	0.135251	0.124965
CALN1	-0.208394	0.208394	0.0173457
CALML5	-0.0282535	0.0282535	0.749656
CADM4	-0.0835062	0.0835062	0.344877
CADM3	-0.118094	0.118094	0.180843
CACNA1H	-0.194804	0.194804	0.0263523
CACNA1B	-0.199521	0.199521	0.0228547
CACNA1A	-0.12679	0.12679	0.150583
CABP2	-0.167481	0.167481	0.0568305
CABP1	-0.187303	0.187303	0.0328525
CA7	-0.161031	0.161031	0.0672093
CA3	0.0604409	0.0604409	0.494543
C9orf50	-0.116553	0.116553	0.186643
C9	-0.0437205	0.0437205	0.621368
C8orf74	-0.15914	0.15914	0.07053
C8orf58	-0.328398	0.328398	0.000136461
C7orf50	-0.198473	0.198473	0.0235952
C6orf223	-0.0352074	0.0352074	0.690872
C6orf132	-0.164152	0.164152	0.0620096
C5orf60	-0.0855674	0.0855674	0.333058
C5orf52	-0.123096	0.123096	0.162934
C5orf38	-0.123978	0.123978	0.15992
C3orf70	-0.137532	0.137532	0.118669
C2CD4C	-0.185344	0.185344	0.0347581
C2CD4B	-0.153185	0.153185	0.0818611
C22orf23	-0.180941	0.180941	0.0393831
C20orf85	-0.160602	0.160602	0.0679525
C1QTNF8	-0.0659274	0.0659274	0.456127
C1QTNF4	-0.166097	0.166097	0.0589388
C1QL3	-0.106942	0.106942	0.225884
C1QL1	-0.208999	0.208999	0.0170162
C1orf68	-0.0868853	0.0868853	0.325638
C1orf53	0.052005	0.052005	0.556788
C1orf35	-0.135514	0.135514	0.124225
C1orf167	-0.236512	0.236512	0.00674536
C1orf122	-0.0101073	0.0101073	0.909134
C19orf71	-0.183119	0.183119	0.0370352
C19orf25	-0.266742	0.266742	0.00215687
C17orf50	-0.119162	0.119162	0.176903
C16orf86	-0.186858	0.186858	0.0332775
C16orf82	-0.0672269	0.0672269	0.447277
C14orf180	-0.271214	0.271214	0.00180137
C11orf87	-0.164906	0.164906	0.0608042
C11orf86	-0.0492813	0.0492813	0.577661
C11orf16	-0.133068	0.133068	0.131229
BTNL9	-0.112976	0.112976	0.20062
BRICD5	-0.181083	0.181083	0.039227
BPIFB6	-0.0651677	0.0651677	0.461345
BPIFB1	-0.141056	0.141056	0.109429
BOD1L2	-0.198072	0.198072	0.023884
BMP8A	-0.197435	0.197435	0.0243493
BMP7	-0.183624	0.183624	0.0365078
BMP2	-0.187613	0.187613	0.0325596
BIRC8	0.0650943	0.0650943	0.461851
BIRC7	-0.0494093	0.0494093	0.576672
BICDL2	-0.00476952	0.00476952	0.95705
BHMT2	-0.146421	0.146421	0.096451
BHLHE23	-0.258607	0.258607	0.00297023
BHLHE22	-0.0714368	0.0714368	0.41928
BHLHA9	-0.11163	0.11163	0.20607
BGN	-0.0757906	0.0757906	0.391427
BCL7C	-0.190416	0.190416	0.0300063
BCL6B	-0.14608	0.14608	0.0972391
BCAR1	-0.174611	0.174611	0.0469297
BBC3	-0.172401	0.172401	0.049832
BARX2	-0.0944304	0.0944304	0.285221
BARX1	-0.147091	0.147091	0.09492
BARHL2	-0.187212	0.187212	0.0329392
BAIAP2L2	-0.201281	0.201281	0.0216564
BAD	-0.166112	0.166112	0.0589164
B4GALNT4	-0.0456845	0.0456845	0.605769
B4GALNT1	-0.015785	0.015785	0.858527
B3GNT6	-0.0351932	0.0351932	0.69099
AZU1	-0.061084	0.061084	0.489953
AZGP1	-0.046356	0.046356	0.600475
AXL	-0.0607867	0.0607867	0.492072
AVP	-0.155098	0.155098	0.0780705
ATP6V1B1	-0.0849988	0.0849988	0.336293
ATP6V0D2	0.0527748	0.0527748	0.550955
ATP4A	0.0373396	0.0373396	0.673191
ATP1A2	0.050886	0.050886	0.565319
ATOH1	-0.129869	0.129869	0.140839
ATCAY	-0.204645	0.204645	0.0195145
ATAD3A	-0.227571	0.227571	0.00921683
ASTN2	-0.279895	0.279895	0.00125889
ASS1	-0.138497	0.138497	0.116079
ASPG	-0.147851	0.147851	0.0932067
ASPDH	-0.0983791	0.0983791	0.265466
ASIC3	-0.134033	0.134033	0.128431
ASB18	-0.132339	0.132339	0.133374
ASB16	-0.121965	0.121965	0.166865
ARX	-0.124082	0.124082	0.159566
ARTN	-0.169371	0.169371	0.0540518
ART5	-0.118426	0.118426	0.179612
ARHGEF4	-0.0621527	0.0621527	0.482377
ARHGEF17	-0.0885342	0.0885342	0.316506
ARHGDIG	-0.0723615	0.0723615	0.41327
ARHGAP40	-0.167162	0.167162	0.0573111
ARHGAP39	-0.218114	0.218114	0.0126685
ARHGAP23	-0.211767	0.211767	0.0155766
ARC	-0.0782275	0.0782275	0.376333
AQP5	-0.198247	0.198247	0.0237578
AQP2	-0.162572	0.162572	0.0645994
APOE	-0.177361	0.177361	0.0435152
APOC3	-0.0955501	0.0955501	0.279522
APOA5	-0.14509	0.14509	0.0995522
APOA4	-0.106975	0.106975	0.22574
APOA1	-0.113498	0.113498	0.198536
APLP1	0.0163624	0.0163624	0.853409
APLN	-0.0857868	0.0857868	0.331815
APCDD1L	-0.178097	0.178097	0.0426378
APC2	-0.0757409	0.0757409	0.391738
AOC3	-0.286242	0.286242	0.000961699
ANXA9	-0.200184	0.200184	0.0223969
ANP32C	0.0457745	0.0457745	0.605058
ANO7	-0.0996183	0.0996183	0.259463
ANKRD33B	-0.14076	0.14076	0.110182
ANKRD33	-0.0672385	0.0672385	0.447199
ANKRD24	-0.223369	0.223369	0.0106322
ANKRD2	-0.168108	0.168108	0.0558956
ANGPTL6	-0.28049	0.28049	0.00122783
ANGPTL4	-0.1508	0.1508	0.0867883
ANGPT4	-0.107181	0.107181	0.224844
AMZ1	-0.129182	0.129182	0.142969
AMN	-0.104957	0.104957	0.234668
AMER2	-0.0987726	0.0987726	0.26355
AMDHD2	-0.156474	0.156474	0.0754341
ALPK3	-0.0945815	0.0945815	0.284448
ALOXE3	-0.0213953	0.0213953	0.809078
ALDOB	0.028908	0.028908	0.744056
ALDH3B2	0.00322652	0.00322652	0.970937
ALDH3A1	-0.208163	0.208163	0.017473
ALDH1L1	-0.121904	0.121904	0.167079
AKR7A3	-0.105228	0.105228	0.233456
AK4	-0.309077	0.309077	0.000346229
AJUBA	-0.120621	0.120621	0.171624
AIRE	-0.107636	0.107636	0.222868
AIPL1	-0.0891137	0.0891137	0.313336
AGXT	-0.1928	0.1928	0.0279711
AGRN	-0.163045	0.163045	0.063816
ADRB1	-0.140512	0.140512	0.110816
ADRA2C	-0.181365	0.181365	0.0389165
ADRA2B	-0.0976398	0.0976398	0.269092
ADRA1D	-0.121837	0.121837	0.167315
ADRA1A	0.053246	0.053246	0.547399
ADIG	-0.00811377	0.00811377	0.927001
ADGRL3	-0.170007	0.170007	0.0531423
ADGRB1	-0.276972	0.276972	0.00142215
ADGRA1	-0.13539	0.13539	0.124575
ADCYAP1R1	-0.100014	0.100014	0.257565
ADCY8	-0.252307	0.252307	0.00377996
ADCY1	-0.0383573	0.0383573	0.664814
ADAT3	-0.259691	0.259691	0.00284781
ADAMTSL2	-0.160246	0.160246	0.0685715
ADAMTS8	-0.0999185	0.0999185	0.258023
ADAMTS7	-0.106053	0.106053	0.229791
ADAMTS14	-0.179541	0.179541	0.0409586
ADAMTS13	-0.0886969	0.0886969	0.315614
ADAM11	-0.163297	0.163297	0.0634011
ADAD2	-0.18152	0.18152	0.0387476
ACTL9	-0.238862	0.238862	0.00620262
ACTA1	-0.19011	0.19011	0.030277
ACR	-0.0761995	0.0761995	0.388869
ACHE	-0.102468	0.102468	0.246011
ACADL	-0.0763034	0.0763034	0.38822
ABLIM2	-0.124433	0.124433	0.15838
ABCG5	-0.0725641	0.0725641	0.41196

## Sheet: green-module-gene
genes	GS.Macrophages.M2	The absolute value	p.GS.Macrophages.M2
ZSWIM6	-0.129763	0.129763	0.141165
ZNF106	-0.0295435	0.0295435	0.738631
ZDHHC7	-0.0184213	0.0184213	0.83521
YPEL2	-0.0319208	0.0319208	0.718451
YIPF1	-0.0791955	0.0791955	0.370437
XRCC4	0.0358022	0.0358022	0.685922
WLS	-0.146339	0.146339	0.0966396
WDFY3	-0.110955	0.110955	0.208843
VWA5A	-0.0957663	0.0957663	0.278431
VSIG4	-0.0694615	0.0694615	0.432288
VNN2	-0.128866	0.128866	0.143959
VCAN	-0.213385	0.213385	0.0147848
UPP1	-0.0657412	0.0657412	0.457403
UBTD2	-0.0327639	0.0327639	0.71134
TST	-0.048208	0.048208	0.585985
TSHZ3	-0.158336	0.158336	0.0719815
TRPS1	0.0740513	0.0740513	0.402418
TNFSF13B	-0.00776489	0.00776489	0.930131
TNFAIP6	-0.133917	0.133917	0.128766
TMTC2	-0.104068	0.104068	0.238678
TMEM167A	-0.045662	0.045662	0.605947
TMEM144	0.0187934	0.0187934	0.83193
TMCO3	-0.032653	0.032653	0.712274
TLR8	-0.014924	0.014924	0.86617
TLR6	-0.0226445	0.0226445	0.798163
TLR5	-0.046053	0.046053	0.602862
TLR4	-0.00122098	0.00122098	0.989
TLR2	-0.0530938	0.0530938	0.548547
TK2	-0.00348197	0.00348197	0.968637
THBS1	0.0167196	0.0167196	0.850246
TGFBI	-0.157339	0.157339	0.0738143
TDRD9	-0.185117	0.185117	0.0349847
TBXAS1	-0.028942	0.028942	0.743765
TBL2	-0.203795	0.203795	0.0200375
TBC1D30	-0.0257488	0.0257488	0.771208
TBC1D14	-0.167503	0.167503	0.0567974
TALDO1	-0.0877302	0.0877302	0.320938
TAF12	-0.145769	0.145769	0.0979618
SYK	-0.15645	0.15645	0.0754802
STK3	0.0338624	0.0338624	0.702112
STEAP4	-0.190832	0.190832	0.0296423
ST6GALNAC3	-0.0340793	0.0340793	0.700295
ST3GAL6	0.0728277	0.0728277	0.410259
SRXN1	-0.195256	0.195256	0.0259985
SRA1	-0.16797	0.16797	0.0561003
SPA17	0.068179	0.068179	0.440855
SORT1	-0.108641	0.108641	0.218556
SOCS6	-0.0534807	0.0534807	0.545633
SNX30	-0.0587529	0.0587529	0.506697
SMPDL3A	-0.102637	0.102637	0.24523
SMAD1	0.0275066	0.0275066	0.756064
SLITRK4	-0.155674	0.155674	0.0769594
SLFN11	-0.0664886	0.0664886	0.452293
SLED1	-0.145339	0.145339	0.0989649
SLC8A1	-0.0017365	0.0017365	0.984356
SLC7A7	-0.0693533	0.0693533	0.433007
SLC31A2	0.0792181	0.0792181	0.370301
SLC30A1	-0.198966	0.198966	0.0232447
SLC26A8	-0.112305	0.112305	0.203324
SLC22A4	0.00793751	0.00793751	0.928582
SLC22A16	0.0612205	0.0612205	0.488982
SLC22A15	0.0516749	0.0516749	0.559298
SLC1A3	-0.125214	0.125214	0.155765
SIRPD	-0.0895845	0.0895845	0.310776
SIPA1L2	-0.080332	0.080332	0.363588
SIL1	-0.0819341	0.0819341	0.354067
SH3PXD2B	-0.135337	0.135337	0.124722
SETD7	0.0252914	0.0252914	0.775164
SERPINB2	-0.0927628	0.0927628	0.293852
SERPINB10	-0.127531	0.127531	0.148192
SERPINB1	0.0318348	0.0318348	0.719178
SEMA3C	0.0812615	0.0812615	0.358045
SEC14L1	-0.01472	0.01472	0.867982
SBF2	0.019806	0.019806	0.823019
SAP30	-0.0310901	0.0310901	0.725482
S100Z	-0.00127774	0.00127774	0.988489
S100A12	-0.15074	0.15074	0.0869156
RTN4	-0.0686919	0.0686919	0.437417
RTN3	-0.0469105	0.0469105	0.59612
RRAGD	-0.0608296	0.0608296	0.491766
RNF135	-0.0736075	0.0736075	0.405252
RNASE6	0.0317122	0.0317122	0.720214
RNASE2	-0.198531	0.198531	0.0235538
RNASE1	-0.161938	0.161938	0.0656633
RIN2	-0.113231	0.113231	0.199599
RHOU	-0.280936	0.280936	0.00120501
RENBP	-0.052359	0.052359	0.554102
RCBTB2	0.0775759	0.0775759	0.380334
RBP7	-0.0676502	0.0676502	0.444416
RASSF2	-0.0494328	0.0494328	0.57649
RAC1	-0.0207951	0.0207951	0.814336
RAB31	-0.0255161	0.0255161	0.77322
RAB20	-0.127672	0.127672	0.14774
QPCT	-0.0943671	0.0943671	0.285546
PYGL	-0.123261	0.123261	0.162367
PXK	-0.0565731	0.0565731	0.522618
PTTG1IP	-0.134815	0.134815	0.126197
PTPRE	-0.092967	0.092967	0.292786
PSAP	-0.0754605	0.0754605	0.393498
PRRG4	-0.0171753	0.0171753	0.846214
PPM1D	0.056338	0.056338	0.52435
PLXNC1	-0.108368	0.108368	0.219723
PLXDC2	0.0582558	0.0582558	0.510305
PLSCR1	0.0858412	0.0858412	0.331508
PLD1	-0.0637766	0.0637766	0.470986
PLBD1	-0.151016	0.151016	0.0863337
PLAUR	-0.0534727	0.0534727	0.545693
PLA2G4A	0.0136378	0.0136378	0.87761
PITPNA	-0.0926567	0.0926567	0.294407
PGD	-0.156	0.156	0.0763351
PDSS1	0.119947	0.119947	0.174048
PDK4	-0.0150987	0.0150987	0.864618
PDIA5	-0.0163896	0.0163896	0.853168
PCTP	0.101628	0.101628	0.249926
PARL	-0.129923	0.129923	0.140672
PAK1	-0.0299297	0.0299297	0.73534
OXGR1	-0.0622031	0.0622031	0.482021
OSBPL11	0.05259	0.05259	0.552353
OR52K3P	-0.0908468	0.0908468	0.30398
OAS1	0.0470733	0.0470733	0.594844
NUMB	-0.114032	0.114032	0.196419
NUDT16	-0.1384	0.1384	0.116338
NSFL1C	-0.10231	0.10231	0.246746
NRG1	-0.0963041	0.0963041	0.275728
NR6A1	0.0575456	0.0575456	0.515483
NPL	-0.143403	0.143403	0.103593
NMNAT1	0.0111964	0.0111964	0.899392
NLRP12	-0.198453	0.198453	0.0236097
NLRC4	-0.0497779	0.0497779	0.573828
NKAPL	0.0412052	0.0412052	0.641593
NHS	0.0379473	0.0379473	0.668184
NEU3	0.0953077	0.0953077	0.28075
NEK4	-0.11942	0.11942	0.175963
NEDD4L	-0.0433409	0.0433409	0.624403
NCF2	-0.127035	0.127035	0.149789
NCEH1	0.0130352	0.0130352	0.882978
NANS	-0.0498494	0.0498494	0.573277
NAIP	-0.0992427	0.0992427	0.261273
NAGK	0.0476188	0.0476188	0.590577
NAAA	0.00720672	0.00720672	0.935142
MYO10	-0.0556116	0.0556116	0.52972
MXD1	-0.124156	0.124156	0.159315
MTHFD2	-0.0512943	0.0512943	0.562199
MSRB1	-0.186676	0.186676	0.0334527
MS4A6A	0.307385	0.307385	0.000374537
MS4A4A	-0.00716923	0.00716923	0.935479
MRC1	-0.0155773	0.0155773	0.860369
MPZL1	0.0893534	0.0893534	0.312031
MPP1	0.0595729	0.0595729	0.500773
MOSPD2	-0.1094	0.1094	0.215337
MNDA	-0.0435571	0.0435571	0.622674
MLKL	-0.0274607	0.0274607	0.756458
MITF	-0.0769817	0.0769817	0.384004
MIR21	-0.122132	0.122132	0.166281
MICU1	-0.157054	0.157054	0.0743437
MGST2	-0.012678	0.012678	0.886163
MGST1	-0.0227863	0.0227863	0.796925
MERTK	-0.159526	0.159526	0.0698407
MEGF9	-0.116291	0.116291	0.187642
MCEMP1	-0.257535	0.257535	0.00309583
MAP3K8	-0.0718998	0.0718998	0.416265
MAP10	-0.204604	0.204604	0.0195396
LY96	0.143762	0.143762	0.102722
LY86	0.0458168	0.0458168	0.604725
LTA4H	-0.0752955	0.0752955	0.394537
LRRC59	-0.124839	0.124839	0.157016
LOXHD1	-0.0118189	0.0118189	0.89383
LMNB1	-0.246126	0.246126	0.00476178
LINC00189	-0.0514157	0.0514157	0.561273
LIN7A	-0.149236	0.149236	0.0901474
LILRA5	-0.212132	0.212132	0.0153945
LHFPL2	-0.11598	0.11598	0.188832
LAT2	-0.189956	0.189956	0.0304133
KL	0.0509995	0.0509995	0.564451
KIF13A	-0.0553395	0.0553395	0.53174
KIAA1958	-0.00269692	0.00269692	0.975706
KCTD3	0.133494	0.133494	0.129989
KCNMB4	-0.102909	0.102909	0.243977
KCNJ2	-0.0592421	0.0592421	0.503159
KCNJ15	-0.0512306	0.0512306	0.562685
KCNE3	0.00411865	0.00411865	0.962907
JAG1	-0.0894375	0.0894375	0.311574
ITSN1	-0.0848117	0.0848117	0.337361
IMPA2	-0.0939198	0.0939198	0.287846
IL1R2	-0.000113676	0.000113676	0.998976
IL1R1	0.0266172	0.0266172	0.763716
IL18	0.0567123	0.0567123	0.521594
IGSF6	0.107349	0.107349	0.224115
IFNGR2	-0.132068	0.132068	0.134175
IFI30	-0.0825446	0.0825446	0.35048
IDH1	0.0244456	0.0244456	0.782493
ICA1	0.0270605	0.0270605	0.759899
HSPC102	0.0590869	0.0590869	0.50428
HOMER3	-0.208504	0.208504	0.0172857
HNMT	0.0599214	0.0599214	0.498267
HMGB2	-0.0854316	0.0854316	0.333829
HK1	-0.115618	0.115618	0.190225
HGF	0.0888879	0.0888879	0.314569
HFE	-0.0265427	0.0265427	0.764357
HEXB	0.0467517	0.0467517	0.597366
HAUS4	-0.178296	0.178296	0.0424022
HAL	-0.0339944	0.0339944	0.701006
GPAT3	-0.0190699	0.0190699	0.829494
GOLIM4	0.143919	0.143919	0.102343
GNS	-0.18427	0.18427	0.0358424
GNAQ	0.0290837	0.0290837	0.742554
GLUL	-0.168993	0.168993	0.0545983
GLTP	-0.198596	0.198596	0.0235077
GLT1D1	-0.127579	0.127579	0.14804
GLCE	0.147383	0.147383	0.0942593
GLB1	0.04105	0.04105	0.64285
GLA	0.0858251	0.0858251	0.331599
GIMAP8	-0.120698	0.120698	0.171347
GGCX	-0.127396	0.127396	0.148628
GDE1	0.140393	0.140393	0.111122
GCA	0.0380923	0.0380923	0.666991
FZD5	-0.291231	0.291231	0.000774783
FUCA1	-0.0341336	0.0341336	0.69984
FPR2	-0.186605	0.186605	0.0335213
FPR1	-0.130455	0.130455	0.139038
FLVCR2	-0.278602	0.278602	0.00132886
FGD4	0.0101188	0.0101188	0.909031
FCGR2A	-0.130455	0.130455	0.13904
FCAR	-0.00824675	0.00824675	0.925808
FBXO9	-0.00178585	0.00178585	0.983912
FBP1	-0.125714	0.125714	0.154107
FBN2	-0.00497183	0.00497183	0.95523
FAM151B	-0.196124	0.196124	0.0253307
FAM13A	-0.0107673	0.0107673	0.903228
FAM124B	-0.210995	0.210995	0.0159667
FAM118B	0.152432	0.152432	0.0833913
FAM114A1	-0.0655054	0.0655054	0.459022
FAH	-0.0407704	0.0407704	0.645117
F5	-0.227619	0.227619	0.00920173
F2RL1	-0.238635	0.238635	0.00625314
EXT1	0.0667869	0.0667869	0.450263
EVI2A	0.126829	0.126829	0.150458
ETS2	-0.062265	0.062265	0.481584
EPB41L3	0.0327977	0.0327977	0.711055
EMILIN2	-0.211295	0.211295	0.0158141
ELOVL3	0.0396994	0.0396994	0.65383
EDNRB	-0.240191	0.240191	0.00591299
ECHDC3	-0.103318	0.103318	0.242095
DUSP6	-0.0762054	0.0762054	0.388832
DTX2	-0.0933683	0.0933683	0.290699
DSE	-0.0616794	0.0616794	0.485724
DSC2	-0.19165	0.19165	0.028938
DRAM1	-0.0799581	0.0799581	0.365833
DOCK5	-0.0888896	0.0888896	0.314559
DOCK4	-0.0901529	0.0901529	0.307704
DMXL2	0.0691228	0.0691228	0.434541
DHRS7B	0.0321383	0.0321383	0.716614
DGAT2	-0.234919	0.234919	0.00713704
DDIAS	0.0364259	0.0364259	0.680746
DAPP1	0.137515	0.137515	0.118715
CYSTM1	-0.0892634	0.0892634	0.312521
CYP1B1-AS1	-0.0456394	0.0456394	0.606125
CYP1B1	-0.251135	0.251135	0.0039508
CYFIP1	-0.176985	0.176985	0.0439696
CYBRD1	0.10449	0.10449	0.23677
CYBB	-0.127462	0.127462	0.148413
CTTNBP2	-0.0539789	0.0539789	0.541892
CTSL	-0.0266169	0.0266169	0.763718
CTSH	-0.155027	0.155027	0.0782098
CTSB	-0.17136	0.17136	0.0512503
CTNNA1	-0.176064	0.176064	0.045099
CSTA	-0.0426045	0.0426045	0.630308
CRYBG3	0.11073	0.11073	0.209776
CRISPLD2	-0.0822149	0.0822149	0.352414
CRHBP	0.0729516	0.0729516	0.409461
CREG1	-0.110621	0.110621	0.210226
CREB5	-0.263351	0.263351	0.00246758
CR1L	-0.203827	0.203827	0.0200176
CR1	-0.350029	0.350029	4.45909e-05
CPVL	0.0780423	0.0780423	0.377467
CPM	0.172512	0.172512	0.0496827
CPEB4	-0.174	0.174	0.047718
CORO1C	0.0358762	0.0358762	0.685308
COPA	-0.019337	0.019337	0.827144
COMMD9	-0.133978	0.133978	0.12859
CMTM4	-0.13121	0.13121	0.136746
CLTCL1	-0.190468	0.190468	0.0299609
CLMN	-0.0649925	0.0649925	0.462553
CLIC4	-0.0441885	0.0441885	0.617636
CLEC4E	0.0952197	0.0952197	0.281196
CLEC4A	0.146883	0.146883	0.0953932
CINP	-0.0193269	0.0193269	0.827232
CES1P1	-0.223436	0.223436	0.010608
CES1	-0.217815	0.217815	0.0127941
CENPBD1	0.00104349	0.00104349	0.990599
CEBPD	-0.106305	0.106305	0.228679
CDC42EP3	-0.254965	0.254965	0.00341677
CD86	0.157978	0.157978	0.0726339
CD63	-0.101046	0.101046	0.252661
CD36	-0.127135	0.127135	0.149468
CD33	-0.051292	0.051292	0.562217
CD1D	-0.0432377	0.0432377	0.625229
CD163L1	-0.102854	0.102854	0.24423
CD163	-0.0488406	0.0488406	0.581072
CD14	-0.135506	0.135506	0.124249
CCR2	-0.197325	0.197325	0.0244303
CCR1	-0.159156	0.159156	0.0705016
CCNB2	-0.0432689	0.0432689	0.624979
CCDC149	-0.0574266	0.0574266	0.516354
CASP9	0.0434267	0.0434267	0.623717
CAPNS2	0.117573	0.117573	0.18279
CALML4	-0.0503338	0.0503338	0.569552
CACNA2D3	0.090884	0.090884	0.303781
C3AR1	0.0462217	0.0462217	0.601532
C1orf162	0.109863	0.109863	0.213386
BST1	-0.113181	0.113181	0.199802
BMP2K	0.11885	0.11885	0.178049
BLVRB	-0.173724	0.173724	0.0480771
BLVRA	-0.0346408	0.0346408	0.695598
BCAT1	-0.04157	0.04157	0.638643
BACH1	-0.0612354	0.0612354	0.488876
B4GALT5	-0.155386	0.155386	0.0775137
B3GNT5	-0.00632499	0.00632499	0.943063
ATPAF2	-0.100422	0.100422	0.255619
ATP6V1A	0.000183361	0.000183361	0.998348
ATP6V0D1	-0.0144016	0.0144016	0.870813
ATP6V0A1	-0.131548	0.131548	0.135731
ATG7	-0.140098	0.140098	0.111883
ASPH	0.0022162	0.0022162	0.980035
ARRDC4	0.0080606	0.0080606	0.927478
ARL11	3.81894e-05	3.81894e-05	0.999656
ARHGAP24	0.135071	0.135071	0.125472
AQP9	-0.236723	0.236723	0.00669517
APLP2	-0.147679	0.147679	0.0935917
ANXA2	0.0270915	0.0270915	0.759633
ANO5	-0.0411384	0.0411384	0.642134
ANO10	0.0217537	0.0217537	0.805942
AMPH	-0.136336	0.136336	0.121939
ALPK1	-0.0342834	0.0342834	0.698586
ALDH2	0.0164919	0.0164919	0.852262
AHR	0.107641	0.107641	0.222848
AGO4	-0.0819717	0.0819717	0.353846
AGFG1	-0.122453	0.122453	0.165162
ADPRH	0.0672756	0.0672756	0.446948
ADM	-0.235073	0.235073	0.0070983
ADAM9	-0.0774068	0.0774068	0.381376
ACVR1B	-0.0489055	0.0489055	0.580569
ACSL1	-0.181722	0.181722	0.0385272
ACOX1	0.0191767	0.0191767	0.828554
ABCA1	-0.128026	0.128026	0.146613

## Sheet: grey-module-gene
genes	GS.Macrophages.M2	The absolute value	p.GS.Macrophages.M2
ZSCAN5B	0.012203	0.012203	0.8904
ZSCAN20	0.0165763	0.0165763	0.851515
ZNRF3	0.0509788	0.0509788	0.564609
ZNF804B	0.0315723	0.0315723	0.721398
ZNF771	-0.151987	0.151987	0.0843065
ZNF576	-0.293682	0.293682	0.000695729
ZNF454	-0.0539251	0.0539251	0.542295
ZNF425	-0.0509532	0.0509532	0.564805
ZNF295-AS1	0.0439912	0.0439912	0.619208
ZNF280A	-0.121177	0.121177	0.169642
ZNF219	-0.0228094	0.0228094	0.796724
ZMYND12	0.0930603	0.0930603	0.2923
ZMYND10	-0.076339	0.076339	0.387999
ZIM3	-0.0177494	0.0177494	0.84114
ZIC1	-0.0664809	0.0664809	0.452346
ZG16	-0.210962	0.210962	0.0159835
ZFP42	-0.109579	0.109579	0.214582
ZCCHC12	-0.00880344	0.00880344	0.920815
ZC2HC1C	-0.0232999	0.0232999	0.79245
ZAR1L	-0.212861	0.212861	0.0150374
XPC	-0.17177	0.17177	0.0506882
WSCD2	-0.00742936	0.00742936	0.933143
WDR93	-0.0563969	0.0563969	0.523916
WDR87	-0.216385	0.216385	0.0134093
WDR83	-0.19619	0.19619	0.0252801
WDR49	0.429951	0.429951	3.30624e-07
VWF	-0.039796	0.039796	0.653042
VTRNA1-2	-0.0774315	0.0774315	0.381224
VSTM1	-0.156079	0.156079	0.0761829
VGLL2	-0.141795	0.141795	0.107565
UVSSA	-0.0942616	0.0942616	0.286087
USP26	0.0439706	0.0439706	0.619372
USP10	0.150056	0.150056	0.0883732
UPP2	-0.111028	0.111028	0.208544
UPK1B	-0.0736358	0.0736358	0.405071
UNC45B	0.127018	0.127018	0.149845
UNC13B	0.0917533	0.0917533	0.29916
UHRF1	-0.150032	0.150032	0.0884243
UGT3A1	-0.228085	0.228085	0.0090555
UGT2B7	-0.101681	0.101681	0.249676
UCP1	-0.0779043	0.0779043	0.378314
UBE2U	-0.190158	0.190158	0.0302345
UBE2J1	-0.0434699	0.0434699	0.623371
UBE2C	-0.0737256	0.0737256	0.404497
UBD	0.00368128	0.00368128	0.966843
UBC	-0.0277812	0.0277812	0.753706
TYRP1	0.039052	0.039052	0.659119
TYRO3	-0.00702418	0.00702418	0.936782
TULP1	0.061906	0.061906	0.48412
TUBB2A	0.0128035	0.0128035	0.885044
TTI2	0.0341496	0.0341496	0.699706
TTC41P	0.152189	0.152189	0.0838895
TTC23	0.11652	0.11652	0.186767
TSPAN16	-0.111542	0.111542	0.206434
TSC22D3	0.238897	0.238897	0.0061948
TSC22D1	0.134207	0.134207	0.127932
TRPM8	-0.196701	0.196701	0.0248944
TRPM6	0.271816	0.271816	0.00175783
TRPM4	-0.0865658	0.0865658	0.327427
TRIML1	-0.120843	0.120843	0.170831
TRIM63	-0.142295	0.142295	0.106316
TRIM51	0.00113555	0.00113555	0.98977
TRDN	-0.0722187	0.0722187	0.414195
TPTE	-0.187938	0.187938	0.0322539
TOMM22	0.079623	0.079623	0.367852
TNFRSF11B	-0.163823	0.163823	0.0625425
TNFRSF11A	-0.0698624	0.0698624	0.429629
TMSB4XP2	-0.0066191	0.0066191	0.940421
TMPRSS7	-0.118216	0.118216	0.180391
TMEM78	-0.0648094	0.0648094	0.463818
TMEM45B	-0.0421851	0.0421851	0.633682
TMEM266	-0.160406	0.160406	0.0682924
TMEM231	-0.0755603	0.0755603	0.392871
TMEM196	-0.115289	0.115289	0.191497
TMEM176B	-0.205105	0.205105	0.0192367
TMEM176A	-0.250914	0.250914	0.00398383
TMEM151B	-0.0378234	0.0378234	0.669204
TMEM140	0.161084	0.161084	0.0671188
TMEM120B	-0.0892626	0.0892626	0.312525
TMEM108	-0.179907	0.179907	0.0405419
TMEM100	-0.0854305	0.0854305	0.333835
TMCO2	-0.193372	0.193372	0.0275007
TJP1	-0.12257	0.12257	0.164754
THEGL	0.0583401	0.0583401	0.509692
TGM4	-0.149976	0.149976	0.0885459
TGM3	-0.0370189	0.0370189	0.675839
TGIF1	0.119092	0.119092	0.177159
TGFA	-0.0193128	0.0193128	0.827356
TFAP2A-AS1	-0.100515	0.100515	0.255176
TEX37	-0.166323	0.166323	0.0585901
TEX36	-0.115901	0.115901	0.189137
TEX15	-0.106653	0.106653	0.227148
TEX14	-0.0848204	0.0848204	0.337311
TERB2	-0.210444	0.210444	0.0162506
TEAD1	-0.16829	0.16829	0.055628
TDRG1	-0.137882	0.137882	0.117725
TDRD10	-0.0499172	0.0499172	0.572755
TCP10L	-0.132092	0.132092	0.134106
TCL1B	-0.229428	0.229428	0.00864621
TCEAL1	-0.0576975	0.0576975	0.514374
TCEA2	-0.0171801	0.0171801	0.846172
TCAF1	-0.142328	0.142328	0.106235
TBX5	-0.179326	0.179326	0.0412051
TBX4	-0.203653	0.203653	0.0201264
TBC1D22A-AS1	-0.246193	0.246193	0.00474993
TAS2R40	-0.0538046	0.0538046	0.543199
TAP2	-0.0169036	0.0169036	0.848617
SYCE2	-0.14929	0.14929	0.0900287
SUN3	0.202167	0.202167	0.0210737
SULT1E1	-0.0834543	0.0834543	0.345178
SULT1B1	-0.173536	0.173536	0.0483241
STRADB	0.26161	0.26161	0.0026423
STRA8	-0.0942962	0.0942962	0.28591
STEAP2	-0.0976454	0.0976454	0.269064
STARD6	-0.0934596	0.0934596	0.290225
STARD13	0.124801	0.124801	0.157145
SSMEM1	-0.177579	0.177579	0.0432538
SPTA1	0.0583851	0.0583851	0.509365
SPDYE4	-0.132005	0.132005	0.134364
SPATA18	-0.0858275	0.0858275	0.331585
SPATA16	-0.187776	0.187776	0.0324058
SPARCL1	0.0304296	0.0304296	0.731088
SPANXN3	0.0192991	0.0192991	0.827477
SPANXB1	-0.0470418	0.0470418	0.595091
SPAG5	-0.0459031	0.0459031	0.604043
SPAG17	-0.0289502	0.0289502	0.743695
SPACA9	-0.110915	0.110915	0.20901
SOX15	-0.0130687	0.0130687	0.88268
SOX14	-0.127886	0.127886	0.147058
SOBP	-0.0624172	0.0624172	0.480511
SOAT2	0.00513528	0.00513528	0.95376
SNX7	-0.1907	0.1907	0.0297581
SNRNP40	0.0868911	0.0868911	0.325606
SNORD83A	-0.0658072	0.0658072	0.45695
SNORD115-33	-0.0607106	0.0607106	0.492615
SNORD115-14	0.032805	0.032805	0.710994
SNORA55	0.259152	0.259152	0.00290811
SNORA23	0.0787604	0.0787604	0.37308
SMOX	0.105654	0.105654	0.231556
SMIM3	-0.0923652	0.0923652	0.295935
SMCO2	-0.0571349	0.0571349	0.51849
SLITRK6	-0.150888	0.150888	0.0866028
SLC6A13	-0.0584278	0.0584278	0.509055
SLC5A7	0.00835561	0.00835561	0.924831
SLC5A1	-0.168307	0.168307	0.0556023
SLC4A8	0.134792	0.134792	0.126262
SLC4A10	0.131616	0.131616	0.135527
SLC36A2	0.0237807	0.0237807	0.788267
SLC25A48	-0.1105	0.1105	0.210727
SLC25A18	-0.0639532	0.0639532	0.469756
SLC22A24	0.00774098	0.00774098	0.930346
SLC22A18AS	-0.103656	0.103656	0.240551
SLC1A6	-0.213748	0.213748	0.0146121
SLC16A9	-0.127594	0.127594	0.147992
SLA2	0.0648344	0.0648344	0.463645
SLA	-0.06841	0.06841	0.439305
SIGLECL1	-0.19365	0.19365	0.0272748
SIGLEC8	-0.215504	0.215504	0.013801
SIGLEC1	-0.000629006	0.000629006	0.994333
SH3GL3	-0.195487	0.195487	0.0258194
SGPP1	-0.00687434	0.00687434	0.938128
SERPINI2	0.354175	0.354175	3.5644e-05
SERPINB3	-0.0407414	0.0407414	0.645352
SERPINA7	0.0408954	0.0408954	0.644104
SEMG1	0.0756382	0.0756382	0.392382
SDS	-0.149093	0.149093	0.0904583
SDR9C7	-0.212772	0.212772	0.0150806
SCUBE2	-0.153659	0.153659	0.0809072
SCRT2	-0.14509	0.14509	0.0995513
SCRN1	0.198033	0.198033	0.0239122
SCN9A	0.202543	0.202543	0.0208301
SCG3	0.0123435	0.0123435	0.889147
SCARNA10	0.21713	0.21713	0.0130854
SAA2	-0.137113	0.137113	0.119806
SAA1	-0.126875	0.126875	0.150308
RUNX1T1	-0.0774959	0.0774959	0.380826
RTL1	0.00794778	0.00794778	0.92849
RTBDN	-0.0610206	0.0610206	0.490405
RRP7BP	-0.123586	0.123586	0.161256
RPS28	-0.0858054	0.0858054	0.33171
RP1	-0.0966072	0.0966072	0.274212
ROR1	0.0663831	0.0663831	0.453013
RNF213	-0.118266	0.118266	0.180203
RNF208	-0.106604	0.106604	0.227364
RNF152	-0.266141	0.266141	0.00220921
RIMS2	-0.128612	0.128612	0.144757
RIMS1	-0.0710887	0.0710887	0.421556
RHOXF1	-0.0787336	0.0787336	0.373243
RGSL1	-0.053381	0.053381	0.546383
RGS9BP	-0.227066	0.227066	0.00937755
RGS22	-0.104359	0.104359	0.237357
RGL4	-0.153159	0.153159	0.0819132
RFPL1	-0.11327	0.11327	0.199446
RETNLB	-0.150132	0.150132	0.0882104
RERGL	-0.204556	0.204556	0.0195687
RDH16	-0.181348	0.181348	0.0389352
RCAN2	-0.00571116	0.00571116	0.948581
RBPMS	-0.205625	0.205625	0.0189263
RBP3	-0.085796	0.085796	0.331764
RAP1GAP	-0.0463157	0.0463157	0.600793
RANBP3L	-0.181124	0.181124	0.039182
RALBP1	0.00928015	0.00928015	0.916542
RAD54L	-0.151071	0.151071	0.0862161
RAB40A	-0.192327	0.192327	0.0283658
QRICH2	-0.0900313	0.0900313	0.308359
PTPRR	-0.148144	0.148144	0.0925523
PTPN3	0.00658272	0.00658272	0.940747
PTN	-0.0911915	0.0911915	0.302141
PTGER3	0.0475478	0.0475478	0.591132
PSORS1C3	-0.17435	0.17435	0.0472652
PSMB8	-0.0180187	0.0180187	0.838763
PRSS58	-0.0111579	0.0111579	0.899736
PRSS35	-0.149187	0.149187	0.0902551
PRSS16	-0.0645506	0.0645506	0.465609
PRRG3	-0.0629243	0.0629243	0.476946
PRR32	-0.159947	0.159947	0.0690978
PRR16	-0.0547855	0.0547855	0.535862
PRPF31	-0.127345	0.127345	0.148791
PROM1	0.0534464	0.0534464	0.545891
PROK2	-0.0132057	0.0132057	0.881459
PRM2	-0.196941	0.196941	0.0247149
PRG4	-0.0383961	0.0383961	0.664496
PRG3	-0.214849	0.214849	0.014099
PRG2	-0.0798556	0.0798556	0.36645
PRDX2	-0.00243805	0.00243805	0.978037
PRADC1	-0.0790066	0.0790066	0.371584
PPP1R3A	-0.127593	0.127593	0.147994
PPP1R14A	-0.0014602	0.0014602	0.986845
PPM1J	0.11352	0.11352	0.198449
PPFIA4	-0.16591	0.16591	0.0592285
PON1	0.0173463	0.0173463	0.844702
PNPLA4	0.1436	0.1436	0.103114
PLPP3	-0.0514294	0.0514294	0.561168
PLEKHM3	-0.0422073	0.0422073	0.633503
PLD5	-0.237902	0.237902	0.00641957
PLD4	0.218587	0.218587	0.012472
PLCE1	-0.0640884	0.0640884	0.468815
PLAC4	-0.123899	0.123899	0.16019
PLA1A	-0.219248	0.219248	0.0122023
PINLYP	0.0111697	0.0111697	0.89963
PHKG1	-0.0973139	0.0973139	0.270701
PHKA1	-0.0784505	0.0784505	0.37497
PGBD5	-0.0919739	0.0919739	0.297995
PFN4	-0.088145	0.088145	0.318646
PDZD11	-0.0365732	0.0365732	0.679526
PDPK1	0.00610688	0.00610688	0.945024
PCDHB4	-0.015139	0.015139	0.86426
PCDH20	-0.179871	0.179871	0.0405828
PCDH15	-0.0753639	0.0753639	0.394106
PCDH12	-0.123419	0.123419	0.161826
PBOV1	0.0129617	0.0129617	0.883633
PARP12	0.0386598	0.0386598	0.662332
PARD6G	-0.0210858	0.0210858	0.811789
PAQR5	-0.119981	0.119981	0.173924
PADI1	-0.266279	0.266279	0.00219707
OSCP1	-0.143024	0.143024	0.104517
OSBPL6	-0.0804142	0.0804142	0.363096
OR9H1P	-0.155006	0.155006	0.07825
OR8J3	-0.0351517	0.0351517	0.691335
OR8D2	-0.096773	0.096773	0.273386
OR8B4	-0.0799748	0.0799748	0.365733
OR6W1P	-0.0725127	0.0725127	0.412292
OR6S1	-0.0382096	0.0382096	0.666027
OR6C75	-0.150821	0.150821	0.0867443
OR6C6	-0.100735	0.100735	0.254133
OR6C2	-0.0662558	0.0662558	0.453881
OR5M8	-0.168485	0.168485	0.0553401
OR5M3	0.117555	0.117555	0.182857
OR5K4	0.00209642	0.00209642	0.981114
OR51S1	-0.242179	0.242179	0.00550236
OR51B5	-0.0452564	0.0452564	0.609154
OR4N4	-0.079529	0.079529	0.368419
OR4K13	-0.191777	0.191777	0.0288294
OR2F2	-0.00777927	0.00777927	0.930002
OR2B2	-0.0822444	0.0822444	0.352242
OR13D1	-0.204865	0.204865	0.019381
OR10W1	-0.147979	0.147979	0.0929209
OR10T2	0.0625506	0.0625506	0.479572
OR10R2	0.00421702	0.00421702	0.962021
OR10H1	-0.0944422	0.0944422	0.285161
OR10AD1	-0.0415897	0.0415897	0.638484
OPALIN	0.0421956	0.0421956	0.633598
OLFM3	0.0281309	0.0281309	0.750708
ODAM	0.00494947	0.00494947	0.955431
OC90	0.0178169	0.0178169	0.840544
OAZ3	-0.165858	0.165858	0.0593096
NYNRIN	-0.0814278	0.0814278	0.357059
NUP210P1	-0.217066	0.217066	0.0131133
NUDT15	0.0646837	0.0646837	0.464687
NTRK3	-0.0562472	0.0562472	0.52502
NSG1	0.119038	0.119038	0.177357
NRN1	-0.123032	0.123032	0.163157
NQO2	0.0771362	0.0771362	0.383048
NOX4	-0.10768	0.10768	0.222681
NOS3	-0.297288	0.297288	0.000592836
NOP16	-0.0816486	0.0816486	0.355753
NOL4	-0.132788	0.132788	0.132048
NME6	-0.0550959	0.0550959	0.53355
NMBR	0.0346344	0.0346344	0.695652
NHLRC1	0.00406259	0.00406259	0.963411
NDUFAF3	0.0317745	0.0317745	0.719688
NDST3	0.00269617	0.00269617	0.975713
NDN	0.0311131	0.0311131	0.725286
NBR1	-0.068769	0.068769	0.436902
MYO5B	-0.133603	0.133603	0.129672
MYL2	-0.0868537	0.0868537	0.325815
MYH7	-0.147802	0.147802	0.0933164
MYH3	-0.138101	0.138101	0.117136
MYH11	-0.141499	0.141499	0.108307
MYF6	-0.147516	0.147516	0.0939592
MYBPHL	-0.176719	0.176719	0.0442928
MYBPC2	-0.179978	0.179978	0.0404609
MRPL55	0.0249532	0.0249532	0.778092
MRPL54	-0.136755	0.136755	0.120786
MROH8	0.0994934	0.0994934	0.260064
MROH2A	-0.139256	0.139256	0.114076
MRGPRX3	0.140042	0.140042	0.112027
MRC2	-0.182049	0.182049	0.0381731
MPP4	-0.157298	0.157298	0.0738889
MPDZ	-0.0541413	0.0541413	0.540675
MPC1L	-0.164882	0.164882	0.0608418
MOGAT3	-0.14404	0.14404	0.102053
MMP9	0.0474032	0.0474032	0.592262
MMP24	-0.296711	0.296711	0.000608311
MMP10	-0.0945874	0.0945874	0.284417
MIR451A	-0.0982522	0.0982522	0.266086
MIR331	-0.0270377	0.0270377	0.760095
MIR299	-0.147375	0.147375	0.0942778
MIR26A2	0.126421	0.126421	0.151785
MIR206	-0.0211209	0.0211209	0.811481
MIR182	-0.00834395	0.00834395	0.924936
MIR148A	0.0318168	0.0318168	0.71933
MIR147A	0.039073	0.039073	0.658948
MIR133B	-0.11426	0.11426	0.19552
MIR124-2	-0.0371553	0.0371553	0.674713
MIR10B	-0.145944	0.145944	0.0975548
MIR101-1	-0.073111	0.073111	0.408436
MIR1-1	-0.00847526	0.00847526	0.923758
MGAT4D	-0.0425281	0.0425281	0.630922
METTL1	0.00208765	0.00208765	0.981193
MET	-0.118813	0.118813	0.178183
MEPE	-0.00184418	0.00184418	0.983386
MC2R	-0.0411479	0.0411479	0.642057
MBD3L1	-0.00713486	0.00713486	0.935788
MATN1	-0.0901108	0.0901108	0.30793
MASP1	-0.15445	0.15445	0.0793394
MAS1	-0.0190527	0.0190527	0.829646
MAP7D2	-0.0169395	0.0169395	0.8483
MAGI2	-0.153978	0.153978	0.080272
MAGEL2	-0.0935271	0.0935271	0.289875
MAGEC1	-0.00411812	0.00411812	0.962911
MAGEB3	-0.0466856	0.0466856	0.597885
MACROD2	0.0479125	0.0479125	0.588286
LYZL6	-0.158908	0.158908	0.0709464
LYPD1	-0.154207	0.154207	0.0798174
LY6G6C	-0.0424928	0.0424928	0.631206
LURAP1L	0.0241073	0.0241073	0.78543
LRRC8B	0.245972	0.245972	0.00478887
LRRC74A	-0.11439	0.11439	0.195008
LRRC71	-0.129193	0.129193	0.142935
LRRC4C	-0.274274	0.274274	0.00158975
LRRC46	-0.0161312	0.0161312	0.855458
LRRC37A11P	-0.145302	0.145302	0.0990531
LRRC18	-0.213716	0.213716	0.0146271
LPA	0.0337977	0.0337977	0.702654
LOC654780	-0.079614	0.079614	0.367906
LOC100134868	-0.0285069	0.0285069	0.747487
LMOD3	-0.00662796	0.00662796	0.940341
LIPG	-0.282104	0.282104	0.00114706
LINC01620	-0.163912	0.163912	0.0623973
LINC01521	-0.136273	0.136273	0.122114
LINC01465	-0.0106564	0.0106564	0.90422
LINC01341	-0.0685418	0.0685418	0.438422
LINC00893	-0.235465	0.235465	0.00700067
LINC00665	0.116457	0.116457	0.187009
LINC00313	-0.144986	0.144986	0.0997963
LINC00242	-0.00731478	0.00731478	0.934172
LIMCH1	-0.110353	0.110353	0.211341
LGI3	-0.153163	0.153163	0.081904
LDLRAD1	0.00660085	0.00660085	0.940585
LAYN	0.1102	0.1102	0.21198
LAMC1	-0.16795	0.16795	0.0561305
L1CAM	-0.203783	0.203783	0.020045
KRTAP19-6	-0.0411738	0.0411738	0.641848
KRTAP13-1	0.104859	0.104859	0.235109
KRT82	-0.23022	0.23022	0.00841237
KRT28	0.00930977	0.00930977	0.916277
KRT23	0.0325596	0.0325596	0.71306
KRT15	-0.114919	0.114919	0.192935
KRI1	-0.199515	0.199515	0.0228594
KNG1	-0.118844	0.118844	0.178071
KLK6	0.0271736	0.0271736	0.758926
KLK4	-0.0265395	0.0265395	0.764385
KLHL41	-0.00204306	0.00204306	0.981595
KLHL38	-0.124909	0.124909	0.156782
KLHL13	0.0883232	0.0883232	0.317665
KLHL10	-0.341468	0.341468	7.01083e-05
KLHL1	-0.110522	0.110522	0.210639
KLHDC8A	-0.0828481	0.0828481	0.348706
KLF7	0.0301003	0.0301003	0.733887
KLC4	-0.177771	0.177771	0.043024
KIRREL3-AS3	-0.224893	0.224893	0.0100981
KIAA2012	0.0242194	0.0242194	0.784456
KHDRBS3	0.000811597	0.000811597	0.992688
KERA	0.108924	0.108924	0.217351
KCTD1	-0.0997044	0.0997044	0.259049
KCNS1	0.0118038	0.0118038	0.893965
KCNN3	-0.172444	0.172444	0.0497746
KCNJ3	-0.100132	0.100132	0.257003
JOSD1	0.13678	0.13678	0.120716
JAZF1	-0.0260493	0.0260493	0.768613
IZUMO1	-0.087248	0.087248	0.323615
IRF1	-0.0555949	0.0555949	0.529844
IQGAP3	0.0198078	0.0198078	0.823003
IQCF1	-0.166094	0.166094	0.058943
INSIG1	0.0998338	0.0998338	0.258429
IL37	-0.0636038	0.0636038	0.472191
IL36G	-0.173568	0.173568	0.0482819
IL3	-0.275818	0.275818	0.00149173
IL22RA2	-0.0443629	0.0443629	0.616247
IL22RA1	-0.183678	0.183678	0.0364515
IGLON5	-0.175253	0.175253	0.0461138
IGFL2	-0.110342	0.110342	0.211388
IGFBP2	-0.120442	0.120442	0.172265
IFT43	0.0141775	0.0141775	0.872806
IFNA6	-0.0181527	0.0181527	0.83758
IFI6	0.0697154	0.0697154	0.430603
IFI27	-0.0768231	0.0768231	0.384988
IDI2-AS1	-0.00896633	0.00896633	0.919355
ID4	-0.157713	0.157713	0.0731226
HYDIN	-0.125472	0.125472	0.154907
HTR4	-0.0834413	0.0834413	0.345253
HTATSF1P2	-0.265005	0.265005	0.00231127
HSPB1	-0.027072	0.027072	0.7598
HSP90AB6P	-0.0727218	0.0727218	0.410942
HS6ST2	-0.188871	0.188871	0.0313917
HRG	-0.101735	0.101735	0.249423
HPSE2	-0.149016	0.149016	0.0906283
HOXD12	-0.153253	0.153253	0.0817223
HOXC9	-0.10518	0.10518	0.233668
HOXB7	-0.08893	0.08893	0.314339
HOXB6	-0.110935	0.110935	0.208928
HOXA5	-0.2045	0.2045	0.019603
HOXA11	-0.214627	0.214627	0.0142013
HOOK2	-0.0456195	0.0456195	0.606282
HEPACAM	-0.108891	0.108891	0.217491
HECW2	0.0106196	0.0106196	0.904549
HDC	0.291414	0.291414	0.000768597
HCG27	-0.0225675	0.0225675	0.798834
HAO2	0.000487021	0.000487021	0.995612
GYPA	0.172927	0.172927	0.0491277
GULP1	-0.222917	0.222917	0.010795
GUCY2C	-0.0916308	0.0916308	0.299808
GTSE1	-0.161686	0.161686	0.0660896
GSTO2	-0.080061	0.080061	0.365214
GRWD1	-0.324502	0.324502	0.000165477
GRIA1	-0.206722	0.206722	0.0182861
GRHL2	-0.203565	0.203565	0.0201811
GRHL1	0.0148516	0.0148516	0.866813
GPR87	-0.132356	0.132356	0.133321
GPR78	-0.0938305	0.0938305	0.288306
GPR34	0.139543	0.139543	0.113325
GPR156	-0.160067	0.160067	0.0688856
GPD1	-0.0792739	0.0792739	0.369963
GNG12	-0.103741	0.103741	0.240163
GLRB	-0.0643149	0.0643149	0.467242
GJB3	0.115771	0.115771	0.189635
GJB2	-0.128398	0.128398	0.145432
GFOD2	-0.00118506	0.00118506	0.989324
GEMIN8P4	-0.16024	0.16024	0.0685833
GCSAML	0.236836	0.236836	0.00666827
GAS8	-0.0420782	0.0420782	0.634543
GAPDHS	-0.120609	0.120609	0.171668
GALNT14	-0.239772	0.239772	0.00600298
GADD45G	-0.0757035	0.0757035	0.391972
GABRA3	-0.139833	0.139833	0.112569
GABRA1	-0.157686	0.157686	0.0731707
GABBR2	-0.282341	0.282341	0.00113564
G6PC2	-0.0411248	0.0411248	0.642244
FTMT	-0.0248856	0.0248856	0.778678
FRMPD1	-0.130543	0.130543	0.138769
FRMD4A	-0.029837	0.029837	0.736129
FREM3	-0.22152	0.22152	0.0113133
FOXP2	-0.050217	0.050217	0.570449
FOXN3	0.0991673	0.0991673	0.261637
FOXB1	-0.0446249	0.0446249	0.614164
FN1	-0.0810648	0.0810648	0.359214
FMR1NB	-0.058172	0.058172	0.510915
FMOD	-0.0577583	0.0577583	0.51393
FLJ37453	-0.192747	0.192747	0.0280154
FLJ37201	0.0972222	0.0972222	0.271155
FLJ30679	-0.264094	0.264094	0.00239627
FLJ13224	-0.159266	0.159266	0.0703044
FKBP6	-0.0337803	0.0337803	0.7028
FHOD3	-0.150977	0.150977	0.086415
FFAR3	-0.19173	0.19173	0.0288699
FERMT2	-0.0654604	0.0654604	0.459331
FER1L6	-0.0780249	0.0780249	0.377574
FDCSP	-0.110683	0.110683	0.209969
FBXO27	-0.0409843	0.0409843	0.643383
FBXL22	-0.203175	0.203175	0.0204269
FBXL19-AS1	-0.202976	0.202976	0.0205529
FAT2	-0.176574	0.176574	0.044471
FAP	-0.0283573	0.0283573	0.748768
FAM47A	0.00428918	0.00428918	0.961372
FAM217B	-0.0869096	0.0869096	0.325502
FAM186B	-0.0688187	0.0688187	0.43657
FAM185A	-0.0545848	0.0545848	0.537359
FAM183BP	0.0991908	0.0991908	0.261523
FAM170A	0.0465956	0.0465956	0.598592
FAM117B	0.164823	0.164823	0.0609368
FA2H	-0.0990629	0.0990629	0.262142
F9	-0.19196	0.19196	0.0286749
EYA1	-0.15235	0.15235	0.0835595
ETV1	-0.259322	0.259322	0.002889
ESX1	-0.220104	0.220104	0.0118604
ERVMER34-1	-0.0558176	0.0558176	0.528195
ERC2-IT1	-0.0844201	0.0844201	0.339605
ERC1	-0.116874	0.116874	0.185424
EPHX4	-0.0628081	0.0628081	0.477762
EPHA6	-0.0897954	0.0897954	0.309634
EPHA3	0.0259179	0.0259179	0.769748
EPDR1	-0.197059	0.197059	0.0246271
ENPEP	-0.0786986	0.0786986	0.373456
ENOX1	-0.0636003	0.0636003	0.472215
ELSPBP1	0.0215776	0.0215776	0.807483
ELMOD1	0.0164303	0.0164303	0.852808
EHF	0.0205638	0.0205638	0.816365
EFNA1	-0.0164106	0.0164106	0.852982
EDDM3A	-0.0287944	0.0287944	0.745028
EDC3	-0.0734382	0.0734382	0.406336
EBI3	-0.108377	0.108377	0.219685
EBF2	-0.133073	0.133073	0.131215
E2F8	-0.0330638	0.0330638	0.708817
E2F7	-0.135592	0.135592	0.124009
DYDC2	-0.0942594	0.0942594	0.286098
DUSP5P1	-0.024526	0.024526	0.781795
DUSP4	-0.194758	0.194758	0.0263884
DSG4	0.0610976	0.0610976	0.489856
DR1	-0.187007	0.187007	0.0331349
DPYSL5	-0.109047	0.109047	0.21683
DPY19L2P1	0.0283791	0.0283791	0.748581
DPPA4	0.171227	0.171227	0.051434
DPP10	-0.191942	0.191942	0.0286902
DOCK2	-0.136246	0.136246	0.122186
DNALI1	-0.10663	0.10663	0.227251
DNAJB3	0.0744939	0.0744939	0.399604
DNAH7	-0.00296715	0.00296715	0.973273
DNAH5	-0.0598257	0.0598257	0.498954
DNAH17	-0.197854	0.197854	0.0240424
DKK4	-0.21875	0.21875	0.012405
DIRAS3	-0.0576209	0.0576209	0.514933
DHRS9	0.178941	0.178941	0.0416489
DHH	-0.171777	0.171777	0.0506777
DEUP1	-0.0407411	0.0407411	0.645355
DET1	0.0528834	0.0528834	0.550135
DEFB133	-0.0214022	0.0214022	0.809018
DEFB127	-0.0554404	0.0554404	0.530991
DEFB119	0.0746136	0.0746136	0.398845
DDX25	-0.0855367	0.0855367	0.333232
DDX23	0.0232603	0.0232603	0.792796
DDX19B	-0.0464121	0.0464121	0.600034
DCN	-0.0787772	0.0787772	0.372978
DCDC2	-0.207899	0.207899	0.0176199
DCD	0.0625225	0.0625225	0.47977
DAW1	-0.0801791	0.0801791	0.364505
DALRD3	-0.133916	0.133916	0.128768
CYTH3	0.0719171	0.0719171	0.416152
CYP4X1	-0.134014	0.134014	0.128485
CYP4F22	0.0847362	0.0847362	0.337793
CYP4F12	-0.0997003	0.0997003	0.259069
CYP2F1	-0.0203241	0.0203241	0.818468
CYP2B7P	0.0573164	0.0573164	0.517161
CYP27C1	-0.23748	0.23748	0.00651691
CYP26B1	-0.116933	0.116933	0.185199
CYP26A1	-0.0253261	0.0253261	0.774864
CYLC1	-0.119368	0.119368	0.176151
CXCL3	-0.196209	0.196209	0.025266
CXCL2	0.0719778	0.0719778	0.415758
CXCL10	0.177022	0.177022	0.0439246
CXCL1	-0.0618292	0.0618292	0.484664
CTXN3	0.0276588	0.0276588	0.754757
CTSL3P	-0.0438753	0.0438753	0.620133
CTSG	-0.063583	0.063583	0.472336
CST8	-0.178671	0.178671	0.041963
CST1	-0.0154522	0.0154522	0.86148
CSPG4	-0.231215	0.231215	0.00812671
CSF2	-0.0730891	0.0730891	0.408576
CRELD2	-0.148883	0.148883	0.0909194
CPS1-IT1	-0.0330372	0.0330372	0.70904
CPN1	0.0276748	0.0276748	0.75462
CPLX4	-0.064801	0.064801	0.463876
CPA6	-0.0279414	0.0279414	0.752332
CPA2	-0.0507162	0.0507162	0.566619
COX7A1	-0.23422	0.23422	0.00731524
CORO2B	0.00384391	0.00384391	0.965379
COPZ2	0.0182972	0.0182972	0.836304
COL6A5	-0.17919	0.17919	0.0413611
CNTNAP5	-0.195014	0.195014	0.0261874
CNPY1	-0.0883214	0.0883214	0.317675
CNGA4	-0.0212266	0.0212266	0.810555
CLK2P1	0.00152715	0.00152715	0.986242
CLGN	0.0605227	0.0605227	0.493958
CLEC2A	-0.0442399	0.0442399	0.617226
CLCA2	-0.0283614	0.0283614	0.748732
CIRBP-AS1	0.00914335	0.00914335	0.917768
CIDEA	-0.0911615	0.0911615	0.302301
CHST4	-0.0915073	0.0915073	0.300463
CHIT1	-0.187969	0.187969	0.0322254
CHCHD4	-0.00323458	0.00323458	0.970865
CH25H	-0.00426187	0.00426187	0.961618
CFHR4	-0.0829048	0.0829048	0.348375
CFAP57	-0.0368993	0.0368993	0.676828
CETN1	-0.116686	0.116686	0.186136
CES3	-0.0889189	0.0889189	0.314399
CER1	-0.185481	0.185481	0.034622
CENPP	0.0323568	0.0323568	0.71477
CENPO	0.0871854	0.0871854	0.323964
CEMIP	-0.267014	0.267014	0.00213358
CECR2	-0.0553159	0.0553159	0.531915
CDH8	-0.193531	0.193531	0.0273709
CDH19	-0.11565	0.11565	0.190101
CDCA5	-0.115771	0.115771	0.189637
CDC20	-0.0334282	0.0334282	0.705754
CCR5	-0.104184	0.104184	0.238151
CCR3	0.215417	0.215417	0.0138402
CCL26	-0.0350861	0.0350861	0.691883
CCL24	-0.258607	0.258607	0.00297021
CCK	-0.170504	0.170504	0.0524406
CCDC96	-0.146376	0.146376	0.0965544
CCDC60	-0.0631799	0.0631799	0.475154
CCDC50	0.160823	0.160823	0.0675696
CCDC190	-0.0519033	0.0519033	0.557561
CCDC168	-0.0775113	0.0775113	0.380732
CC2D2B	0.0620688	0.0620688	0.482969
CC2D2A	-0.148074	0.148074	0.0927095
CASQ2	0.000726038	0.000726038	0.993459
CAPN13	-0.120977	0.120977	0.170352
CAGE1	-0.138661	0.138661	0.115646
CACUL1	0.327504	0.327504	0.000142664
CACNA2D1	-0.0812041	0.0812041	0.358386
CACNA1E	-0.0906904	0.0906904	0.304816
CACNA1C	-0.0171678	0.0171678	0.84628
C6orf52	-0.12958	0.12958	0.141731
C6orf201	-0.230769	0.230769	0.00825359
C6orf118	0.040934	0.040934	0.64379
C5orf47	-0.139324	0.139324	0.113897
C2orf50	-0.129948	0.129948	0.140594
C1QL2	-0.122838	0.122838	0.163825
C1orf94	-0.0163589	0.0163589	0.85344
C1orf127	-0.0838013	0.0838013	0.343169
C19orf18	-0.0267852	0.0267852	0.762269
C16orf78	-0.113597	0.113597	0.198141
C14orf178	-0.142421	0.142421	0.106003
C12orf50	-0.159855	0.159855	0.0692592
C11orf53	0.0331165	0.0331165	0.708373
C11orf42	-0.141208	0.141208	0.109044
C10orf71	-0.155235	0.155235	0.077806
BTNL3	-0.0576522	0.0576522	0.514704
BTNL2	-0.127773	0.127773	0.147418
BTC	-0.10242	0.10242	0.246238
BRS3	-0.0490318	0.0490318	0.57959
BPIFB4	-0.0799424	0.0799424	0.365927
BPIFB2	-0.11613	0.11613	0.188255
BPIFA3	-0.148608	0.148608	0.0915241
BPIFA2	-0.165249	0.165249	0.0602623
BIRC5	-0.171618	0.171618	0.0508952
BIK	-0.132668	0.132668	0.132403
BEGAIN	-0.104025	0.104025	0.238874
BDNF	0.16437	0.16437	0.0616599
BCL2L10	-0.0141927	0.0141927	0.872671
BBOX1	-0.104982	0.104982	0.234557
BAGE	0.0483198	0.0483198	0.585115
B4GALNT2	-0.120814	0.120814	0.170933
B3GALT1	-0.00582902	0.00582902	0.947521
AVPR1B	-0.135141	0.135141	0.125276
AUNIP	0.0527694	0.0527694	0.550996
ATP7B	-0.000460661	0.000460661	0.99585
ATP6V1C2	-0.0653924	0.0653924	0.459799
ATP6AP1L	0.167591	0.167591	0.0566657
ATP1B1	0.188687	0.188687	0.0315605
ATF4	-0.0353893	0.0353893	0.689357
ASIC4	-0.211931	0.211931	0.0154946
ASIC2	-0.0472605	0.0472605	0.593378
ARSF	-0.243327	0.243327	0.00527715
ARNTL2	-0.00540686	0.00540686	0.951317
ARMC10	-0.117224	0.117224	0.1841
ARL2BP	0.233588	0.233588	0.00747972
ARHGEF38	0.0499073	0.0499073	0.572832
ARHGAP28	-0.0126154	0.0126154	0.886721
AQP4-AS1	0.0213665	0.0213665	0.80933
APOBEC3H	-0.0500976	0.0500976	0.571367
ANO4	-0.0366028	0.0366028	0.679282
ANO1	-0.270686	0.270686	0.00184039
ANKRD9	-0.0750117	0.0750117	0.396326
ANKRD62	0.104123	0.104123	0.238427
ANKRD35	-0.140409	0.140409	0.111082
ANKRD30BL	-0.0494753	0.0494753	0.576162
ANKRD26P1	-0.0472976	0.0472976	0.593088
ANKRD13A	0.0310941	0.0310941	0.725447
ANKDD1B	-0.0918107	0.0918107	0.298857
AMTN	0.0187187	0.0187187	0.832588
AMOTL1	0.0385472	0.0385472	0.663255
ALX1	-0.105231	0.105231	0.23344
ALPP	-0.0185068	0.0185068	0.834456
ALPL	0.0481686	0.0481686	0.586291
ALOX12B	-0.145526	0.145526	0.0985273
ALDH1L2	-0.0659812	0.0659812	0.455759
ALDH1B1	-0.0850839	0.0850839	0.335807
ALDH1A3	-0.0869553	0.0869553	0.325247
AKR1C6P	0.08648	0.08648	0.327909
AKNAD1	-0.00894792	0.00894792	0.91952
AFAP1L1	-0.187663	0.187663	0.0325119
ADHFE1	0.25947	0.25947	0.00287241
ADH7	-0.0575412	0.0575412	0.515515
ADGRV1	-0.0713912	0.0713912	0.419578
ADCY10	0.00991483	0.00991483	0.910857
ADAR	-0.0954868	0.0954868	0.279842
ADAMTS18	-0.163179	0.163179	0.0635942
ADAMDEC1	0.0692842	0.0692842	0.433467
ACVR1	0.0524956	0.0524956	0.553067
ACTRT3	0.00108315	0.00108315	0.990242
ACTN2	-0.0511413	0.0511413	0.563367
ACTG1	-0.218921	0.218921	0.0123352
ACTA2	-0.042419	0.042419	0.6318
ACOX2	-0.169072	0.169072	0.0544846
ACE2	-0.086523	0.086523	0.327667
ABCC5	-0.10218	0.10218	0.247349
ABCA8	-0.0533154	0.0533154	0.546877
AARD	-0.070803	0.070803	0.423429

## Sheet: magenta-module-gene
genes	GS.Macrophages.M2	The absolute value	p.GS.Macrophages.M2
VNN3	0.128858	0.128858	0.143983
TUBA1A	-0.152847	0.152847	0.0825446
TRIB1	-0.160798	0.160798	0.0676125
TREM1	-0.0431479	0.0431479	0.625948
TP53INP2	-0.286874	0.286874	0.000935913
TKTL2	-0.106165	0.106165	0.229296
SOCS3	-0.318803	0.318803	0.000218385
SLC2A3	-0.0971508	0.0971508	0.271509
SGK1	0.00479566	0.00479566	0.956815
RRP12	-0.213481	0.213481	0.014739
RGS2	0.101582	0.101582	0.250143
RAB11FIP1	-0.0812886	0.0812886	0.357884
PPP1R15A	-0.165521	0.165521	0.0598349
PLK3	-0.267602	0.267602	0.00208395
PFKFB3	-0.21702	0.21702	0.0131331
OTUD1	-0.0620355	0.0620355	0.483205
NLRP3	-0.0310556	0.0310556	0.725773
NFKBIZ	-0.0321075	0.0321075	0.716874
NAMPT	0.0685028	0.0685028	0.438683
MIR222	-0.0856302	0.0856302	0.332702
MIR221	-0.170104	0.170104	0.0530056
MCL1	0.115419	0.115419	0.190993
LRG1	-0.192572	0.192572	0.0281609
KLF6	0.00108343	0.00108343	0.990239
KLF4	-0.0296657	0.0296657	0.737589
JMJD6	-0.0776199	0.0776199	0.380063
IL1B	-0.00405149	0.00405149	0.963511
IER3	-0.191766	0.191766	0.028839
IER2	-0.127817	0.127817	0.147279
ID1	-0.141794	0.141794	0.107567
HBEGF	-0.110061	0.110061	0.212557
GADD45B	-0.199277	0.199277	0.0230253
FRAT1	-0.027951	0.027951	0.75225
FOS	-0.0136116	0.0136116	0.877843
FFAR2	-0.128405	0.128405	0.14541
EREG	0.0816497	0.0816497	0.355746
EGR2	-0.0964975	0.0964975	0.27476
EGR1	-0.0950497	0.0950497	0.28206
EAF1	-0.321084	0.321084	0.000195561
DUSP1	0.0329863	0.0329863	0.709468
CSRNP1	-0.214035	0.214035	0.014477
BTG2	-0.110687	0.110687	0.209953
BIN3-IT1	-0.149749	0.149749	0.0890337
AKIRIN2	0.132523	0.132523	0.132829
ADAMTSL4-AS1	-0.192172	0.192172	0.0284957

## Sheet: pink-module-gene
genes	GS.Macrophages.M2	The absolute value	p.GS.Macrophages.M2
ZXDB	-0.00923204	0.00923204	0.916973
ZNF831	-0.0112401	0.0112401	0.899001
ZNF800	0.112977	0.112977	0.200619
ZNF767P	-0.0515283	0.0515283	0.560415
ZNF398	-0.0275681	0.0275681	0.755536
ZNF276	-0.133185	0.133185	0.130887
ZNF251	0.0745928	0.0745928	0.398976
ZBTB40	0.0239048	0.0239048	0.787189
ZBTB20	0.171815	0.171815	0.0506267
ZBTB2	-0.142075	0.142075	0.106865
ZAP70	-0.0880457	0.0880457	0.319194
WHAMM	-0.000160354	0.000160354	0.998555
USP42	-0.0224155	0.0224155	0.800161
TULP3	0.102118	0.102118	0.247638
TNRC6C	-0.136617	0.136617	0.121165
TNRC6B	-0.0807073	0.0807073	0.361344
STIM2	0.0361025	0.0361025	0.683428
ST6GAL1	0.018681	0.018681	0.83292
SPOCK2	-0.162716	0.162716	0.0643593
SNRNP200	-0.0515899	0.0515899	0.559946
SLC6A16	-0.0771177	0.0771177	0.383162
SLC41A1	-0.174539	0.174539	0.0470224
SLC2A1	-0.0172944	0.0172944	0.845161
SF1	-0.149394	0.149394	0.0898038
SEMA4C	0.0120491	0.0120491	0.891775
SCML4	-0.0143639	0.0143639	0.871148
SCAF8	0.0347379	0.0347379	0.694788
S1PR1	-0.0306879	0.0306879	0.728893
RUNX3	-0.0695617	0.0695617	0.431622
RPRD2	-0.0183794	0.0183794	0.835579
RNF38	-0.0856331	0.0856331	0.332686
RFX7	-0.0363723	0.0363723	0.681191
RBM33	-0.156293	0.156293	0.0757774
RASA3	-0.150759	0.150759	0.086876
PRRC2C	-0.137184	0.137184	0.119613
PRKAB2	0.0553796	0.0553796	0.531441
PPP1R16B	-0.155243	0.155243	0.0777903
PPP1R13B	-0.0534783	0.0534783	0.545651
POLA2	0.00532955	0.00532955	0.952012
PITPNC1	0.0178215	0.0178215	0.840503
PCSK7	-0.170652	0.170652	0.0522333
OGT	0.154484	0.154484	0.0792712
NOL4L	0.044677	0.044677	0.613749
NLRC3	-0.110195	0.110195	0.211998
NDE1	-0.128057	0.128057	0.146513
NAA40	-0.0707236	0.0707236	0.42395
MSI2	-0.112344	0.112344	0.203168
MED14	0.159197	0.159197	0.070428
MBD5	0.0714255	0.0714255	0.419354
MAPRE2	-0.0215976	0.0215976	0.807308
MAGEE1	-0.054634	0.054634	0.536992
LSS	0.0202372	0.0202372	0.81923
KMT2A	-0.0586638	0.0586638	0.507343
KLF3	-0.0247053	0.0247053	0.780241
KIF22	0.0424584	0.0424584	0.631483
KDM8	-0.0946414	0.0946414	0.284141
KCTD7	-0.111935	0.111935	0.204826
IKZF1	-0.156874	0.156874	0.0746805
HMBOX1	0.155757	0.155757	0.0767994
HCP5	-0.15568	0.15568	0.0769463
GRAP2	0.115062	0.115062	0.19238
GON4L	0.0417001	0.0417001	0.637593
FTO	-0.0181681	0.0181681	0.837443
ESYT1	-0.0796196	0.0796196	0.367872
ELK4	0.0544225	0.0544225	0.538571
DNHD1	0.0563766	0.0563766	0.524066
DDX17	-0.109761	0.109761	0.213817
DCP1A	-0.0675372	0.0675372	0.445179
DCAF5	-0.0888896	0.0888896	0.314559
DBP	-0.0324456	0.0324456	0.714021
CYFIP2	-0.0717619	0.0717619	0.417161
CPSF6	-0.0732721	0.0732721	0.407401
CNOT4	0.185882	0.185882	0.0342258
CNNM2	-0.155379	0.155379	0.0775264
CELF2	0.0339327	0.0339327	0.701523
CCND2	-0.159343	0.159343	0.0701673
CCDC92	-0.0213156	0.0213156	0.809776
CARD11	-0.126188	0.126188	0.152545
C2CD3	0.0492005	0.0492005	0.578286
AP2B1	-0.0131551	0.0131551	0.881909
ANKH	0.017372	0.017372	0.844475
ADAMTS10	-0.0366465	0.0366465	0.67892
AAK1	-0.0285964	0.0285964	0.74672

## Sheet: red-module-gene
genes	GS.Macrophages.M2	The absolute value	p.GS.Macrophages.M2
ZNF770	0.163776	0.163776	0.0626178
ZNF706	0.361209	0.361209	2.42046e-05
ZNF451	0.242781	0.242781	0.00538322
ZNF224	0.228302	0.228302	0.00898826
ZFR	0.0249571	0.0249571	0.778058
ZC3H7A	0.207673	0.207673	0.0177458
ZC3H15	0.125257	0.125257	0.15562
ZC3H11A	0.135326	0.135326	0.124755
ZBTB1	0.234156	0.234156	0.00733172
YTHDC1	0.136586	0.136586	0.121249
YME1L1	0.286055	0.286055	0.000969445
XPOT	0.208443	0.208443	0.017319
XPO1	0.164938	0.164938	0.0607543
WDR61	0.22355	0.22355	0.0105673
WAPL	0.133838	0.133838	0.128991
VPS36	0.254923	0.254923	0.00342235
USP9X	0.256582	0.256582	0.00321156
USP48	0.184021	0.184021	0.0360969
USP47	0.26155	0.26155	0.00264858
USP1	0.225205	0.225205	0.00999165
UPF2	0.284329	0.284329	0.00104368
UNC50	0.293469	0.293469	0.000702298
UBR5	0.182478	0.182478	0.0377133
TTC37	0.327386	0.327386	0.000143506
TSR1	0.139286	0.139286	0.113997
TRIP12	0.115052	0.115052	0.19242
TOPORS	0.181239	0.181239	0.0390553
TOPBP1	0.270629	0.270629	0.00184467
TNKS2	0.200374	0.200374	0.0222673
TMF1	0.197102	0.197102	0.0245951
TMEM87A	0.246224	0.246224	0.00474457
TMEM168	0.190693	0.190693	0.0297641
TMEM167B	0.121978	0.121978	0.166817
TMEM126B	0.271654	0.271654	0.00176944
TM2D1	0.28133	0.28133	0.0011852
TIAL1	0.294029	0.294029	0.000685171
TBC1D15	0.322041	0.322041	0.000186666
TAPT1	0.115346	0.115346	0.191276
TAF7	0.183507	0.183507	0.0366295
TAF15	0.181928	0.181928	0.0383044
SYF2	0.164144	0.164144	0.0620222
SUPT16H	0.107942	0.107942	0.221551
SUMO1	0.175114	0.175114	0.0462884
SUGT1	0.167841	0.167841	0.0562926
SSB	0.0652209	0.0652209	0.460979
SRSF5	0.156842	0.156842	0.0747417
SRSF3	0.187168	0.187168	0.032981
SRSF2	0.120442	0.120442	0.172266
SRSF10	0.233683	0.233683	0.00745474
SREK1	0.0984899	0.0984899	0.264926
SNRPD1	0.178532	0.178532	0.0421263
SNORD63	0.11211	0.11211	0.204118
SNORD54	0.271562	0.271562	0.00177606
SNORD50A	0.0173612	0.0173612	0.84457
SNORD21	0.215541	0.215541	0.0137844
SNORD1A	0.180835	0.180835	0.0395011
SNORD15B	0.0852743	0.0852743	0.334723
SNORA7B	-0.0139167	0.0139167	0.875127
SNORA68	0.0746554	0.0746554	0.39858
SNORA2A	0.1353	0.1353	0.124826
SNORA20	0.151574	0.151574	0.0851647
SLTM	0.221813	0.221813	0.0112026
SLK	0.171009	0.171009	0.051736
SLC20A1	0.121596	0.121596	0.168161
SIRT1	0.223151	0.223151	0.0107105
SHOC2	0.197117	0.197117	0.0245838
SFPQ	0.088497	0.088497	0.31671
SF3B1	0.2203	0.2203	0.0117833
SERINC1	0.198952	0.198952	0.0232546
SERBP1	0.238472	0.238472	0.00628978
SENP5	0.238989	0.238989	0.00617444
SEC62	0.191559	0.191559	0.0290154
SCARNA7	0.131158	0.131158	0.136904
SCARNA17	0.0156143	0.0156143	0.860041
SBNO1	0.285956	0.285956	0.000973539
SARNP	0.165713	0.165713	0.0595359
RSRC2	0.128105	0.128105	0.14636
RSL24D1	0.165614	0.165614	0.0596896
RSBN1L	0.186977	0.186977	0.033163
RPS7	0.12861	0.12861	0.144764
RPS3A	0.146372	0.146372	0.0965656
RPS27A	0.0858763	0.0858763	0.331309
RPS18P9	0.123821	0.123821	0.160455
RPLP2	0.0888963	0.0888963	0.314523
RPL5	0.219857	0.219857	0.0119581
RPL37A	0.0534257	0.0534257	0.546046
RPL31	0.0878163	0.0878163	0.320461
RPL27A	0.0411051	0.0411051	0.642404
RPL24	-0.0264043	0.0264043	0.765551
RNF139	0.0941102	0.0941102	0.286865
RLIM	0.110632	0.110632	0.210181
REV1	0.283501	0.283501	0.00108112
RCN2	0.255507	0.255507	0.00334674
RBM6	0.140535	0.140535	0.110759
RBM39	0.252785	0.252785	0.00371217
RBM3	0.138507	0.138507	0.116054
RBM25	0.148038	0.148038	0.0927882
RB1CC1	0.209391	0.209391	0.0168054
RAB3GAP2	0.217604	0.217604	0.0128834
R3HCC1L	0.18558	0.18558	0.0345241
PTCD3	0.24583	0.24583	0.00481414
PSPH	0.0775277	0.0775277	0.380631
PSMA5	0.0117494	0.0117494	0.894451
PRPF38B	0.173759	0.173759	0.0480309
PPP4R3A	0.0949242	0.0949242	0.282698
PPM1B	0.282839	0.282839	0.00111195
POLR2B	0.217461	0.217461	0.0129439
PNN	0.130724	0.130724	0.13822
PNISR	0.243882	0.243882	0.00517106
PLCG2	0.102227	0.102227	0.247131
PIGX	0.204034	0.204034	0.0198893
PHIP	0.202261	0.202261	0.0210123
PHF20	0.19861	0.19861	0.0234974
PEBP1	0.182182	0.182182	0.0380309
PCNX4	0.375125	0.375125	1.09527e-05
PCF11	0.132314	0.132314	0.133447
PAXBP1	0.375408	0.375408	1.07736e-05
PAIP1	0.131684	0.131684	0.135323
PAFAH1B1	0.225231	0.225231	0.00998298
OPA1	0.233024	0.233024	0.00762921
NUP107	0.279125	0.279125	0.00130015
NUFIP2	0.182335	0.182335	0.0378661
NUDT9	0.0603237	0.0603237	0.495382
NUDT21	0.105605	0.105605	0.231774
NIN	0.105933	0.105933	0.230318
NDUFA1	0.185179	0.185179	0.0349231
NCL	0.055047	0.055047	0.533914
NAP1L1	0.21448	0.21448	0.0142692
NAE1	0.20459	0.20459	0.019548
MSH6	0.0592208	0.0592208	0.503312
MRPS30	0.164591	0.164591	0.0613056
MRPS10	0.00953699	0.00953699	0.914241
MON2	0.270279	0.270279	0.00187093
MIGA1	0.291364	0.291364	0.000770295
MAGT1	0.138272	0.138272	0.116681
LUC7L3	0.235136	0.235136	0.00708255
LSM14A	0.134902	0.134902	0.125951
LRPPRC	0.342547	0.342547	6.62685e-05
LONP2	0.116602	0.116602	0.186457
KLHL24	0.299144	0.299144	0.000545521
KIAA1143	0.167395	0.167395	0.0569607
KDM5A	0.205566	0.205566	0.0189613
KDM1A	0.17407	0.17407	0.0476264
KCTD18	0.0815512	0.0815512	0.356328
KBTBD2	0.182454	0.182454	0.0377393
KANSL2	0.120263	0.120263	0.17291
IVNS1ABP	0.289098	0.289098	0.000850183
IREB2	0.237973	0.237973	0.00640327
IRAK4	0.278248	0.278248	0.00134864
IPO8	0.290249	0.290249	0.000808703
IPO5	0.311452	0.311452	0.000309828
INTS2	0.110473	0.110473	0.21084
HNRNPU	0.123982	0.123982	0.159907
HNRNPR	0.281306	0.281306	0.00118641
HNRNPH3	0.128796	0.128796	0.144177
HNRNPH1	0.0789105	0.0789105	0.372167
HNRNPDL	0.185138	0.185138	0.0349637
HNRNPA2B1	0.205872	0.205872	0.0187803
HNRNPA1	0.172602	0.172602	0.0495618
HMGN3	0.131179	0.131179	0.136841
HIBADH	0.314843	0.314843	0.00026395
HECTD4	0.198926	0.198926	0.0232728
HECTD1	0.27082	0.27082	0.00183037
HAUS2	0.252792	0.252792	0.00371123
GTPBP4	0.122665	0.122665	0.164426
GNPAT	0.222369	0.222369	0.0109959
GNL3	0.141078	0.141078	0.109373
GLOD4	0.271672	0.271672	0.00176812
GGNBP2	0.115844	0.115844	0.189354
GAPVD1	0.119318	0.119318	0.176333
G3BP1	0.099205	0.099205	0.261455
FYTTD1	0.216805	0.216805	0.0132258
FXR1	0.215767	0.215767	0.013683
FBXO11	0.301081	0.301081	0.000499876
FBXL3	0.123545	0.123545	0.161395
EPB41L4A-AS1	0.263386	0.263386	0.00246414
EIF4A2	0.0773308	0.0773308	0.381845
EIF3E	0.0828472	0.0828472	0.348711
EIF2B5	0.165066	0.165066	0.060551
EID1	0.0784394	0.0784394	0.375038
DPY19L4	0.278383	0.278383	0.00134106
DNTTIP2	0.19738	0.19738	0.02439
DKC1	0.14347	0.14347	0.103431
DHX9	0.235129	0.235129	0.00708424
DHX15	0.180716	0.180716	0.0396327
DENR	0.168786	0.168786	0.0549001
DEK	0.0578449	0.0578449	0.513298
DDX50	0.224014	0.224014	0.0104031
DDX5	0.111641	0.111641	0.206027
DDX46	0.33301	0.33301	0.000108247
CYP51A1	0.0500977	0.0500977	0.571367
CYCS	0.173603	0.173603	0.0482352
CUL3	0.301239	0.301239	0.000496308
CRLF3	0.235435	0.235435	0.00700799
CLK4	0.203579	0.203579	0.0201725
CDC27	0.215878	0.215878	0.0136338
CBFB	0.0913784	0.0913784	0.301147
C6orf62	0.154374	0.154374	0.0794885
C11orf54	0.201065	0.201065	0.0218003
BUB3	0.338202	0.338202	8.30355e-05
BTAF1	0.431741	0.431741	2.91754e-07
BIRC2	0.322946	0.322946	0.000178591
B3GNT2	0.114948	0.114948	0.192825
ATP2C1	0.247188	0.247188	0.0045783
ATP2B1	0.310014	0.310014	0.000331424
ATP13A3	0.148106	0.148106	0.0926375
ASNSD1	0.241152	0.241152	0.00571125
ARGLU1	0.252226	0.252226	0.00379161
APPL1	0.126943	0.126943	0.150086
AP3B1	0.237363	0.237363	0.00654412
AGPAT5	0.306573	0.306573	0.000388868
