# Supplementary material for: Identification and exploration of novel M2 macrophage-related biomarkers in the development of acute myocardial infarction
Source: Front Cardiovasc Med. 2022 Nov 10;9:974353. doi: 10.3389/fcvm.2022.974353 (PMC9685672; doi:10.3389/fcvm.2022.974353)
Supplement: Supplementary file 7 [file Table_7.XLSX]

## Sheet: Sheet1
GS>0.25 and MM>0.8
ABCD1
ABCE1
ABI1
ABR
ACADVL
ADAM15
ADAMTSL4
AGL
AIDA
AKAP9
AKT1
ALDH3B1
ALG6
ANGEL2
ANKAR
ANKRD12
ANKRD13D
ANKRD49
AP1B1
AP3D1
AP5B1
APEX2
APPBP2
ARAF
ARAP1
ARFGEF1
ARHGAP27
ARHGDIA
ARHGEF11
ARID1A
ARID2
ARID3A
ARID4A
ARRDC1
ATE1
ATF7
ATM
ATP11C
ATP13A2
ATP6V0C
ATP6V1H
ATR
BAG6
BAP1
BCL3
BCLAF1
BIRC6
BRAT1
BTAF1
BUB3
C15orf39
C19orf47
C2CD2L
CAMTA2
CANT1
CAPN1
CAPN7
CARM1
CASD1
CASP8
CBFA2T3
CC2D1A
CCDC22
CCDC91
CCNT2
CD47
CD68
CDKAL1
CEBPB
CEP290
CEP70
CEP83
CES2
CHERP
CHID1
CIC
CIDEB
CLASRP
CLCN7
CLN3
CLPTM1
COG6
COLGALT1
COPE
CRIPT
CROT
CSF2RB
CSF3R
CSK
CSPP1
CTDSP1
CTSD
CUL3
CUX1
CYP20A1
CYTH4
DBT
DCUN1D4
DDA1
DDHD1
DDHD2
DDX49
DEF8
DENND4A
DENND4B
DENND4C
DHX34
DHX36
DMTF1
DNM1L
DOT1L
DPP8
DVL3
E2F4
EHBP1
EIF5B
EPC2
EPN1
ERO1B
EXOC7
FAM214A
FAM214B
FAM234A
FANCM
FBXL4
FGR
FHOD1
FLII
FLOT2
FMNL1
FNDC3A
FOSL2
FOXP4
FRA10AC1
FRYL
FURIN
G2E3
G6PD
GAA
GAK
GALNS
GAS7
GDI1
GGA1
GLMN
GLS
GMIP
GNB2
GOLGA4
GORASP1
GRINA
GRK2
GSK3A
HACE1
HBP1
HBS1L
HCFC1
HDAC10
HDAC5
HERC4
HGS
HIBCH
HLTF
HM13
HNRNPR
HPCAL1
HRH2
HS1BP3
ICE2
IFFO1
IGIP
IL17RA
IL6R
INPPL1
INTS3
IPO13
IQSEC2
IRAK4
IRF5
ITGA5
KATNB1
KCNQ1
KCTD21
KDELR1
KDM4B
KDM4C
KDM6B
KIAA0930
KIAA1109
KIF20B
KIFAP3
KLF16
KLHDC1
KLHDC2
KLHL24
KLHL7
KMT2B
KPNA3
KPNA5
KSR1
LMBRD2
LNPEP
LRCH3
LRP1
LRPPRC
LRRC25
LTBR
MAFG
MALT1
MAP1S
MAP3K11
MAP4K5
MAPK8
MAT2B
MAU2
MBD6
MBOAT7
MBTD1
MCOLN1
MED23
MED25
MFSD12
MFSD8
MGRN1
MICAL1
MICU2
MIDN
MIGA1
MIIP
MINK1
MKLN1
MLLT1
MMADHC
MMS22L
MNT
MON2
MPHOSPH9
MYCBP2
MYO9A
N4BP2L2
NADK2
NBEAL2
NCF4
NCKAP5L
NCLN
NCOA7
NCOR2
NCSTN
NDST2
NEK1
NEMF
NFAM1
NFE2
NFIC
NFKB2
NGLY1
NIPBL
NKTR
NOL10
NOP58
NOTCH1
NR1H2
NR2C1
NUBPL
NUP155
NUP54
OARD1
OFD1
ORAI3
ORC4
OSCAR
PDCD4
PDS5A
PDS5B
PEX3
PHF14
PHF2
PHYKPL
PI4KB
PIBF1
PIEZO1
PIK3CA
PIK3R2
PIP5K1C
PISD
PITPNM1
PKM
PLBD2
PLD2
PLD3
PLEKHM1
PLEKHM2
PLPPR2
PLXND1
PNPLA6
POU2F2
PPP3CB
PPP4C
PPP4R3B
PRAM1
PRICKLE3
PRIM2
PRKAA1
PRPF39
PRPF4B
PRR14
PSME4
PTGES3
PXN
QSOX1
RABGGTB
RAD17
RAD50
RAI1
RARS2
RASA1
RASGRP4
RBCK1
RELT
RFC1
RFX1
RHBDF2
RICTOR
RIF1
RIN3
RINT1
RIPK3
RNASEH2B
RNF123
RNPEPL1
RPAP2
RPE
RPP30
RPS6KA4
RTTN
RXRA
SAMD4B
SBNO1
SBNO2
SCYL1
SECTM1
SEMA4B
SENP6
SENP7
SETDB2
SH3BP1
SH3BP2
SH3GL1
SHISA5
SHKBP1
SHPRH
SIGLEC9
SIRPA
SIRT6
SLC12A2
SLC12A9
SLC19A1
SLC25A36
SLC26A6
SLC27A1
SLC29A3
SLC35F5
SLC43A2
SLC4A2
SLC4A7
SLC9A1
SMAD2
SMARCAD1
SMARCD3
SMC4
SMC6
SMG9
SNORA29
SNORD50B
SNORD78
SNORD81
SNX14
SPI1
SPINT1
SPNS1
SRSF1
SSH3
ST14
ST3GAL2
STAB1
STAG2
STAT6
STK11IP
STRN4
TBC1D2
TBC1D32
TBL1XR1
TCIRG1
TET3
TFE3
TFEB
TLE3
TM9SF3
TMEM127
TMEM175
TMEM214
TMEM94
TMTC3
TNFAIP2
TNFRSF1A
TNPO1
TNRC18
TOM1
TOP2B
TPP1
TPP2
TRAF7
TRAPPC8
TRIM33
TRIM8
TRMT11
TRMT13
TRMT2A
TRPM7
TSC2
TTC17
TTC21B
TTC37
TTC7A
TTYH3
TYK2
UBA5
UBA6
UBE3A
UBR1
UBR2
UFL1
UHRF2
ULK1
UNC13D
USP16
USP24
USP33
USP34
USP35
USP37
USP45
USP47
USP9X
UTP15
VAC14
VASP
VAT1
VPS50
VRK1
WAS
WRN
XPA
ZBTB45
ZC3H8
ZDHHC12
ZDHHC17
ZFAND6
ZFPL1
ZMIZ1
ZMYM1
ZNF146
ZNF254
ZNF292
ZNF33A
ZNF33B
ZNF383
ZNF385A
ZNF43
ZNF461
ZNF524
ZNF566
ZNF592
ZNF644
ZNF646
ZNF672
ZNF680
ZNF710
ZNF746
ZSWIM8
ZYX
ZZZ3
