# Supplementary material for: Identification and exploration of novel M2 macrophage-related biomarkers in the development of acute myocardial infarction
Source: Front Cardiovasc Med. 2022 Nov 10;9:974353. doi: 10.3389/fcvm.2022.974353 (PMC9685672; doi:10.3389/fcvm.2022.974353)
Supplement: Supplementary file 8 [file Table_8.XLSX]

## Sheet: Sheet1
DEGs_GSE123342	DEGs_GSE97320
MIR3685	RNF19B
CAPRIN2	IL1RN
NPIPA8	STMN3
NPIPA5	LINC01550
LOC642799	FRG1JP
MIR4437	NFIL3
NPIPA5	KANSL1L
NPIPA3	PTGS2
OTTHUMG00000132087	TCF7
RNU6-60	TIMP2
NPIPB11	CD3D
RNY4P13	ACSL1
YBX1	BASP1
RNU6-47	FCER1G
ANKRD36BP2	RNASE2
NFATC2	GCA
NPIPL3	NCF4
GPR174	NPL
GPR18	RALB
AGAP6	SERPINB9
LOC399753	G6PD
RNU6-8	TMEM140
PARP15	C2orf88
GOLGA8A	LY96
OTTHUMG00000040633	FCGRT
RNU6-21P	GSN
ACSM3	GADD45A
RNU4-2	UBE2D1
MIR570	MSRB2
GOLGA8B	C18orf54
RPS19	DGKD
CD40LG	MXD1
RPS21	TNNT1
RNU6-31P	GPATCH2
ALOX15	MICU3
HLA-DQA1	USP25
HLA-DQA1	KRT23
MIR1299	LEF1-AS1
RPL12	PTAR1
MIR1244-1	S100P
MIR1244-1	GLT1D1
HSP90AB1	SPIN3
TRGV4	NPTN-IT1
RPS15A	IL1R2
HLA-DQA1	C5AR1
RNU6-4	ZNF667
EMR4P	HCAR3
RPS11	STEAP4
RNU6-27	STMP1
OTTHUMG00000019401	NINJ1
RPL41	ENTPD4
MIR548H4	PLCG1
TARP	BACH2
MAP3K2	CEBPB
SERINC3	ADM
RIT1	ITFG2
USP3	LINC02754
CACUL1	THBD
CHST11	NAPRT
RNF144B	NCF2
STK17B	NFE4
ZFAS1	CXCR2
PLEKHO2	IL1R1
MDM2	PAXBP1-AS1
PSEN1	IMPA2
MBOAT1	COX7C
APLP2	PLAUR
SNORD12	CSF2RB
CMTM6	MGAM
TMX4	HCG18
PPP1R15B	NRCAM
IL17RA	ATP6V0D1
PJA2	CCNA2
MAPK14	IL13RA1
PGM2	CYRIA
SERINC1	CXCL1
CNEP1R1	PLBD1
IRAK3	FCGR3B
SOS2	TSEN34
ARSG	SLC2A3
DNAJC3	VNN3
MYD88	EMC3
RLF	PLSCR1
HSDL2	MOB3A
STXBP3	PHF6
MAPK1	GLA
AZIN1	C8orf37
KIAA0232	TFEB
RASSF2	SLC40A1
NAMPT	RAB5C
AREL1	SLC26A11
QSOX1	ZYX
RP2	NADK
ELF2	NAP1L3
ADAM9	WBP2
KLF6	LAT2
LOC100129550	MARCHF2
SLC43A2	ZNF550
ZNF33A	PCTP
CAMKK2	PRKCQ-AS1
DPY19L3	LCLAT1
EXOC8	FOXO1
DIRC2	ARAP3
PTEN	PROK2
MIR628	AGMAT
MXD1	LOC202181
MTMR3	CTSB
SLCO3A1	TRPC1
ANKRD13A	CMTM2
C1RL	GPR27
FAM160B1	DSE
ZSWIM6	LIG1
DUSP1	RYBP
IFNGR1	S100A11
PPP1R3D	MRI1
KLHL8	PADI4
TLR2	FFAR2
LAPTM5	TNIP1
SOAT1	VNN2
LMNB1	HP1BP3
C10orf54	CDA
LBR	LYN
ABHD2	TRIT1
NLRC4	EIF3H
UBXN2B	SLC11A1
RELL1	GUSBP4
TMEM2	CREG1
RRAGD	IL1B
GABARAPL1	EIF2AK1
CTBS	PPM1K
LY96	SCML4
GNS	FPR2
ERN1	TNFAIP6
LIN7A	LEF1
MTMR10	BLVRB
PCNX	NDUFA12
SLC2A14	HAL
MOB3A	LINC00623
SLCO4C1	ATP6V0B
AGO4	ZNF467
PTP4A1	KRR1
SLC2A3	PGD
MTMR6	PRKCI
ERGIC1	ANXA2R
FCAR	STK40
NABP1	P2RY13
TKT	MIR4453HG
MAP3K3	PITPNA
RNA5SP155	BCL2A1
RAB27A	MAP2K3
ATP11B	SLC9A3-AS1
TPD52L2	TRAF3IP3
PLAUR	HLA-DQB1
TM6SF1	CYRIB
LIPN	RSRP1
FNIP1	IQCB1
SNORD89	SP140L
IVNS1ABP	EPB41L4A-AS1
ETS2	SNHG1
LMTK2	CCR10
ACTN1	ABCC8
ZFYVE16	S100A9
FKBP5	GABPA
UHRF1BP1L	S100A8
AGFG1	MANSC1
TMEM127	TALDO1
CYB5R4	CHI3L1
CLEC4D	CYP4F3
STAT3	CRACDL
OTTHUMG00000161558	WDR82
ITGAM	EGFL7
ZCCHC6	TRIB1
PLXDC2	TMTC3
SMAP2	CXCL16
SIRPD	AHI1
TP53INP1	KCNJ15
FGD4	ICAM2
SNORD12C	BPI
LRRK2	NGDN
PARP4	JAML
PELI2	NIBAN1
PELI1	TREM1
MTF1	QPCT
SEMA4A	LOC105376486
RRM2B	ATF2
CTSD	GLMN
DGAT2	N4BP2L2
SOD2	DOCK4
KLF7	LCN2
BST1	ZNF682
OTTHUMG00000152568	CARS1
MYH9	PNRC1
OTTHUMG00000018686	ZNF185
RTFDC1	C17orf99
HCLS1	FAM111A-DT
IL6R	NFE2
SSH2	BID
SLC40A1	PPP1R3B
SLC11A1	MCEMP1
PDK3	LTBR
TNFRSF1B	SRSF11
SRPK1	TMCC3
TMEM170B	STXBP2
ATP6V1C1	TRMT61B
CR1	PTPRK
RAB31	PPIF
CRISPLD2	MNDA
MME	CCDC63
OTTHUMG00000160797	OTUD7A
HSPA1A	CCDC127
IL1R2	AQP9
TLR8	CDC42EP3
SNX27	RAB7A
FBXL5	CYP4F2
PFKFB4	PGLS
KLHL2	COPE
SLC22A4	CCDC71L
SLED1	ADAD2
ATP6V1A	HLX
MBOAT7	GLUL
MMP9	PHC3
ELL	ABHD5
NQO2	GNA12
TNPO3	SLC24A4
LAMP2	TSHZ3
HSPA1B	MAML2
STXBP5	AKIRIN2
ALG1L13P	SYNJ2BP
NT5C2	TUBB2A
CD55	NPAT
ZNF267	ZNF570
SLC6A6	PDCD7
ATP6V1B2	ZNF814
HSPA1A	LAT
NFAM1	MIR29B2CHG
TMCC1	UNC5CL
IQGAP1	BST1
IRS2	TOLLIP
KCNE1	GPR22
HIF1A	HSD17B11
NCF2	PYHIN1
ZNF106	ADIPOR1
KIF13A	RHOG
CFLAR	ABHD18
AGTPBP1	SMARCAD1
NFKBIA	OCIAD2
HSPA1A	NOP53
SLC36A4	ZNF418
TMEM185B	PI3
RAB3D	RPP40
HSPA1A	MMP9
EXOC6	WDR13
NLRP12	NAPA
HSPA1A	SDCBP
NDST1	SERPINA1
CXCL16	LINC01355
CMTM1	FASTKD1
SLA	LCORL
MSRB1	EEF1B2
KCNJ2	PYGL
ACOX1	IFI27
CPQ	ZNF780B
F5	ATP6V0C
CPEB2	TFE3
ST8SIA4	PAK1
CLEC4E	YIPF3
ZDHHC18	CCNT2
G6PD	SIGIRR
SIRPB1	LOC643072
IFRD1	SETDB1
APMAP	GRINA
CD93	PDZK1IP1
FAM126B	ANPEP
SLC9A8	FAM102A
KIF1B	TIGD7
MOSPD2	CENATAC
DLGAP1-AS1	ZC3H6
MIR4742	TAF15
TUBA4A	CEP135
OSBPL2	RBL2
SBF2	CAPZA2
CSF2RA	COX10-AS1
MANSC1	CLPB
RBM47	CEBPD
RNU7-29P	LGALS12
FAM157B	RAD23A
MIR635	CRISPLD2
CSF2RA	ZBED5
CD163	RRAGD
ABHD5	RNF24
FAM129A	RTN3
PRDM5	ODC1
MCTP1	REPS2
BEST1	BTK
GPR160	ZFP28
KCNE3	HSPC102
KREMEN1	RBM47
TNFSF8	TST
RNF141	LST1
METTL21D	CSF3R
ORAI2	AP2M1
RALB	LDHB
RNU7-45P	GDAP2
CYP4F3	PRCP
LILRA5	UBALD2
ECE1	SIRPB1
ITPRIP	NLRC3
MKNK1	SUPT4H1
MSL3	UBASH3A
TBC1D14	IL2RB
ACSL4	LINC02273
PDZD8	ITPR3
STX3	PRG4
GAB2	TMEM134
NFIL3	H2BC5
SLC22A15	DPY19L2P2
CASS4	UPF3A
JUNB	CLEC4E
IPMK	HERPUD2-AS1
HAUS4	BCL2L13
LOC100996554	DPT
OTTHUMG00000014954	FPR1
HIATL1	BORA
NRBF2	SIGLEC5
LPP-AS2	PRMT2
CD46	FAM169A
ARG1	MAPKAPK5-AS1
C9orf72	PRDM2
CPEB4	IPCEF1
PGD	MASTL
CKLF	LILRA5
TMEM55A	NUFIP1
ERLIN1	LRRC69
RILPL2	TNKS2
CMTM2	APOBEC3G
ABTB1	CD1E
TRIM25	B3GNT8
CEACAM4	IL18RAP
PADI4	SCAI
LINC00694	SLPI
TLR4	GMPR
OTTHUMG00000016953	RTL6
SELPLG	TBC1D10C
OTTHUMG00000038014	UBE4A
CA4	SLC25A37
VNN1	FAH
AHCTF1	IFNAR1
ENTPD1	LOC105376805
ARHGAP19	NANOG
PLBD1	PDSS1
MFN2	ADPRM
SERPINB1	MORC2
SDCBP	SNHG6
ACAP2-IT1	NAMPT
ASAH1	SLC22A4
ST6GALNAC3	PLXNC1
ANPEP	PELI2
FOSL2	ARL5B
MEGF9	VAMP1
CHST15	FKBP1B
SUPT4H1	RMND5A
CXCR4	ZNF300
RAB7A	IL4R
SIRPA	LINC01138
UBE2D1	GPRIN3
ARL11	DHFR
CSGALNACT2	COTL1
SLC25A44	PRAG1
STK40	OFD1
AP5B1	RGS2
CARD16	MIR3682
IMPA2	GOLGA2P5
PYGL	SEC14L1
TREML5P	PSMF1
MAP2K6	CCNL2
IL13RA1	NT5DC4
ECHDC3	RNF10
GCA	CCDC18-AS1
MGRN1	UBXN6
FAM157A	PET100
TPST1	USP10
SYAP1	SLC22A1
MAN2A2	NLRC5
SH3GLB1	SPI1
PGS1	KLHL11
OTTHUMG00000155524	FZD6
NEDD9	THNSL1
TREML2	SIGLEC9
ROCK1	CHD6
TMCC3	BCL2L1
FOS	PXYLP1
B4GALT5	HRH2
PLXNC1	PCDHB11
PREX1	SGSM2
KIAA0825	ZNF776
BMX	CELF6
RBM23	ATP6V0E2-AS1
CPD	MPP1
SQRDL	YBX3
TREM1	NDUFV3
VMP1	NPM1
ZNF438	RPL15
GLT1D1	LYL1
SULT1B1	TNFRSF1A
C20orf24	PACSIN2
TECPR2	CTSD
GPR141	CR1L
GPR97	RETREG2
ZNF281	TMEM71
NUAK2	ABLIM3
HSPA1B	SCN5A
DYSF	RSU1
SORT1	AIF1
LILRB2	MAF1
IGF1R	STPG3
TMEM71	HBA2
CXCR1	LOC389765
LOC731424	MEGF9
ROPN1L	CDS2
ACSL1	LRRC25
MPZL3	IFRD1
SPTLC2	WDR45
NUMB	NLRP12
LINC00282	ANKRA2
PDE3B	H2BC3
PFKFB2	ZMAT1
LILRA2	CBR3
PFKFB3	BTAF1
MGAM	DPH6
REPS2	TMEM88
SUMO1P1	PAGE5
NAMPTL	NIFK-AS1
SIRPB2	PGGHG
TNFSF14	TMEM167A
WAS	ANKRD26
HAL	IRS2
HSPA1B	ZNF738
HSPA1B	FCGBP
AQP9	TM4SF5
LUCAT1	ROGDI
TNFRSF1A	ZFP14
HORMAD1	PAPSS1
DKFZP667F0711	C1orf109
CYP4F2	EFNA2
RASGRP4	SDR39U1
UBN1	DCAF12
ALOX5	UBE2W
HCG27	TNS1
HCG27	POLR2J4
HSPA1B	XK
RTN3P1	HAUS1
FBXL13	ARID4A
FRAT1	PRKXP1
ADAM19	SERPING1
IL1RAP	ENOSF1
FRAT2	CAT
EMR2	TECPR2
LOC729603	PNRC2
THEMIS2	COX20
H3F3B	BAG1
DAPK2	EYA3
SAP30	TESC
IL18R1	ALG10B
SLC26A8	AIRE
OTTHUMG00000157208	FAM3B
SLC31A2	PRRT3-AS1
WIPI1	YPEL3
SNORA71C	NANS
SAMSN1	HOMER1
GYG1	FBXO46
LRG1	FURIN
IL1R1	ITPRIP
CPT1A	TRIM58
MIR618	KCNE3
HIST2H4B	FUNDC2
HCG27	TADA3
MEFV	IFITM3
SIGLEC14	DUSP12
HCG27	POLR2G
MMP25	PLAG1
HIST1H2AK	BSG
C3orf62	FCGR1B
DENND3	SLC45A1
SNN	NCF1
MIR223	SLC39A14
RGS2	IFITM2
HLA-A	GVINP1
GRN	SYNC
OTTHUMG00000162053	TES
SYTL3	CREB3L1
XPO6	ERVK3-1
APAF1	C1QC
ST6GALNAC2	DKC1
SIPA1L1	TMEM204
CSF2RB	SPINK4
KRT23	KYNU
LPPR2	SQOR
OTTHUMG00000066730	ZC3H8
VNN2	CEP290
LSMEM1	MBD1
OTTHUMG00000059494	IGFBP2
C5AR2	TENT5C
KIF27	ZNF275
WDFY3	EML2-AS1
ZNF516	PXN-AS1
RTN3	FCMR
TLE3	SIAH2
FAM101B	BIRC3
AGPAT9	AP3D1
C19orf38	FCGR2C
HIST2H2BF	HBM
TENM1	CLEC4D
KCNJ2-AS1	SMIM13
LPCAT2	MAP9
HIST2H4B	CENPL
FPR2	CD27
FPR1	MKRN1
C16orf54	RP2
FCN1	B4GALNT4
MIR4802	RCC2
QPCT	YARS2
LRP10	FRAT2
LIMK2	H2BC12
RALGAPA2	LOC105373334
SLC37A3	ARHGEF2
TMEM140	ZBED4
TAGLN2	TRPV1
TSPAN2	ELOB
BASP1	ARMC6
DOCK5	RNF151
VNN3	PHB
PPP4R1	RPS21
PER1	PARP11-AS1
NPL	TMEM168
HK2	MPND
BCL6	SULT1B1
CYP27A1	F11R
TLR1	KDM7A-DT
OTTHUMG00000163412	PXDC1
GPR27	NUTM2B-AS1
HMGB2	CAMKK2
SLC8A1	FMNL1
FAR2	CALM1
HIST1H2BK	BCL6
HCG27	IGF2BP2
EMR3	BISPR
HCG27	GEMIN2
SKAP2	SLC6A16
STX11	ARRDC3
SIGLEC9	BNIP3L
THBS1	NPPC
STEAP4	KIF13A
SORL1	NATD1
HIST1H2AC	KLHL2
RAC1P2	GPER1
TANC2	EGOT
CHSY1	PLCH2
MCTP2	CANT1
CR1L	RPS6KB1
C1orf138	CUZD1
DAAM2	LINC01159
ANXA3	CENPK
MAST3	CIZ1
WLS	FAR2
RNF19B	MAP1LC3B
OTTHUMG00000041039	MIR3667HG
TXN	HGD
BCAT1	LGALS3
NCF1B	FECH
ANKRD22	RUNDC3B
LOC100506115	KIAA2012-AS1
PSTPIP2	CYB5R4
TOB1	THTPA
PADI2	KDSR
ITGAX	TIMP1
ORM1	CST3
MPZL1	FRAT1
ASPH	OCLN
LOC643802	MIR181A2HG
SIPA1L2	ATOX1
SNORA71A	ATP6V1F
ZFP36	RILP
PGLYRP1	ELANE
LILRA3	SMU1
PXK	DDHD1-DT
OTTHUMG00000160549	CHPT1
OTTHUMG00000041089	FES
KCNJ15	LOC105371932
HIST2H2BE	GRIK4
CYP1B1	CHID1
BCL2A1	ZNRF1
RGS18	COMMD6
AGTRAP	BMP2K
GK	HLTF
CSF3R	TRAPPC5
TNFSF13B	GBGT1
ATP6V0E1	MBOAT7
SNORA71D	RFPL3S
NCF1C	F2RL1
DOCK4	HBD
SNORA48	RASSF2
LOC100996554	ZNF112
IGF2R	KRT79
PILRA	RPF1
ICAM3	CLEC1B
PTGS2	ANP32C
LRRC25	TSPAN32
KIAA0226L	SHE
TLR6	TTTY15
OTTHUMG00000153098	ZNF124
CNTNAP3	HSD17B14
IL1RAP	HINT1
CNTNAP3B	MMP25
RAC2	EPC1
IL18RAP	FTH1
LOC729737	AHNAK
MIR21	SNHG32
ALOX5AP	TASOR
P2RX1	SFRP2
APOBEC3A	SGTA
EVI2A	SELENOW
ALPL	SASS6
CDA	SNCA
CST7	UNC93B1
ORM2	SBF1
ABCA1	LRRN3
CLEC12B	KLF2
TNFAIP6	RAB3GAP1
PDK4	GAS5
MME-AS1	RIMKLB
OTTHUMG00000002525	PGM5-AS1
	LOC105378943
	SNHG11
	ZNF320
	UBALD1
	TRAPPC13
	PPM1J
	MREG
	DNAH2
	ZNF57
	ZNF37A
	ZNF571
	SLC25A26
	JMY
	CKAP4
	CHST11
	ATP10A
	PPFIA1
	TSPAN5
	GPX1
	MCOLN1
	GK
	DDX17
	ZNF280B
	ARHGAP26
	GNPNAT1
	GSEC
	SMAP2
	SOX21
	CD6
	PRR22
	LOC105369477
	LOC105374584
	COPZ1
	HBQ1
	RPL7A
	NT5M
	NELL2
	FAM153B
	VSIR
	CREB5
	CPPED1
	ZNF524
	ETS2
	ZCCHC18
	HEMGN
	RLN2
	OXTR
	RHOB
	CDK13
	LOC100506730
	ABCD3
	LILRA2
	H2AC14
	ZDHHC17
	ZBTB40
	RBM33
	GMNN
	ZNF260
	COQ6
	OTUD3
	PHF11
	FOSL2
	LOC100130370
	ZNF558
	STX3
	TREML1
	GUCD1
	XRN1
	DPP10-AS3
	RASEF
	ZNF701
	TBC1D21
	CASP2
	CPD
	RALGAPB
	TMEM220
	PCDHB13
	PRR34-AS1
	RNF130
	SOCS2
	GFI1B
	ACTL10
	ENSA
	TRPS1
	RPS7
	RNF26
	CLCN3
	CTBS
	WDR83
	FOXN2
	TBL1XR1
	LOC105369228
	SH3GLB1
	VPS50
	ZNF443
	IDNK
	CDC37P1
	PISD
	CD164
	AGBL3
	MOSMO
	VPS28
	UBXN2B
	RASGEF1C
	SCAND1
	AGK
	GNAZ
	SP5
	NOL9
	LOC101928658
	TRMT9B
	SNX7
	KRT73
	ST7L
	EIF3F
	ATXN1L
	GORAB
	FAM200B
	LRFN1
	DCHS1
	FBXO3
	GPAM
	ATP2A2
	GPR141
	ACKR2
	PTPN18
	HOXA7
	DTWD1
	THOC1
	ZNF85
	SH3D21
	WLS
	ZNF766
	UBE2J1
	PPM1A
	TYMP
	ZNF585B
	EIF4EBP2
	SLC15A4
	LAMP2
	FTL
	SRSF2
	CARM1
	GUK1
	TLR1
	SNF8
	RBM28
	DENND2D
	ATP6V1B2
	SINHCAF
	BTN3A1
	DZANK1
	MYO5A
	HSBP1
	CD96
	RANBP9
	PGLYRP1
	WDFY3
	NLN
	DAP
	DGAT2
	ZNF26
	PUM1
	TLR8
	ADA2
	ADSL
	SNTG2-AS1
	POLR2L
	KLHL3
	OBSCN
	UBA52
	PXN
	GFUS
	NPIPA1
	LITAF
	RNF187
	KIAA0895L
	OTUD4
	PRRC2C
	HSPA6
	MCCC2
	SHISA5
	RNF149
	EML4
	RBX1
	PIGX
	P4HB
	DNAJC16
	RBM26-AS1
	SLC25A15
	MIRLET7D
	ARHGEF3
	NINJ2
	DIS3
	PLEKHA4
	LINC01088
	REV3L
	BZW2
	ASCC2
	TFDP2
	HTRA1
	AGBL5
	DYNC1LI1
	HSD17B7P2
	NDUFAF6
	EXOSC6
	UTP23
	TJP1
	CYSTM1
	RAD51-AS1
	CHORDC1
	COPS3
	BEST4
	DYRK1B
	UBE2H
	URB2
	ZNF138
	FBXO7
	SNX17
	PGAP1
	HSPB11
	GSG1L
	ZNF662
	PPARD
	MFAP3
	NBAT1
	KRTAP19-3
	FAM83G
	DPM2
	CFD
	BCL3
	AGA
	WIPI2
	TMEM40
	SUPT7L
	TRAF5
	VASP
	POMT1
	COX6C
	MAP7D3
	RBM5
	IFNA7
	NR3C2
	ADGRG3
	CDC34
	ALOX12B
	TBXAS1
	P3H1
	PLPP1
	F10
	PTPRN2
	TFDP1
	MLF2
	RASGRP1
	ZNF823
	AMMECR1L
	MICAL2
	ATR
	CA4
	B4GALT3
	GPR160
	PCGF5
	PAQR8
	LOC105371485
	GATAD1
	ZNF587
	MIR646HG
	FLACC1
	KIF3A
	KMT2E-AS1
	THEMIS2
	PTCH1
	GBP3
	MARCHF8
	FRG1HP
	DUSP23
	CBFA2T2
	ZNF736
	DNAJB4
	TIPRL
	LINC01410
	LINC00685
	RHOF
	ST8SIA1
	MAP4K4
	RNF181
	HSD17B7
	C2CD4B
	ATP8B1
	GCNT2
	PUM3
	TTC14
	ELAPOR1
	DNAJB2
	PNKD
	ZMYND8
	ABCC3
	IRAK1BP1
	SNX25
	TMEM9
	FCGR2B
	MYCBP2
	MFSD14B
	IRF2BP2
	SNHG21
	CHRDL2
	ANXA7
	OPTN
	PRUNE1
	MSANTD2
	TIAM2
	GNB4
	ATG14
	PMS1
	ATP1A4
	PYROXD2
	LYSMD4
	RRAD
	ANKRD40
	ARSA
	TCHP
	NAPEPLD
	GAS2L1
	SLC10A7
	MED16
	FAM172A
	RPL14
	E2F5
	LRRK2
	ZFP30
	CREBZF
	RPUSD4
	AA06
	PECR
	TARBP1
	LNPEP
	KCNJ4
	ZNHIT6
	TMEM150B
	NKX1-1
	ALOX15
	DLG4
	ALG5
	MSRB1
	STAT4
	HPSE2
	DAPK2
	LINC00847
	UBE2F
	GNA15
	FLOT2
	ZNF507
	LOC100288656
	FAM135A
	ALPL
	FGD6
	CLN8-AS1
	HAUS6
	GOPC
	KLK1
	LMAN1
	ANP32A
	LOC100190986
	ERP27
	AP4S1
	KLF9
	BPGM
	SAFB2
	MDC1
	KLF16
	MTMR9
	MAP2K2
	POLR2B
	EGLN1
	CASC3
	TMX3
	SLC25A44
	ITGAE
	PRDM4
	DROSHA
	ATP5PO
	TIMM9
	RBAK
	ZMYND15
	UBXN2A
	FIS1
	SOD2
	TSR1
	KLF1
	LOC105372485
	FTO
	FAM214A
	PHACTR4
	MTUS1
	HDHD5
	FAM184A
	RASGRP4
	PODXL2
	ZFYVE21
	ZNF710-AS1
	RAPGEF6
	REG3G
	SAMD13
	RIOK3
	MOCS2
	H2AJ
	KIFC3
	PNMA3
	SSBP3-AS1
	HMGN3
	FAM219B
	CTU2
	SERPINB9P1
	LTBP4
	BICDL1
	MRNIP
	RELCH
	CEACAM3
	C6orf136
	TRIM5
	RPS8
	UICLM
	LARP4
	ALDH8A1
	CDKN2D
	SDSL
	MAZ
	GABARAP
	ARSL
	AGAP4
	STK32B
	GDE1
	LOC102723722
	TAF11
	CASP7
	NAT8B
	LTBP1
	NCKAP5L
	RAB39B
	STX2
	C2orf83
	SMCR8
	RANBP3
	JDP2
	NOTCH2NLA
	ZKSCAN8
	SLC20A1
	ERBB3
	SERF2
	ABCB4
	TPD52
	LOC100132686
	CMTM6
	RBM15
	ARPC5
	BMS1P1
	LGALS9
	WDR5B
	ZNF160
	MBD3L2
	MOB1A
	TPM1
	NUDCD1
	BBS4
	POGLUT3
	SESN1
	LINC00184
	SYT5
	GATA3
	WWP2
	STRIP1
	UTP20
	ZNF557
	RNF141
	CPQ
	FAM171A2
	DMTN
	TASP1
	RPIA
	GPATCH2L
	B4GALT5
	SLC46A3
	ODR4
	ZSCAN16
	RRP1B
	UBAC1
	COL9A3
	TAF3
	SEC14L4
	MXI1
	ALMS1
	CLEC10A
	ADRA1B
	PIM3
	SLC26A2
	NSUN5
	GOLGA8N
	GAP43
	LOC101927543
	PON3
	H3C8
	TM9SF2
	DND1
	ELOF1
	TBCEL
	RASGEF1B
	PTGS1
	FBXL12
	RNH1
	PAN3
	PSMD9
	LIN7A
	TSC22D4
	MARF1
	GPAT3
	CSF2RA
	RXRA
	SLC25A5
	CLN3
	EDEM1
	HHEX
	SLC15A3
	CSGALNACT2
	LOC100499194
	TCEAL1
	METTL4
	VPS4A
	ADRM1
	ZNF22
	DEDD
	LOC100506606
	SIRPA
	FAU
	UBE2D3
	SMCO4
	PILRA
	LRRC37A2
	EXTL2
	SH3BGR
	TM2D1
	SIPA1L2
	UTRN
	SHOC2
	LOC101929902
	ACOT8
	C12orf73
	SELENOT
	NEDD9
	ZNF337
	NOP58
	ESYT1
	DOCK5
	HLA-F
	NAT9
	CXCL8
	CKLF
	POLD4
	FERMT2
	TCTN3
	RFX7
	MARCO
	SHISAL1
	MED14OS
	ARL6
	RPL3
	HLA-F-AS1
	PCSK6
	TSEN54
	RNF13
	DOK3
	CAPNS1
	MTMR1
	BCO2
	ERP44
	ZNF75A
	TYROBP
	SELENOH
	FBXL8
	SYCP2
	LYRM1
	ZFP90
	POP1
	CRTC2
	DCAF10
	SYNRG
	SUV39H2
	MTF1
	AASDHPPT
	APPBP2
	MTMR3
	TXNDC16
	MACF1
	LYPD5
	AOAH
	FAM214B
	LIMA1
	SND1
	HYAL2
	TGM3
	SMARCA2
	RSKR
	DAD1
	OGG1
	ARHGAP5
	ZNF787
	ZNF717
	SYS1
	CUL5
	NFIA
	RIOK2
	IQCF2
	ANAPC5
	ZDHHC22
	FUT8
	AJM1
	HCK
	PDE3B
	H2AC6
	PCSK2
	ARL2BP
	ZNF850
	PPT1
	PMS2P3
	HMBS
	RFX3
	YES1
	SELENBP1
	KDM2B
	MPHOSPH10
	SPATA3
	NDC1
	AFG3L2
	NTAN1
	MCOLN2
	TRMT11
	VTI1B
	GFM1
	TYRO3
	KAT6B
	MSI2
	ANKRD12
	PAX5
	ORC6
	PABIR1
	RIOX1
	N4BP2
	MAU2
	LENG1
	GRAP2
	EIF3L
	GET3
	DBT
	NRBF2
	ZNF566
	PPAT
	CCDC183
	KCNJ2
	GK3P
	G0S2
	DLG1
	CTDSPL
	CEP19
	POMC
	POC5
	MYO9B
	PTP4A1
	TERT
	ZMAT2
	TECTA
	PIGN
	MAP3K14-AS1
	SCGB2B2
	CAPG
	COPB1
	FBXO30-DT
	ATOH1
	LOC100289333
	CECR7
	SMAD2
	NFKBIL1
	BMI1
	ODAD1
	SNX3
	WDR83OS
	SH2D1B
	C17orf67
	COPS9
	GLB1
	TNFRSF25
	SRRD
	BACH1
	KLHDC10
	TRMT10B
	SMTNL1
	CAPRIN2
	ACKR1
	GPR108
	CD247
	SLC25A39
	POLR1D
	LY9
	LINC01800
	PRDX5
	MEG3
	ATP5MC2
	HACE1
	PCP2
	FAM126A
	NPBWR1
	TAS2R40
	OSBPL8
	LINC02482
	ISLR2
	TMEM39A
	HBZ
	TLE3
	GNB2
	ERCC1
	SPC24
	CBR4
	HAUS2
	E2F6
	ZNF514
	FGF3
	EVPL
	THADA
	SLC25A30
	RRP15
	RICTOR
	NDUFB8
	MGLL
	GDAP1L1
	MARCKS
	FAM199X
	LINC02915
	CDCA7L
	ACOX1
	ZC3H12D
	DPYS
	CEP57
	IFIT2
	LARP1B
	ZSCAN5A
	HIGD1A
	ACER3
	FAM174A
	SH3RF3
	ZNF397
	TPSAB1
	MLH1
	DIDO1
	FKBP14
	CD82
	PMEPA1
	AK1
	MTIF2
	DAPL1
	SOCS5
	DARS2
	EPB42
	TTC39B
	LATS1
	PRDM15
	ADAM22
	SKAP2
	EMID1
	ZNF500
	H1-2
	TMEM45A
	SLC66A2
	BIRC6
	FGF17
	LDLRAD4
	SLC16A3
	SLC38A5
	PDGFA
	ADAMTSL5
	CCP110
	PCBP1
	CA5B
	PPP1R1B
	TNNI1
	TLR2
	AQP10
	CSDC2
	RPS6KL1
	PLOD1
	PSMA5
	TANK
	DMAC1
	MED7
	ARG1
	ACKR3
	C11orf1
	ZXDA
	CXCR1
	FKBP2
	LAMTOR4
	CTNNA1
	ZCCHC2
	YY1AP1
	TIMM17A
	CA2
	TBC1D14
	DNAJC21
	MRPS22
	RBM43
	MCM3AP-AS1
	B3GALT4
	HNRNPA1
	PIGF
	DDX10
	RBBP7
	C3
	SLC6A12-AS1
	CLU
	SLC25A53
	TSG101
	TRIML2
	LOC100506790
	ASMTL
	MZT2B
	ZNF414
	TCF15
	SNX16
	FASTKD3
